# Supplementary material for: Identification of crucial drought-tolerant genes of barley through comparative transcriptomic analysis and yeast-based stress assay
Source: Front Genet. 2024 Dec 9;15:1524118. doi: 10.3389/fgene.2024.1524118 (PMC11664224; doi:10.3389/fgene.2024.1524118)
Supplement: Supplementary file 1 [file Table1.xlsx]

## Sheet: 1
Supplementary Table S1. The Primers used for qRT-PCR validation and gene colning in this study.
Primer name	Primer sequence（5'→3'）	Annealing temperature	Product size
HORVU.MOREX.r3.5HG0517330-F	CCAGACGGCTTCCAAAATGC	60.11℃	82 bp
HORVU.MOREX.r3.5HG0517330-R	GAGCAGTATGGTCTTGGCGT	60.11℃
HORVU.MOREX.r3.1HG0057490-F	CCTGGATGGGAGTCCAACAC	60.04℃	161 bp
HORVU.MOREX.r3.1HG0057490-R	AAACATCCGCTACCTTGCCA	59.96℃
HORVU.MOREX.r3.5HG0420630-F	TCGCATGTACGAGCACTTCC	60.46℃	108 bp
HORVU.MOREX.r3.5HG0420630-R	GCAATCTTCTTGATCTCGCGG	59.74℃
Actin-F	CGACAATGGAACCGGAATG	58.00℃	56 bp
Actin-R	CCCTTGGCGCATCATCTC	58.00℃
HvSnRK-F	ATGGAGGAGAGGTACGAGGCGTTGAAG	61.02℃	1041 bp
HvSnRK-R	CGATGCAGAGTTCAGTCAGTAGGTCTC	59.49℃

## Sheet: 2
Supplementary Table S2. All DEGs of Hindmarsh treated with drought for 7 days.
gene ID	H-CK-7-1_FPKM	H-CK-7-2_FPKM	H-CK-7-3_FPKM	H-T-7-1_FPKM	H-T-7-2_FPKM	H-T-7-3_FPKM	H-T-7/H-CK-7 FDR	H-T-7/H-CK-7 log2FC	regulated
HORVU.MOREX.r3.2HG0216920	0	0.076523	0.050611	2.20227	1.51777	2.19123	4.01e-25	3.30089	up
Hordeum_vulgare_newGene_14983	2.84535	3.87474	3.72501	35.5635	24.9684	35.5556	1.16e-118	3.25713	up
Hordeum_vulgare_newGene_14251	3.92299	2.84942	3.16881	28.7783	21.2726	26.2081	1.92e-99	3.02582	up
HORVU.MOREX.r3.6HG0618180	1.06307	2.42003	2.50446	12.5048	15.7153	17.8187	8.1e-30	2.69887	up
HORVU.MOREX.r3.3HG0237700	0.181505	0.101842	0.282416	3.37172	2.80667	3.07068	1.34e-15	2.59894	up
HORVU.MOREX.r3.3HG0237710	1.06754	0.472044	1.39766	7.30406	6.85525	11.873	1.73e-18	2.55023	up
HORVU.MOREX.r3.6HG0616950	2.76602	5.42058	3.73932	19.4866	22.0766	26.702	3.99e-28	2.41854	up
HORVU.MOREX.r3.3HG0225320	0.85858	1.823	2.72775	10.1256	14.2431	13.7071	1.13e-16	2.34427	up
HORVU.MOREX.r3.7HG0748760	30.8346	52.2548	46.9892	221.006	160.823	230.96	6.83e-36	2.28697	up
HORVU.MOREX.r3.1HG0094920	0.056302	0.077183	0.144973	0.940372	0.719684	1.01567	1.53e-12	2.27349	up
HORVU.MOREX.r3.3HG0231020	0.322269	0.398512	0.347469	2.4746	1.71227	1.84901	1.32e-18	2.26211	up
HORVU.MOREX.r3.7HG0729030	7.71158	6.41779	7.97328	24.5197	36.4623	35.3024	3.38e-45	2.23301	up
HORVU.MOREX.r3.4HG0392240	0.237343	0.183179	0.143307	1.43893	1.25317	1.44404	8.53e-13	2.2183	up
HORVU.MOREX.r3.3HG0226130	6.34613	5.96064	6.83292	33.0746	20.2242	27.1379	8.53e-31	2.13359	up
Hordeum_vulgare_newGene_2968	0.562962	0.797223	1.13082	3.43062	3.08901	4.76134	4.58e-18	2.12592	up
HORVU.MOREX.r3.3HG0237680	0.620989	2.09505	1.56642	7.82263	8.46486	7.4898	3.48e-14	2.1208	up
HORVU.MOREX.r3.7HG0744260	0.406874	0.380852	0.867122	3.02507	6.37987	7.30201	4.23e-10	2.10908	up
HORVU.MOREX.r3.4HG0397520	0.429515	0.257496	0.339608	2.39754	1.48927	1.70892	3.15e-13	2.08755	up
HORVU.MOREX.r3.2HG0099970	3.80037	6.22831	6.15145	23.1947	15.9483	33.0329	3.95e-19	2.08312	up
HORVU.MOREX.r3.3HG0270240	0.685265	0.541128	1.13454	3.63746	3.53389	4.05155	6.9e-17	2.07888	up
HORVU.MOREX.r3.1HG0068490	2.11431	3.85581	2.55795	10.5337	13.1425	13.3615	4.42e-21	2.07595	up
HORVU.MOREX.r3.3HG0237690	0.109993	0.026618	0.325377	1.70641	2.62097	2.82806	3.6e-09	2.05913	up
HORVU.MOREX.r3.3HG0226110	12.221	13.0204	17.4628	61.8107	47.2432	56.1746	8.57e-35	2.05159	up
Hordeum_vulgare_newGene_1847	0.97859	2.37166	2.37262	12.3128	6.6719	8.80002	1.6e-14	2.05099	up
HORVU.MOREX.r3.5HG0500800	10.4639	7.14914	5.52971	32.6192	38.9523	24.0543	4.19e-22	2.04883	up
HORVU.MOREX.r3.4HG0343130	2.01362	2.71261	2.71952	11.3805	7.28116	9.79924	2e-21	1.95445	up
HORVU.MOREX.r3.6HG0605270	1.58927	2.13474	1.56637	5.81863	7.36878	6.00989	6.04e-28	1.94943	up
HORVU.MOREX.r3.1HG0052450	0.333495	0.332498	0.300243	1.04512	1.64969	2.42286	2.17e-10	1.94483	up
HORVU.MOREX.r3.5HG0529100	0.185458	0.157823	0.19904	1.19249	0.840881	0.974366	4.52e-10	1.93175	up
Hordeum_vulgare_newGene_10116	0.383726	0.741994	1.06947	2.05928	2.86337	3.44807	3.13e-12	1.92721	up
HORVU.MOREX.r3.3HG0226120	1.68635	1.10489	2.11697	7.79758	5.22462	8.12069	3.05e-13	1.92357	up
Hordeum_vulgare_newGene_3660	61.0635	89.7673	90.0175	210.956	310.961	323.395	4e-28	1.91043	up
HORVU.MOREX.r3.5HG0486320	1.09167	1.26263	0.806245	4.81291	3.13337	5.09238	2.23e-13	1.90463	up
HORVU.MOREX.r3.4HG0391470	0.311426	0.356552	0.447975	1.83446	1.69568	1.2385	1.64e-12	1.88593	up
HORVU.MOREX.r3.2HG0160560	13.2881	15.7375	15.6975	40.8116	62.5987	45.9107	1.31e-36	1.88354	up
HORVU.MOREX.r3.1HG0068480	3.15151	5.33758	3.60126	10.7862	19.6558	17.4829	6.13e-14	1.87679	up
HORVU.MOREX.r3.7HG0647960	0.198736	0.247891	0.259616	3.20745	1.01463	0.751514	6.54e-08	1.85356	up
HORVU.MOREX.r3.3HG0307240	1.00461	1.28597	1.20021	4.88144	3.20324	4.33406	6.57e-18	1.84484	up
HORVU.MOREX.r3.7HG0716920	3.11844	2.89995	1.99261	10.6908	6.93696	10.1445	6.04e-18	1.83188	up
Hordeum_vulgare_newGene_12161	1.65337	2.11064	2.09402	5.15511	7.4863	8.48509	4.48e-15	1.81481	up
HORVU.MOREX.r3.3HG0276160	2.39005	2.50479	2.30891	12.5832	5.04444	8.48011	5.72e-12	1.77343	up
HORVU.MOREX.r3.3HG0226140	16.2751	19.0042	22.3205	67.2644	49.6247	64.0399	5.14e-24	1.76248	up
HORVU.MOREX.r3.3HG0301250	7.48062	8.74092	7.69231	26.6289	21.9711	21.1721	4.17e-41	1.72717	up
HORVU.MOREX.r3.2HG0178050	3.90895	4.17031	4.54413	9.60117	13.4974	14.6942	2.84e-27	1.7246	up
HORVU.MOREX.r3.1HG0002450	0.354435	1.07361	0.918031	3.06725	2.99264	2.81408	1.16e-09	1.70928	up
HORVU.MOREX.r3.5HG0490140	0.519133	0.296255	0.206418	2.37567	1.03868	1.43487	2.75e-07	1.70274	up
HORVU.MOREX.r3.2HG0099060	0.314216	0.999424	0.734822	2.65671	2.1423	3.89785	7.7e-08	1.68663	up
Hordeum_vulgare_newGene_5303	0.74997	1.96285	1.53121	5.36474	3.9789	5.29464	9.51e-11	1.68022	up
HORVU.MOREX.r3.5HG0470700	6.01389	7.12399	8.62823	19.8253	19.5344	24.6998	1.45e-22	1.67805	up
HORVU.MOREX.r3.3HG0292110	0.05684	0.590365	0.585934	2.09348	2.8178	3.95526	2.08e-06	1.67742	up
Hordeum_vulgare_newGene_10534	41.3223	51.3769	54.392	130.031	134.335	147.899	4.17e-41	1.67331	up
HORVU.MOREX.r3.5HG0517640	3.32199	4.84776	3.78442	12.5141	11.371	10.7287	4.12e-25	1.67237	up
HORVU.MOREX.r3.1HG0074710	0.477283	0.496717	0.718063	1.67468	2.44651	1.82525	3.94e-10	1.6665	up
HORVU.MOREX.r3.4HG0408620	1.17804	2.19468	1.56204	8.60323	3.43857	6.10962	3.39e-08	1.63495	up
HORVU.MOREX.r3.6HG0628950	3.76835	3.51179	4.42756	12.0344	9.15428	12.7562	4.24e-17	1.62625	up
HORVU.MOREX.r3.4HG0383530	1.23539	1.22242	1.24164	3.39332	3.26937	5.78399	4.69e-09	1.62349	up
HORVU.MOREX.r3.3HG0237670	3.66855	9.34793	4.78327	21.2194	19.4858	18.1073	2.78e-09	1.60624	up
HORVU.MOREX.r3.1HG0049580	4.87338	5.77563	6.00288	14.7877	12.5162	18.6154	2.72e-21	1.60219	up
HORVU.MOREX.r3.1HG0077550	0.529624	0.764305	0.670281	2.25531	1.57917	2.55156	1.98e-09	1.59538	up
HORVU.MOREX.r3.7HG0664840	0.151194	0.410278	0.442084	1.69857	1.37665	1.39761	1.67e-06	1.59024	up
HORVU.MOREX.r3.4HG0412150	9.98459	10.5206	12.2178	26.2346	28.6529	30.2981	2.06e-45	1.58394	up
HORVU.MOREX.r3.3HG0278270	1.34697	1.4436	1.86737	4.2074	4.00819	5.05981	3.57e-14	1.57259	up
HORVU.MOREX.r3.3HG0231050	0.316494	0.352661	0.328034	1.49842	1.49473	1.45294	3.23e-06	1.57206	up
Hordeum_vulgare_newGene_14979	0.293245	0.468838	0.342117	1.01833	1.10096	1.47984	3.04e-08	1.55777	up
HORVU.MOREX.r3.1HG0076420	9.29435	9.90513	10.1647	22.8086	25.662	25.8891	3.35e-52	1.5529	up
Hordeum_vulgare_newGene_1126	0.381179	0.494307	0.651083	1.58071	1.5375	1.21635	2.95e-13	1.54911	up
HORVU.MOREX.r3.6HG0617930	9.15324	8.25162	10.5888	21.5519	27.7658	23.6303	6.79e-26	1.54861	up
HORVU.MOREX.r3.1HG0093680	658.304	664.915	682.342	1893.26	1807.03	1378.23	1.97e-40	1.54391	up
HORVU.MOREX.r3.3HG0224400	1.58324	2.61139	2.35535	5.59322	7.16154	5.25833	3.61e-14	1.53527	up
Hordeum_vulgare_newGene_11852	0.109818	0.206609	0.449962	0.995993	1.16474	1.52894	5.07e-06	1.53422	up
HORVU.MOREX.r3.3HG0304390	3.37549	5.60203	5.84562	14.143	13.8172	17.8015	7.36e-09	1.52919	up
HORVU.MOREX.r3.3HG0294380	4.6255	3.93526	4.67671	10.0728	12.8621	11.1571	6.05e-19	1.51002	up
HORVU.MOREX.r3.1HG0039390	6.55196	6.79936	6.26448	18.4637	12.7013	20.4487	3.15e-14	1.50095	up
Hordeum_vulgare_newGene_9320	2.02479	1.77415	1.86062	4.88119	3.67342	7.25344	5.68e-10	1.4979	up
HORVU.MOREX.r3.7HG0729150	6.48032	4.18954	5.81993	12.8692	16.4672	12.8087	1.38e-16	1.49042	up
HORVU.MOREX.r3.2HG0178080	41.1934	41.8618	38.1893	116.219	92.1005	88.5514	2.11e-33	1.48962	up
Hordeum_vulgare_newGene_11808	5.51503	5.93581	6.15623	15.9364	12.553	15.8483	3.51e-20	1.48747	up
HORVU.MOREX.r3.4HG0383040	1.5065	3.16395	2.22224	7.92703	5.73937	5.76025	3.12e-09	1.47761	up
HORVU.MOREX.r3.3HG0307250	0.393299	0.532528	0.32518	1.53103	0.78162	2.24985	9.74e-06	1.46631	up
HORVU.MOREX.r3.7HG0751640	1.10644	0.969507	1.1379	2.95958	2.4586	2.77668	1.93e-13	1.45569	up
HORVU.MOREX.r3.3HG0303880	2.11693	1.96171	1.50992	4.81387	6.13605	4.58207	3.09e-08	1.4547	up
HORVU.MOREX.r3.5HG0486860	1.543	2.6026	2.21131	5.80513	5.88713	5.10902	2.73e-11	1.4542	up
HORVU.MOREX.r3.4HG0397690	22.0468	32.6863	32.0736	81.3766	67.8131	62.4636	3.38e-20	1.45005	up
HORVU.MOREX.r3.6HG0606110	1.26377	1.95564	1.57139	4.49613	3.29288	4.92063	3.59e-10	1.44548	up
HORVU.MOREX.r3.7HG0722360	1.20252	1.67174	1.51458	6.15666	2.73731	3.3668	4.79e-08	1.44098	up
HORVU.MOREX.r3.3HG0283100	1.48398	2.92217	2.77007	4.80748	8.38885	6.96754	4.98e-08	1.43685	up
HORVU.MOREX.r3.3HG0236750	2.74854	2.33389	3.15107	6.96573	6.00898	8.58731	3.47e-10	1.43642	up
HORVU.MOREX.r3.5HG0491190	1.40474	0.525154	0.949668	5.73743	2.02734	2.49735	2.12e-05	1.43081	up
HORVU.MOREX.r3.4HG0354140	13.1235	7.43617	10.3602	18.4622	32.923	28.5626	3.51e-10	1.43	up
HORVU.MOREX.r3.5HG0511040	4.34307	7.52936	6.81845	15.1707	13.5667	18.3878	4.97e-12	1.42543	up
HORVU.MOREX.r3.7HG0697350	0.316239	0.25132	0.255247	1.2748	0.565147	1.00932	1.69e-05	1.42236	up
Hordeum_vulgare_newGene_11591	0.909911	0.599695	0.545292	2.58908	1.75189	1.43595	4.28e-07	1.4213	up
HORVU.MOREX.r3.7HG0690620	1.92968	3.97096	2.40386	7.80881	6.94247	6.72656	4.02e-10	1.42022	up
Hordeum_vulgare_newGene_9559	1.08417	1.96957	2.02838	3.56271	5.05466	7.06503	2.73e-06	1.41913	up
HORVU.MOREX.r3.2HG0191410	3.44693	5.46835	4.18473	11.4834	9.47189	10.9369	9.25e-15	1.41479	up
HORVU.MOREX.r3.5HG0444620	4.10327	3.81799	3.78363	10.2296	8.06587	9.88161	2.11e-15	1.41472	up
HORVU.MOREX.r3.1HG0077030	1.92199	3.01139	3.30559	7.15741	6.45805	6.57002	5.23e-14	1.41207	up
HORVU.MOREX.r3.6HG0610180	0.226925	0.258513	0.645311	1.97584	1.48716	1.01699	5.13e-05	1.40986	up
HORVU.MOREX.r3.6HG0630100	0.049628	0.113122	0.185557	0.632123	0.320423	0.497339	6.14e-05	1.40958	up
HORVU.MOREX.r3.1HG0005600	1.92447	2.88834	4.08111	14.3505	6.29442	6.6149	5.34e-06	1.40502	up
HORVU.MOREX.r3.2HG0200430	0.337492	0.506725	0.604368	1.61576	1.42004	1.35565	2.95e-06	1.39539	up
HORVU.MOREX.r3.7HG0702510	0	0.011243	0.125271	0.775341	0.645122	0.513024	0.00010817	1.39496	up
Hordeum_vulgare_newGene_12714	1.1161	2.2818	1.35861	3.37804	4.63739	3.90116	2.08e-08	1.38149	up
HORVU.MOREX.r3.4HG0347570	69.4251	73.1319	85.515	166.027	155.752	190.379	4.63e-32	1.37846	up
HORVU.MOREX.r3.5HG0478840	36.024	39.7019	37.1456	65.5773	107.186	86.7168	1.15e-18	1.37115	up
HORVU.MOREX.r3.5HG0526120	1.15538	4.73274	2.98174	10.4111	7.67267	9.06276	1.6e-05	1.36869	up
Hordeum_vulgare_newGene_13212	17.2741	28.834	23.4093	55.3901	44.3333	63.7151	2.79e-13	1.36709	up
HORVU.MOREX.r3.5HG0464630	0.935183	1.0613	0.966263	4.86582	1.66931	2.5008	1.88e-05	1.36543	up
HORVU.MOREX.r3.7HG0684180	0.174718	0.169009	0.366365	1.09647	0.643552	1.00192	0.000106293	1.3608	up
HORVU.MOREX.r3.3HG0305440	61.4891	41.7139	47.4489	88.0465	140.356	120.383	1.74e-14	1.36079	up
HORVU.MOREX.r3.2HG0129400	0.447806	0.795134	0.775353	1.43168	2.34894	2.2542	1.11e-05	1.36055	up
HORVU.MOREX.r3.2HG0130730	4.73085	5.25943	12.9204	20.7517	16.046	26.9772	4.86e-06	1.35426	up
Hordeum_vulgare_newGene_3143	0.148834	0.324194	0.523624	0.940592	1.42679	1.95241	6.02e-05	1.35364	up
HORVU.MOREX.r3.2HG0129660	0.050555	0.232466	0.308292	0.613348	1.26482	0.819592	0.000205537	1.3515	up
HORVU.MOREX.r3.7HG0716940	0.66466	0.431562	0.269891	1.0215	1.39301	1.59052	2.08e-05	1.34928	up
HORVU.MOREX.r3.1HG0072180	0.231065	0.353472	0.632059	1.05837	1.80488	1.16566	5.89e-05	1.34528	up
HORVU.MOREX.r3.5HG0428970	1.49568	1.01636	1.18376	2.78164	4.62906	2.65481	5.64e-06	1.33885	up
HORVU.MOREX.r3.4HG0351550	8.25638	7.28048	6.95094	17.7883	14.9283	16.6014	4.12e-25	1.33847	up
HORVU.MOREX.r3.7HG0662830	0.262819	0.291409	0.294485	1.13557	0.425379	1.08704	5.6e-05	1.33745	up
HORVU.MOREX.r3.1HG0089440	7.84513	5.81198	5.59574	10.1315	16.2864	20.6986	1.17e-07	1.32472	up
HORVU.MOREX.r3.5HG0527310	2.01367	2.70613	1.99709	7.19009	3.37833	6.15208	2.89e-07	1.323	up
HORVU.MOREX.r3.1HG0020260	4.95253	5.67886	4.73524	9.58676	14.0262	10.8208	1.75e-14	1.31923	up
HORVU.MOREX.r3.1HG0017930	7.03905	9.34141	8.87926	14.0005	23.025	20.3174	2.7e-12	1.31581	up
HORVU.MOREX.r3.4HG0390400	3.39865	5.96721	6.28563	13.9469	10.6649	12.2768	3.06e-09	1.31329	up
HORVU.MOREX.r3.2HG0163090	31.9945	47.0023	35.7165	86.6352	77.108	87.919	4.34e-18	1.31251	up
HORVU.MOREX.r3.5HG0490640	7.21381	12.1259	7.75374	19.8746	18.28	23.6548	5.96e-11	1.30842	up
HORVU.MOREX.r3.7HG0726850	8.58912	9.1715	7.91624	16.731	23.678	15.9649	5.29e-16	1.30377	up
HORVU.MOREX.r3.4HG0386180	111.135	122.374	107.634	249.9	221.206	246.885	2.18e-35	1.29392	up
HORVU.MOREX.r3.2HG0119310	1.27645	0.417169	0.932373	1.57702	3.17012	2.93084	8.95e-05	1.29148	up
HORVU.MOREX.r3.3HG0304490	3.16887	3.34413	4.33672	6.42823	8.43232	10.4926	2.37e-08	1.29049	up
HORVU.MOREX.r3.2HG0100940	0.932983	0.767772	1.15915	1.37137	2.92567	4.69893	0.000219906	1.27604	up
HORVU.MOREX.r3.3HG0329000	0.618021	2.1342	1.70358	3.80458	3.98351	4.28254	3.5e-05	1.27499	up
HORVU.MOREX.r3.6HG0549900	1.20077	1.19242	1.44775	2.33347	3.62399	3.03557	1.59e-07	1.26953	up
HORVU.MOREX.r3.1HG0053670	65.6497	68.1403	59.4798	163.569	117.535	124.874	4.97e-20	1.2675	up
HORVU.MOREX.r3.7HG0672810	2.9655	4.69048	4.14231	9.52704	7.33255	9.13195	2.04e-10	1.26247	up
HORVU.MOREX.r3.4HG0378080	0.434123	1.26374	1.22383	3.13607	2.26539	2.91964	9.54e-05	1.26205	up
HORVU.MOREX.r3.7HG0704710	7.81705	5.34907	4.41207	14.5944	10.5158	14.4313	5.54e-08	1.25877	up
HORVU.MOREX.r3.5HG0465530	107.149	73.9785	87.0238	156.928	237.988	171.177	2.23e-14	1.25021	up
HORVU.MOREX.r3.2HG0180020	1.18048	1.10252	1.47708	3.07544	2.88634	3.07509	2.95e-06	1.25015	up
HORVU.MOREX.r3.5HG0512490	1.37198	3.15017	1.93349	6.23328	4.43069	5.04307	6.56e-06	1.24855	up
HORVU.MOREX.r3.5HG0494890	4.22712	3.64432	4.35884	7.98958	7.87124	9.61222	4.24e-17	1.2482	up
HORVU.MOREX.r3.3HG0293290	3.79127	2.85596	3.00298	8.3734	5.05821	9.54853	5.21e-06	1.24642	up
HORVU.MOREX.r3.UnG0753310	23.6662	19.2368	22.7752	40.6372	60.8033	37.4522	3.53e-13	1.24451	up
HORVU.MOREX.r3.1HG0049980	9.91325	11.5746	10.6422	20.6761	20.2048	25.5158	9.84e-19	1.24233	up
HORVU.MOREX.r3.3HG0242320	53.0855	22.8007	33.162	65.4767	139.845	135.126	0.000411214	1.24198	up
HORVU.MOREX.r3.2HG0111640	2.99969	4.05858	3.47133	11.0232	6.23345	6.15408	4.12e-08	1.24071	up
HORVU.MOREX.r3.5HG0525290	1.54652	2.04184	1.58611	3.27688	4.3913	3.61816	2.02e-09	1.23916	up
HORVU.MOREX.r3.4HG0415660	3.15076	1.92095	1.10159	8.99251	5.187	3.51648	0.000264124	1.23856	up
HORVU.MOREX.r3.1HG0057490	0.606601	0.898997	1.01162	1.97861	1.82152	2.18121	2.66e-06	1.23736	up
HORVU.MOREX.r3.7HG0659690	1.40541	2.18789	2.97452	3.99562	6.44026	5.58561	1.15e-05	1.23291	up
HORVU.MOREX.r3.1HG0075220	8.30243	7.88728	9.63905	14.2997	19.1976	20.039	3.37e-15	1.232	up
HORVU.MOREX.r3.1HG0010890	38.8886	37.84	48.4639	71.0099	94.2915	88.5952	2.93e-20	1.22698	up
HORVU.MOREX.r3.7HG0704110	0.308872	0.637662	0.778541	1.41728	1.47418	1.54263	4.52e-05	1.22659	up
HORVU.MOREX.r3.2HG0112440	9.57133	14.2955	11.7741	25.433	21.8095	26.6136	3.71e-14	1.2256	up
HORVU.MOREX.r3.2HG0154110	11.4071	13.6956	14.3898	23.3092	26.5514	30.52	1.56e-18	1.22178	up
HORVU.MOREX.r3.3HG0274110	1.09177	0.921511	1.27489	1.89777	2.77894	2.8231	1.58e-06	1.22023	up
HORVU.MOREX.r3.7HG0664270	2.50107	3.22933	4.39627	4.46951	9.11581	10.2043	9.02e-06	1.21965	up
HORVU.MOREX.r3.5HG0536720	0.216176	0.519142	0.397209	1.38295	1.14044	0.828777	0.00036668	1.21929	up
HORVU.MOREX.r3.7HG0739380	0.463122	0.533567	0.86461	1.44334	1.57985	3.0743	0.000674061	1.21795	up
HORVU.MOREX.r3.6HG0565990	0.816931	3.44909	4.94938	5.96194	15.1805	10.1473	0.000794698	1.21643	up
HORVU.MOREX.r3.7HG0658560	4.6276	4.48655	5.02466	8.52465	10.1108	9.56934	3.28e-29	1.21479	up
HORVU.MOREX.r3.7HG0688870	13.0163	15.8848	15.7454	26.9312	31.8611	30.7869	4.2e-23	1.21191	up
HORVU.MOREX.r3.2HG0100350	3.23761	4.90078	4.06489	6.83564	13.9492	11.0482	0.000156523	1.20648	up
HORVU.MOREX.r3.7HG0713940	4.72333	3.08078	3.42162	4.85276	10.1806	10.6602	8.62e-06	1.2062	up
Hordeum_vulgare_newGene_10645	0.315093	0.840684	0.500898	2.23458	1.10817	1.7686	0.000585295	1.20276	up
HORVU.MOREX.r3.7HG0666660	0.880976	1.47117	1.28574	2.46896	2.99341	2.5427	3.28e-07	1.20101	up
HORVU.MOREX.r3.4HG0389200	4.05957	3.91653	4.37752	7.23895	8.07536	9.92257	1.29e-12	1.20078	up
HORVU.MOREX.r3.2HG0139560	6.75127	4.48142	4.5667	11.9308	11.1676	9.41938	2.04e-10	1.2007	up
HORVU.MOREX.r3.2HG0166270	15.5562	13.5834	13.4179	22.3709	29.5725	35.4499	2.46e-11	1.20058	up
Hordeum_vulgare_newGene_14940	0.444176	0.726954	0.946702	1.94394	1.52696	2.15515	0.000195032	1.19951	up
HORVU.MOREX.r3.2HG0103920	0.434879	1.0289	1.0341	3.5081	0.979071	3.50214	0.000864472	1.19937	up
HORVU.MOREX.r3.5HG0502960	1.77414	2.1782	1.7091	4.47202	3.24723	4.0454	3.66e-09	1.1909	up
HORVU.MOREX.r3.2HG0121480	0.811593	1.37685	0.887094	3.56137	1.88422	1.99178	7.76e-05	1.19024	up
HORVU.MOREX.r3.6HG0627940	0.327854	0.233355	0.405274	0.953433	0.632754	0.724978	5.58e-05	1.19019	up
HORVU.MOREX.r3.4HG0390390	6.90916	7.70538	7.10713	19.6513	11.2341	15.4221	1.68e-07	1.1885	up
Hordeum_vulgare_newGene_6623	0.795872	0.871985	1.58757	2.9003	2.98233	2.19723	7.72e-05	1.18546	up
HORVU.MOREX.r3.4HG0354980	10.5585	8.28699	9.59875	16.723	23.5033	16.4022	3.76e-15	1.18316	up
HORVU.MOREX.r3.6HG0624820	6.67681	14.7451	15.6949	23.1119	26.9274	32.7339	5.84e-06	1.18313	up
HORVU.MOREX.r3.5HG0448060	0.782232	0.626119	0.745027	1.90352	1.57493	1.39426	1.47e-05	1.18158	up
HORVU.MOREX.r3.1HG0081380	1.02148	0.782125	0.407542	1.38981	1.59562	2.66086	0.000321808	1.18121	up
HORVU.MOREX.r3.1HG0070770	1.18967	1.74654	1.43622	3.3152	2.70478	3.04188	3.46e-09	1.18112	up
HORVU.MOREX.r3.7HG0704730	11.029	15.8188	9.51604	25.7357	25.0315	25.7571	1.44e-07	1.1776	up
HORVU.MOREX.r3.1HG0047660	4.5221	4.64741	6.15731	10.2281	9.15809	11.5076	1.09e-11	1.17586	up
HORVU.MOREX.r3.7HG0720560	0.506564	1.08092	1.25865	2.82929	1.91237	2.15548	9.99e-05	1.17499	up
HORVU.MOREX.r3.3HG0275040	0.837225	1.05221	0.899904	1.95724	1.6532	2.4409	2.32e-06	1.17363	up
HORVU.MOREX.r3.2HG0188200	3.13166	4.15413	4.04535	6.68168	8.51553	7.53268	1.17e-12	1.1727	up
HORVU.MOREX.r3.3HG0301770	7.20184	9.16371	11.4385	14.063	19.4714	23.2608	3.18e-09	1.17215	up
HORVU.MOREX.r3.7HG0682850	1.46577	1.94663	1.03135	4.86922	3.29179	3.34682	0.000477351	1.16499	up
HORVU.MOREX.r3.4HG0389430	31.0396	45.229	37.9849	84.9533	66.2471	74.4225	2.53e-13	1.16341	up
HORVU.MOREX.r3.5HG0498000	14.0645	16.7186	23.0131	28.4881	41.4435	38.299	2.51e-10	1.16224	up
Hordeum_vulgare_newGene_2101	184.644	185.43	186.44	247.698	563.694	450.785	4.56e-05	1.16125	up
HORVU.MOREX.r3.7HG0637000	2.38647	2.42564	2.40443	5.72825	3.91134	4.63746	4.25e-12	1.16121	up
Hordeum_vulgare_newGene_1017	43.5152	46.8957	42.8084	94.5236	77.8839	83.0161	6.06e-26	1.15997	up
HORVU.MOREX.r3.4HG0387610	0.313767	0.25701	0.26357	0.728024	0.518824	0.779668	0.000260415	1.15927	up
HORVU.MOREX.r3.4HG0331680	4.1668	3.39379	3.46973	6.43865	8.32958	6.92018	9.02e-12	1.15582	up
HORVU.MOREX.r3.5HG0463850	0.440697	0.392994	0.466472	1.17436	1.2644	0.907104	0.000521147	1.15551	up
HORVU.MOREX.r3.3HG0292020	0.594875	0.700489	0.44676	1.37853	0.898484	1.95892	0.000322125	1.15237	up
HORVU.MOREX.r3.7HG0696960	32.8638	38.0025	36.0484	60.3687	71.7067	72.0107	1.04e-23	1.14943	up
HORVU.MOREX.r3.5HG0495910	0.58897	0.48976	0.636459	0.914635	1.31631	1.39061	3.91e-06	1.14545	up
HORVU.MOREX.r3.5HG0525800	9.98402	19.9863	15.4448	41.2272	23.0942	31.1211	2.66e-06	1.14539	up
Hordeum_vulgare_newGene_11337	0.317614	0.597356	0.212305	1.30947	0.684133	1.24008	0.00136192	1.14481	up
HORVU.MOREX.r3.6HG0627980	6.44358	5.57998	7.10349	13.3856	11.135	11.9988	1.33e-18	1.14324	up
HORVU.MOREX.r3.5HG0464380	10.2157	21.4492	14.7468	47.3839	27.5502	40.8126	0.000546646	1.14203	up
HORVU.MOREX.r3.2HG0207200	29.453	68.3701	45.0243	148.713	88.8134	135.433	0.000851958	1.14144	up
HORVU.MOREX.r3.3HG0285450	5.95565	6.30777	6.67953	11.5071	13.0986	11.395	1.81e-21	1.13735	up
Hordeum_vulgare_newGene_2178	1.74986	0.910665	1.13409	1.68741	4.32954	3.68298	0.000861405	1.13683	up
HORVU.MOREX.r3.2HG0156450	4.26182	3.35613	4.5521	7.58005	8.47794	9.63502	9.02e-06	1.13004	up
Hordeum_vulgare_newGene_10245	0.862339	1.67099	1.6928	5.42489	2.81798	2.47912	0.00147221	1.1296	up
HORVU.MOREX.r3.5HG0532180	4.44268	4.57702	4.13461	6.16695	10.8966	8.99568	2.05e-08	1.12715	up
HORVU.MOREX.r3.7HG0704720	6.99908	10.8394	5.53948	14.7702	16.1865	18.462	1.44e-05	1.12689	up
HORVU.MOREX.r3.3HG0318130	0.254488	0.407631	0.314995	0.611069	0.836246	1.03868	0.000869014	1.12624	up
HORVU.MOREX.r3.5HG0491870	19.22	11.1281	13.1359	26.453	33.2585	25.2558	4.41e-09	1.12456	up
HORVU.MOREX.r3.7HG0666960	40.9924	43.0123	35.9257	96.2503	65.514	68.4309	1.72e-12	1.1226	up
HORVU.MOREX.r3.6HG0610370	1.36543	2.08855	2.27808	4.64368	5.18162	3.60368	0.000282544	1.12067	up
HORVU.MOREX.r3.1HG0079870	1.81644	1.93819	1.76934	3.91025	3.97785	2.9788	2.22e-08	1.11918	up
HORVU.MOREX.r3.1HG0075730	0.732506	1.18575	0.968609	2.3905	1.60146	2.03908	9.02e-06	1.11865	up
HORVU.MOREX.r3.2HG0104700	1591.72	1807.4	1394.16	3775.63	2527.82	2839.38	2.26e-12	1.11744	up
HORVU.MOREX.r3.3HG0254260	2.98253	3.1895	2.6448	12.5618	5.28634	5.28429	0.00139437	1.11709	up
HORVU.MOREX.r3.3HG0219280	1.0659	2.63078	2.04172	3.44091	4.21984	5.01767	0.000117858	1.11545	up
HORVU.MOREX.r3.6HG0548700	96.0066	105.386	99.8934	189.425	177.219	188.569	6.41e-35	1.11407	up
HORVU.MOREX.r3.3HG0300950	5.17995	5.07961	5.61188	12.2417	7.99677	10.2108	2.04e-10	1.11378	up
HORVU.MOREX.r3.2HG0104740	1489.98	1950.27	1648.23	3880.62	2603.56	3171.38	1.64e-12	1.11292	up
HORVU.MOREX.r3.1HG0031210	4.24868	6.20284	5.35419	11.8053	8.53675	10.4747	2.49e-08	1.10686	up
HORVU.MOREX.r3.4HG0418350	4.51228	6.11334	5.28855	10.4216	9.07903	10.3644	1.8e-14	1.10574	up
HORVU.MOREX.r3.2HG0112910	0.308938	0.153927	0.27167	0.672292	0.500095	0.649609	0.00115348	1.10536	up
HORVU.MOREX.r3.2HG0112230	1.13761	2.12645	2.17578	3.14908	4.10187	5.25815	0.000413902	1.10209	up
HORVU.MOREX.r3.1HG0070150	6.05359	5.75298	4.89237	10.4478	11.1607	9.58454	3.51e-13	1.10153	up
HORVU.MOREX.r3.7HG0677770	2.44875	3.22352	3.40396	5.71513	5.0242	6.6344	8.64e-10	1.10087	up
HORVU.MOREX.r3.2HG0133180	52.1761	55.566	50.8763	102.821	90.5102	97.6911	2.45e-27	1.10011	up
HORVU.MOREX.r3.7HG0708250	0.302017	0.567128	0.626896	1.74772	0.96434	1.3222	0.00185078	1.09928	up
Hordeum_vulgare_newGene_12897	0.789873	1.16406	1.0227	2.37653	1.84222	2.13793	7.12e-05	1.09862	up
HORVU.MOREX.r3.2HG0170250	7.33559	7.40911	6.81019	13.7374	12.7246	13.2425	1e-18	1.09776	up
HORVU.MOREX.r3.7HG0687380	1.05428	0.518666	0.614515	1.61176	1.5277	1.69675	0.000413237	1.09769	up
HORVU.MOREX.r3.5HG0491970	1.09186	1.74867	2.08603	4.24993	3.04412	4.40966	0.000654701	1.09739	up
HORVU.MOREX.r3.7HG0640740	0.104477	0.486797	0.654393	1.1067	1.15725	1.48909	0.00304148	1.09521	up
HORVU.MOREX.r3.6HG0601780	0.098107	0.111842	0.146354	0.210452	0.199886	0.453774	0.00110271	1.09397	up
Hordeum_vulgare_newGene_11964	1.67774	1.60905	1.94891	4.81124	2.96251	2.62458	2.86e-06	1.09145	up
HORVU.MOREX.r3.2HG0193900	2.20357	2.83499	3.0056	6.71061	4.41466	4.56159	2.44e-07	1.09131	up
HORVU.MOREX.r3.5HG0474290	8.63092	8.95762	9.45248	17.7315	17.149	14.5537	1.14e-20	1.08707	up
HORVU.MOREX.r3.2HG0106430	0.535662	0.745908	0.41497	2.09854	0.925449	1.24378	0.00183942	1.08398	up
Hordeum_vulgare_newGene_11900	0.451846	0.920045	0.757463	2.01767	1.01378	1.64707	0.000357707	1.083	up
HORVU.MOREX.r3.3HG0330200	426.665	574.24	505.545	877.937	887.661	987.889	1.46e-17	1.08263	up
Hordeum_vulgare_newGene_3929	0.310933	0.452875	1.04262	1.72911	1.97192	1.3245	0.00208774	1.08225	up
Hordeum_vulgare_newGene_8263	1.58012	1.76416	1.95136	3.28024	3.4085	3.56656	2.25e-07	1.08036	up
HORVU.MOREX.r3.3HG0247870	0.561736	1.2938	0.679054	1.16896	3.15492	2.10699	0.00201757	1.07771	up
HORVU.MOREX.r3.4HG0418190	5.85293	4.10644	5.13797	33.0648	9.96012	9.85131	0.00463209	1.0775	up
HORVU.MOREX.r3.5HG0520520	2.67493	3.09946	2.6376	5.17078	4.44193	5.81084	1.12e-08	1.07534	up
HORVU.MOREX.r3.4HG0400410	132.539	130.375	136.89	212.565	252.014	252.759	3.16e-30	1.07517	up
HORVU.MOREX.r3.6HG0609530	0.405638	1.74711	2.92349	8.1152	7.34423	10.5464	0.00440962	1.07499	up
HORVU.MOREX.r3.2HG0196020	0.891105	1.09959	0.937841	1.9072	1.63857	1.99535	3.01e-08	1.07475	up
HORVU.MOREX.r3.1HG0076150	3.89935	10.2017	4.2939	25.5407	13.0482	17.496	0.00416598	1.07472	up
HORVU.MOREX.r3.3HG0247350	0.70094	0.668284	0.917424	1.0418	2.42234	1.79202	0.000901767	1.07265	up
HORVU.MOREX.r3.7HG0681450	5.65016	5.95719	6.1991	12.1763	9.56223	13.1295	3.97e-06	1.07258	up
HORVU.MOREX.r3.4HG0390450	7.47947	8.85289	5.74803	15.0306	11.438	15.7166	4.13e-07	1.07242	up
HORVU.MOREX.r3.3HG0330800	17.2481	18.5623	16.6357	27.7045	51.5466	23.1867	2.86e-06	1.07161	up
HORVU.MOREX.r3.3HG0241530	7.44494	10.661	8.45681	20.5717	13.5097	16.0914	4.24e-08	1.07081	up
HORVU.MOREX.r3.2HG0178520	12.356	18.2497	15.8993	28.9039	29.2118	27.1009	2.38e-13	1.07019	up
HORVU.MOREX.r3.4HG0399840	0.755944	0.677853	0.667604	2.098	0.960506	1.37454	0.000295606	1.06876	up
HORVU.MOREX.r3.4HG0383630	6.88642	5.60853	7.46963	10.5814	13.9444	12.4445	3.08e-10	1.06781	up
HORVU.MOREX.r3.7HG0701230	1.45972	2.57804	1.54613	3.57203	4.21197	4.90908	0.000974306	1.06746	up
HORVU.MOREX.r3.7HG0740250	13.6844	22.8005	13.1909	42.911	30.0774	24.5625	9.02e-06	1.06563	up
HORVU.MOREX.r3.2HG0204350	0.972894	1.94756	2.55366	5.03734	3.2377	3.37306	0.000292249	1.0656	up
HORVU.MOREX.r3.7HG0664380	61.0708	61.8819	57.1731	122.88	90.4751	111.686	3.58e-15	1.0623	up
HORVU.MOREX.r3.1HG0078890	1.68033	1.67124	1.99878	3.53754	3.06856	3.32233	1.17e-09	1.06148	up
HORVU.MOREX.r3.1HG0046230	346.872	350.376	298.802	681.077	518.108	593.924	1.81e-16	1.06123	up
HORVU.MOREX.r3.2HG0104730	1705.53	1976.82	1663.61	4143.34	2602.18	3038.43	8.6e-11	1.05971	up
HORVU.MOREX.r3.4HG0399660	4.78076	7.48635	6.79471	11.1094	13.1113	11.0814	1.46e-09	1.05908	up
HORVU.MOREX.r3.2HG0141070	1.73084	1.21307	1.50791	3.31139	3.02174	2.27965	9.39e-06	1.05889	up
HORVU.MOREX.r3.3HG0242880	15.7045	13.6437	18.1057	21.5951	34.3803	31.8767	6.47e-09	1.05842	up
HORVU.MOREX.r3.7HG0669480	12.3734	14.9783	18.1698	25.0625	27.7045	30.7418	1.51e-10	1.05647	up
HORVU.MOREX.r3.3HG0288370	0.393442	0.460208	0.479522	0.770945	0.794652	1.12491	8.18e-05	1.05586	up
HORVU.MOREX.r3.3HG0301750	83.7619	93.4545	89.7417	131.241	162.994	184.909	1.73e-15	1.055	up
HORVU.MOREX.r3.7HG0678400	1.49778	2.37133	1.71416	5.15137	3.87778	3.70122	0.00145797	1.05492	up
HORVU.MOREX.r3.4HG0354970	0.277419	0.67898	0.473161	1.23736	1.0595	1.02524	0.00157222	1.05398	up
HORVU.MOREX.r3.3HG0326240	1.52097	2.06755	1.98178	3.15283	3.61219	3.64687	4.24e-08	1.05172	up
HORVU.MOREX.r3.1HG0075340	9.28838	7.53274	8.91634	14.6473	14.4667	16.9695	1.53e-13	1.04932	up
HORVU.MOREX.r3.3HG0299050	1.28153	1.79659	2.49765	3.79804	4.34792	2.79844	1.76e-05	1.04858	up
HORVU.MOREX.r3.6HG0572440	1.11126	2.05221	2.21614	2.68505	4.02694	4.36471	0.000214349	1.04799	up
HORVU.MOREX.r3.5HG0487800	11.2136	11.8905	10.8924	21.4573	18.8024	19.8753	1.04e-21	1.04793	up
HORVU.MOREX.r3.2HG0100340	3.66252	4.38586	3.48312	4.55257	13.1374	8.25239	0.00140602	1.04611	up
HORVU.MOREX.r3.6HG0542610	361.327	412.204	379.801	708.478	658.391	659.663	2.66e-29	1.04515	up
HORVU.MOREX.r3.3HG0240710	11.6327	12.4666	9.9569	19.3438	18.2235	23.6885	8.9e-12	1.04498	up
Hordeum_vulgare_newGene_12733	0.616485	0.608375	1.04264	1.18049	2.07011	2.1442	0.00197659	1.04421	up
Hordeum_vulgare_newGene_10006	1.79954	2.48148	2.34457	4.1352	4.49981	3.54558	2.8e-08	1.03626	up
Hordeum_vulgare_newGene_4326	2.22799	2.22507	2.23085	5.37499	3.34441	3.86044	5.47e-06	1.03576	up
HORVU.MOREX.r3.1HG0067020	4.36209	7.34322	5.00147	12.9722	7.49175	10.7848	8.94e-06	1.03236	up
HORVU.MOREX.r3.3HG0236880	29.4411	27.2653	27.1083	44.6627	50.6911	49.4318	1.51e-26	1.03142	up
HORVU.MOREX.r3.5HG0512230	1.86175	2.21571	2.34509	3.24676	4.17428	4.35869	8.35e-08	1.0299	up
HORVU.MOREX.r3.2HG0182400	367.367	488.679	459.004	722.563	755.446	852.028	1.36e-15	1.02902	up
HORVU.MOREX.r3.7HG0656620	4.65177	5.57919	5.58411	7.90805	9.37544	10.8738	2.37e-11	1.02739	up
HORVU.MOREX.r3.7HG0712460	0.874192	0.682664	0.727529	1.61432	1.24614	1.66311	0.000311147	1.02483	up
HORVU.MOREX.r3.5HG0481630	0.490097	0.904295	1.17338	1.28847	1.86268	2.37306	0.001289	1.02292	up
Hordeum_vulgare_newGene_12592	1.02616	1.22188	0.772283	1.55028	2.099	2.11518	7.52e-05	1.02257	up
HORVU.MOREX.r3.3HG0274780	8626.74	8912.21	8511.99	15597.8	14979.7	14728.8	1.02e-41	1.0225	up
HORVU.MOREX.r3.5HG0481870	1.08541	2.561	1.75143	4.59154	3.40453	3.87451	0.00174454	1.02207	up
Hordeum_vulgare_newGene_5892	64.5546	57.7368	49.6127	101.803	98.3967	97.2773	6.17e-19	1.01949	up
HORVU.MOREX.r3.1HG0024740	2.93193	4.16761	3.88518	7.6758	5.07528	7.55929	2.76e-06	1.01932	up
HORVU.MOREX.r3.5HG0457310	0.318715	0.210192	0.14118	0.710889	0.440778	0.4702	0.00501311	1.01895	up
HORVU.MOREX.r3.2HG0104780	6603.37	7368.63	5863.89	15776.9	9288.23	10415.2	2.17e-08	1.01688	up
HORVU.MOREX.r3.5HG0486640	3.51123	5.09858	4.29687	9.9535	8.88431	6.03423	7.43e-05	1.01653	up
HORVU.MOREX.r3.2HG0196540	1.86233	2.08003	2.65455	3.13474	4.87542	4.20402	6.46e-06	1.0095	up
HORVU.MOREX.r3.4HG0392110	1.80482	0.67995	1.53607	2.06228	3.39331	3.17867	0.00238742	1.00735	up
HORVU.MOREX.r3.5HG0437310	1.27059	1.32786	1.15547	2.16375	2.82695	2.93046	0.00190082	1.00574	up
HORVU.MOREX.r3.3HG0315390	4.02565	5.3338	3.26172	12.8638	4.8493	7.95322	0.00107225	1.0047	up
HORVU.MOREX.r3.3HG0294340	0.733817	0.76162	1.64526	1.83559	1.78645	3.27961	0.00288375	1.00218	up
HORVU.MOREX.r3.2HG0184670	2.71723	3.8009	2.78674	6.40396	4.72386	5.65817	9e-08	1.00027	up
HORVU.MOREX.r3.6HG0546810	2.61126	2.54869	2.41827	0.97044	1.01586	0.963891	9.81e-07	-1.00006	down
HORVU.MOREX.r3.4HG0383540	7.62494	3.94785	4.57575	1.86327	2.17392	2.04952	3.33e-05	-1.00137	down
HORVU.MOREX.r3.2HG0162560	4.78046	7.45763	7.04195	2.6652	1.19642	2.58246	0.00188024	-1.00228	down
HORVU.MOREX.r3.5HG0528860	7.45933	6.26784	5.93761	2.17464	3.11322	2.52151	1.83e-08	-1.00236	down
HORVU.MOREX.r3.2HG0182380	5.93422	2.27169	3.68702	1.81323	0.713972	1.14103	0.0038092	-1.00238	down
HORVU.MOREX.r3.2HG0138720	2.37581	1.99976	2.18375	1.04566	0.717867	0.714806	2.47e-05	-1.00262	down
HORVU.MOREX.r3.3HG0320270	2.87603	5.38286	4.43012	1.65745	1.38025	1.44579	0.00078481	-1.00307	down
HORVU.MOREX.r3.5HG0483020	1.47651	1.01141	1.53545	0.614323	0.430768	0.45895	5.28e-05	-1.00477	down
HORVU.MOREX.r3.3HG0324910	1.02448	0.457481	0.461197	0.225003	0.144192	0.169867	0.00601787	-1.00551	down
HORVU.MOREX.r3.3HG0310270	1.97785	2.1903	1.72953	0.445211	0.844663	0.769188	0.000737234	-1.00605	down
HORVU.MOREX.r3.5HG0424970	2.74331	3.00786	2.54394	0.905504	1.06431	0.793823	0.00150958	-1.0077	down
HORVU.MOREX.r3.7HG0741150	0.741122	0.599391	0.510604	0.092095	0.127287	0.272919	0.006778	-1.00796	down
HORVU.MOREX.r3.7HG0711310	20.6381	59.6267	45.8214	12.8536	8.09423	14.7473	0.00589028	-1.00807	down
HORVU.MOREX.r3.1HG0081960	1.60154	1.421	1.4453	0.192201	0.649694	0.367188	0.00627643	-1.01055	down
HORVU.MOREX.r3.2HG0120200	4.70668	2.82025	3.41951	1.08041	1.41907	1.57577	3.3e-05	-1.01087	down
HORVU.MOREX.r3.3HG0319200	1.14744	1.31985	1.18387	0.565908	0.303753	0.308084	0.000322277	-1.0114	down
HORVU.MOREX.r3.3HG0286330	16.2258	16.6439	17.2946	5.82561	7.14279	7.42819	2.53e-16	-1.01308	down
HORVU.MOREX.r3.2HG0145790	5.54836	6.86137	6.93693	1.66512	3.22274	2.09007	0.000213932	-1.01385	down
HORVU.MOREX.r3.3HG0308630	0.64398	0.906329	1.08908	0.281209	0.205164	0.306091	0.0041144	-1.0154	down
HORVU.MOREX.r3.6HG0627690	12.613	9.9115	10.5057	3.1578	5.71677	3.77564	1.88e-06	-1.01865	down
HORVU.MOREX.r3.5HG0504940	1.50866	2.13693	1.72691	0.704699	0.569335	0.606046	0.000410626	-1.01941	down
HORVU.MOREX.r3.4HG0352930	3.81293	3.43835	3.27916	0.871505	1.79484	1.03465	0.00040227	-1.01952	down
HORVU.MOREX.r3.6HG0634140	1.03323	0.614758	0.799708	0.290851	0.316478	0.262198	0.000189711	-1.01976	down
HORVU.MOREX.r3.4HG0350690	5.02813	4.08133	4.62355	1.64582	2.2498	1.39219	3.73e-07	-1.02148	down
HORVU.MOREX.r3.5HG0496880	5.43461	4.39743	4.93282	1.64013	1.95049	2.13619	5.73e-08	-1.02232	down
HORVU.MOREX.r3.2HG0167350	3.8667	4.39659	3.57132	1.89536	1.19036	1.33173	1.44e-05	-1.02329	down
HORVU.MOREX.r3.6HG0542370	69.7322	44.7576	45.9744	15.9946	27.7165	17.8908	1.01e-06	-1.02341	down
HORVU.MOREX.r3.5HG0501160	7.10762	5.61142	6.64769	2.57567	2.82508	2.10575	2.9e-08	-1.02453	down
HORVU.MOREX.r3.6HG0542410	3.30183	2.17602	2.66285	0.644946	1.52096	0.589006	0.000844149	-1.02551	down
HORVU.MOREX.r3.1HG0083550	0.695815	0.429243	0.547122	0.031619	0.188918	0.135618	0.00753159	-1.02614	down
HORVU.MOREX.r3.5HG0423800	7.58696	5.62916	6.98889	1.88578	2.86128	2.99432	4.05e-07	-1.0271	down
HORVU.MOREX.r3.5HG0421580	3.11313	3.05909	3.3061	1.58601	1.01763	0.791444	0.000118955	-1.03027	down
HORVU.MOREX.r3.5HG0501500	22.0614	27.1488	26.7935	10.3327	7.71617	11.6214	2.08e-09	-1.03044	down
HORVU.MOREX.r3.3HG0241690	3.98495	5.08717	4.24271	2.08793	1.10997	1.53156	0.000157053	-1.03126	down
HORVU.MOREX.r3.5HG0510940	8.59483	8.24318	7.43168	3.53998	2.39874	3.20421	2.19e-06	-1.03151	down
HORVU.MOREX.r3.4HG0393750	7.45007	4.93023	6.38533	2.57098	2.55489	2.23704	2.05e-08	-1.03309	down
HORVU.MOREX.r3.2HG0204690	50.3854	42.1248	45.8623	21.8674	10.6995	9.62693	0.00257536	-1.03325	down
HORVU.MOREX.r3.1HG0093320	9.82132	9.22914	9.12582	2.95538	4.6447	3.38883	2.19e-09	-1.03387	down
HORVU.MOREX.r3.2HG0116270	5.40197	3.53133	3.29995	1.4127	1.22419	0.91108	0.0030153	-1.034	down
HORVU.MOREX.r3.7HG0669630	2.41285	1.84971	2.1785	0.821535	0.679779	0.811509	6.8e-05	-1.03491	down
HORVU.MOREX.r3.3HG0321170	2.56681	3.30647	2.716	0.823677	1.20789	1.14281	1.74e-05	-1.03573	down
HORVU.MOREX.r3.3HG0277390	7.86059	5.64411	4.94552	1.64478	2.4285	2.59355	4.24e-05	-1.03689	down
HORVU.MOREX.r3.4HG0361950	0.467766	0.366593	0.290688	0.109048	0.082785	0.116843	0.00384137	-1.03777	down
HORVU.MOREX.r3.4HG0411240	5.56625	3.6707	4.06279	1.71269	1.97027	1.34118	5.35e-07	-1.03909	down
HORVU.MOREX.r3.3HG0231000	1.45785	0.984682	1.08705	0.152543	0.13444	0.573748	0.00538597	-1.04292	down
HORVU.MOREX.r3.2HG0149820	6.31723	6.22341	6.70248	2.10561	2.55794	2.72443	1.63e-08	-1.0431	down
HORVU.MOREX.r3.1HG0092560	2.16741	0.944575	1.29398	0.403478	0.636924	0.30975	0.00172083	-1.04583	down
HORVU.MOREX.r3.4HG0412200	0.552653	4.55516	1.58428	0.629842	0.343537	0.497458	0.00597995	-1.04717	down
HORVU.MOREX.r3.3HG0313560	27.2949	27.2396	24.2779	12.5119	7.28046	9.95885	1.88e-07	-1.04776	down
HORVU.MOREX.r3.3HG0311460	14.0224	13.9748	13.4461	6.29684	5.20464	4.85662	1.1e-16	-1.0486	down
HORVU.MOREX.r3.5HG0485560	5.52453	13.3521	10.0084	4.17236	2.2276	2.81564	0.001098	-1.05286	down
Hordeum_vulgare_newGene_13255	35.0844	50.5688	45.8492	7.83082	1.65245	10.1124	0.00547391	-1.05562	down
HORVU.MOREX.r3.1HG0093940	2.20962	1.41224	1.97628	0.658189	0.810624	0.426958	0.000230371	-1.05676	down
HORVU.MOREX.r3.7HG0653740	1.40673	1.11074	1.41	0.542533	0.379239	0.435796	0.000100081	-1.05782	down
HORVU.MOREX.r3.7HG0652790	5.59569	5.60367	5.74191	2.57117	1.94027	1.99994	6.32e-11	-1.05857	down
HORVU.MOREX.r3.1HG0072440	3.74783	5.44173	4.06147	1.70326	1.3796	1.72967	7.76e-06	-1.05968	down
Hordeum_vulgare_newGene_5837	8.32999	6.5335	7.75447	3.03922	3.16841	2.09917	2.9e-07	-1.0604	down
HORVU.MOREX.r3.5HG0501480	2.71203	1.86572	1.81715	0.72995	0.596256	0.895109	6.28e-05	-1.06145	down
HORVU.MOREX.r3.5HG0493300	8.97144	9.76357	6.1819	2.90564	2.23015	3.41762	0.000127501	-1.06325	down
HORVU.MOREX.r3.7HG0684690	29.3872	35.7291	35.4922	13.5431	15.9835	7.40855	2.32e-06	-1.06385	down
HORVU.MOREX.r3.7HG0648980	1.45311	2.29134	0.979914	0.426962	0.538328	0.47912	0.00128907	-1.0642	down
HORVU.MOREX.r3.3HG0222640	5.31645	3.23787	4.59761	0.678426	1.63866	1.51147	0.00183511	-1.06795	down
HORVU.MOREX.r3.5HG0536560	6.37085	5.9275	5.7787	1.61797	3.38554	1.16123	0.000158341	-1.06872	down
HORVU.MOREX.r3.3HG0227780	5.20957	4.10228	4.23556	1.8329	1.72745	1.43208	1.52e-07	-1.07085	down
HORVU.MOREX.r3.3HG0327700	2.48264	1.67268	1.93355	0.616997	0.817213	0.647988	4.2e-05	-1.0721	down
HORVU.MOREX.r3.1HG0081780	15.4202	12.2325	14.0516	3.95532	6.9001	4.55804	1.82e-07	-1.07268	down
HORVU.MOREX.r3.4HG0358770	104.422	81.9109	91.2713	25.23	46.5774	32.5598	8.2e-09	-1.07296	down
HORVU.MOREX.r3.2HG0121320	9.10586	6.15059	6.5234	2.63743	3.21532	2.18825	1.09e-07	-1.07396	down
HORVU.MOREX.r3.5HG0486550	0.543451	0.52802	0.606821	0.21307	0.131473	0.139095	0.00159098	-1.07476	down
HORVU.MOREX.r3.5HG0536790	3.74049	2.12621	2.92293	0.603289	1.09582	0.97607	0.000895018	-1.07632	down
HORVU.MOREX.r3.2HG0175580	1.26023	1.61158	8.91048	0.216981	0.343926	0.175929	0.00269175	-1.07685	down
HORVU.MOREX.r3.3HG0299370	1.79519	1.28707	1.36482	0.424789	0.662839	0.498642	3.99e-06	-1.07888	down
HORVU.MOREX.r3.2HG0200310	4.01811	3.55005	5.03311	1.58699	1.45168	1.58988	1.36e-07	-1.08167	down
HORVU.MOREX.r3.5HG0436820	1.31476	1.81052	1.13979	0.276296	0	0.160401	0.00348819	-1.0846	down
Hordeum_vulgare_newGene_3197	2.92318	2.37612	2.53738	0.820381	1.18301	0.766806	5.05e-06	-1.08475	down
HORVU.MOREX.r3.6HG0628880	1.88674	2.32678	2.53322	0.126874	0.88281	0.531837	0.0037242	-1.08513	down
HORVU.MOREX.r3.5HG0484660	19.6304	13.5015	13.3476	4.02663	6.39555	6.44877	3.26e-07	-1.08661	down
HORVU.MOREX.r3.3HG0319950	1.64881	1.69897	1.42703	0.551306	0.648496	0.339677	0.000239647	-1.08752	down
HORVU.MOREX.r3.4HG0398610	1.28043	0.812573	0.897835	0.265711	0.347281	0.420295	1.69e-05	-1.0897	down
HORVU.MOREX.r3.6HG0621800	0.861345	1.40052	2.98884	0.276893	0.521914	0.65349	0.00175055	-1.09196	down
HORVU.MOREX.r3.5HG0476410	2.61953	2.06883	1.95119	0.846932	0.804536	0.825798	3e-11	-1.09321	down
HORVU.MOREX.r3.5HG0501470	1.43528	2.13567	2.2109	0.61811	0.63544	0.760344	1.69e-05	-1.09444	down
HORVU.MOREX.r3.6HG0626740	0.967347	0.869073	1.08563	0.416367	0.179078	0.285358	0.000704556	-1.0968	down
HORVU.MOREX.r3.1HG0086360	26.664	20.1307	23.2395	5.84607	11.8691	7.28703	1.01e-06	-1.0971	down
HORVU.MOREX.r3.2HG0118800	4.62306	4.59494	4.22125	1.67635	1.79691	1.39717	2.55e-08	-1.10198	down
HORVU.MOREX.r3.7HG0696930	37.838	28.6161	31.0665	12.0652	12.9474	11.9329	3.15e-19	-1.10418	down
HORVU.MOREX.r3.5HG0530260	5.49505	5.23237	6.15151	2.23202	1.65775	2.04069	1.58e-06	-1.10597	down
HORVU.MOREX.r3.2HG0198550	0.70934	0.721278	0.687988	0.266172	0.140221	0.107652	0.00225647	-1.10882	down
HORVU.MOREX.r3.5HG0428990	4.05084	2.75645	3.10451	1.05108	1.3819	1.05466	5.09e-07	-1.10892	down
HORVU.MOREX.r3.3HG0268190	2.77415	2.57777	2.94182	0.7036	1.07971	0.900292	9.46e-05	-1.11042	down
HORVU.MOREX.r3.6HG0542050	0.787201	2.52599	3.18457	0.781617	0.381537	0.556578	0.00169939	-1.11085	down
HORVU.MOREX.r3.2HG0097640	0.7408	0.954228	0.921845	0.11243	0.20155	0.295497	0.00240274	-1.11416	down
Hordeum_vulgare_newGene_8497	3.16593	2.42369	3.32949	0.882909	0.955566	1.01675	6.42e-05	-1.1175	down
HORVU.MOREX.r3.3HG0289810	1.31795	0.946829	0.901592	0.211889	0.248411	0.403108	0.00093484	-1.12348	down
HORVU.MOREX.r3.5HG0532650	3.7533	2.80499	3.43594	1.22482	1.33542	0.971444	1.46e-08	-1.13103	down
HORVU.MOREX.r3.1HG0050440	1.11001	2.20067	3.3358	0.495819	0.519679	0.644448	0.00153337	-1.13173	down
HORVU.MOREX.r3.2HG0191810	4.19849	4.16994	4.38623	1.43306	1.90162	1.28865	2.47e-11	-1.13341	down
HORVU.MOREX.r3.3HG0245060	32.2333	27.2533	29.7974	10.707	12.8404	9.48267	1.12e-17	-1.134	down
HORVU.MOREX.r3.6HG0550270	2.41972	2.02434	1.59212	0.528478	0.649958	0.709599	8.55e-05	-1.13479	down
HORVU.MOREX.r3.1HG0060380	1.2819	1.42805	1.99693	0.529876	0.485554	0.520951	2.56e-05	-1.13544	down
HORVU.MOREX.r3.7HG0666530	12.0485	6.07185	7.14577	3.12724	2.52337	1.96408	0.000197259	-1.13695	down
Hordeum_vulgare_newGene_10061	0.85428	0.962295	1.15745	0.2511	0.234383	0.228912	0.00122011	-1.13699	down
HORVU.MOREX.r3.2HG0177300	0.555016	0.654993	0.66094	0.118855	0.231129	0.211841	0.000234449	-1.13738	down
HORVU.MOREX.r3.2HG0095510	6.32282	5.20849	4.72345	1.42237	2.55804	1.35196	1.57e-05	-1.13858	down
HORVU.MOREX.r3.4HG0395160	1.2448	0.933746	0.87793	0.136951	0.369921	0.21272	0.00161042	-1.13943	down
HORVU.MOREX.r3.5HG0530250	7.76235	4.81981	6.84573	1.94616	1.41116	2.23355	0.000387571	-1.14276	down
HORVU.MOREX.r3.4HG0418790	1.52	1.15165	1.3056	0.283942	0.591687	0.430104	8.57e-06	-1.14667	down
HORVU.MOREX.r3.7HG0676160	9.06282	9.42299	8.85228	2.7246	3.91073	3.12342	9.78e-11	-1.14689	down
HORVU.MOREX.r3.6HG0590450	5.4679	7.31137	5.34971	2.52736	1.79227	1.75871	1.78e-06	-1.14788	down
HORVU.MOREX.r3.2HG0102720	0.361273	0.469744	0.437009	0.122975	0.116828	0.041554	0.0017149	-1.1496	down
HORVU.MOREX.r3.2HG0116280	27.5088	17.2607	20.4362	6.3889	8.8193	7.85051	3.32e-10	-1.1508	down
HORVU.MOREX.r3.4HG0415250	1.21099	1.12541	1.18518	0.3908	0.467787	0.302173	3.97e-06	-1.15307	down
HORVU.MOREX.r3.7HG0747600	7.7216	5.16847	6.0068	2.58257	2.13972	1.66547	3.23e-07	-1.1532	down
HORVU.MOREX.r3.3HG0319100	0.733524	4.0244	6.89719	0.872798	0.301367	0.825192	0.00216063	-1.15596	down
HORVU.MOREX.r3.7HG0648100	1.12482	0.864121	0.957865	0.151078	0.220508	0.287195	0.00139069	-1.1572	down
HORVU.MOREX.r3.7HG0674340	7.26544	7.06088	6.90668	2.09248	3.05599	2.24193	2.75e-09	-1.15874	down
HORVU.MOREX.r3.5HG0517790	12.2658	7.9436	9.40258	2.65656	4.35245	3.22828	1.24e-08	-1.15886	down
HORVU.MOREX.r3.2HG0157210	9.05712	9.08762	11.8628	3.30666	3.51133	3.87518	6.64e-14	-1.16894	down
HORVU.MOREX.r3.7HG0742320	4.51203	3.22033	3.97603	1.52378	1.10233	1.26606	2.78e-07	-1.17123	down
Hordeum_vulgare_newGene_13332	26.2697	20.3277	27.1725	8.9832	8.15949	9.15358	2.4e-15	-1.1717	down
HORVU.MOREX.r3.2HG0118230	0.514899	0.545123	0.62322	0.148185	0.144663	0.05567	0.00142977	-1.17248	down
HORVU.MOREX.r3.2HG0217530	4.4245	2.4938	2.68705	0.842644	1.13584	0.926434	4.34e-05	-1.17443	down
HORVU.MOREX.r3.6HG0617970	1.27453	1.16025	1.55025	0.24121	0.430221	0.426513	0.000310833	-1.17461	down
HORVU.MOREX.r3.2HG0205550	2.00541	2.04961	2.0003	0.536882	0.696486	0.766476	5.06e-07	-1.17732	down
HORVU.MOREX.r3.5HG0508720	1.56606	1.62605	1.54963	0.090871	0.377746	0.374117	0.00164408	-1.17783	down
HORVU.MOREX.r3.1HG0027950	2.43604	2.77786	2.63768	0.779518	0.938792	0.883683	2.67e-07	-1.18073	down
HORVU.MOREX.r3.7HG0714140	0.596676	0.606901	0.734202	0.185713	0.177841	0.059678	0.00106702	-1.18092	down
HORVU.MOREX.r3.3HG0218320	5.04881	4.6365	5.55546	1.82518	1.54228	1.93076	1.6e-11	-1.18141	down
HORVU.MOREX.r3.1HG0016030	11.5104	11.7899	13.019	3.73427	4.02569	4.80007	1.76e-10	-1.18149	down
HORVU.MOREX.r3.5HG0429520	63.909	49.9709	64.0087	21.0839	25.504	13.2226	3.5e-08	-1.18242	down
HORVU.MOREX.r3.2HG0139060	2.78045	2.00038	2.69197	1.00176	0.582782	0.766519	6.61e-06	-1.1832	down
HORVU.MOREX.r3.1HG0039160	5.3437	4.32207	4.01753	1.69577	1.36481	1.19309	7.88e-08	-1.18729	down
HORVU.MOREX.r3.2HG0124540	213.099	194.391	189.676	73.1801	77.1989	64.0277	5.01e-27	-1.18918	down
HORVU.MOREX.r3.2HG0112720	16.9669	36.956	21.6343	8.21683	4.72591	5.86907	0.000527244	-1.19719	down
HORVU.MOREX.r3.7HG0721200	3.79178	3.79611	3.92049	0.976644	1.57073	1.25215	5.26e-08	-1.19779	down
HORVU.MOREX.r3.2HG0102660	0.509709	0.941925	0.829079	0.051356	0.2711	0.108006	0.00108568	-1.20098	down
HORVU.MOREX.r3.3HG0301810	17.3311	11.8507	14.0416	3.2496	6.66839	4.1945	1.01e-07	-1.20237	down
HORVU.MOREX.r3.2HG0190040	3.96556	3.21766	3.03095	1.37739	0.855023	0.976996	1.53e-06	-1.20244	down
HORVU.MOREX.r3.7HG0738120	23.9237	12.1487	14.5662	5.03684	6.03597	5.49067	6.54e-08	-1.20266	down
HORVU.MOREX.r3.7HG0688790	15.6775	13.1594	18.7874	3.04736	6.61191	5.41615	1.52e-06	-1.20426	down
Hordeum_vulgare_newGene_12796	8.42333	5.68088	7.81523	2.58601	2.88566	1.16204	9.73e-06	-1.20486	down
Hordeum_vulgare_newGene_6644	2.43431	4.73368	4.554	0.850486	0.379623	1.37023	0.000776152	-1.20521	down
HORVU.MOREX.r3.2HG0158070	1.61008	0.991477	1.29543	0.390345	0.249289	0.445763	8.14e-05	-1.20969	down
HORVU.MOREX.r3.7HG0688490	1.92123	1.07407	2.14926	0.559656	0.322407	0.335819	0.000472697	-1.2153	down
HORVU.MOREX.r3.6HG0542460	0.731055	0.508788	0.553188	0.181014	0.091012	0.091926	0.000742922	-1.22182	down
HORVU.MOREX.r3.1HG0084680	20.1048	10.9781	13.4754	4.29586	6.16886	3.93253	3.36e-08	-1.22246	down
HORVU.MOREX.r3.5HG0475970	2.40668	1.88538	1.66834	0.463716	0.512764	0.775521	1.45e-05	-1.22284	down
HORVU.MOREX.r3.4HG0402900	4.13366	3.93489	4.50617	1.04737	1.64359	1.34471	6.17e-08	-1.22362	down
HORVU.MOREX.r3.2HG0114930	29.3634	19.2639	21.1399	5.86977	9.46322	7.8289	1.53e-10	-1.22655	down
HORVU.MOREX.r3.3HG0253630	29.5588	22.1571	26.6358	6.19049	9.64446	9.9675	5.32e-10	-1.22692	down
HORVU.MOREX.r3.5HG0430390	4.76542	3.76536	4.24121	1.29336	1.37532	1.59129	2.81e-12	-1.23225	down
HORVU.MOREX.r3.5HG0519490	6.60736	5.57843	5.50599	1.64984	2.29052	1.76714	3.04e-09	-1.23581	down
HORVU.MOREX.r3.3HG0309580	25.8372	23.9747	22.0732	6.49769	8.69396	8.98185	4.45e-14	-1.23696	down
HORVU.MOREX.r3.2HG0190290	38.551	29.6376	32.7147	12.3609	12.5923	9.5899	2.93e-20	-1.23983	down
HORVU.MOREX.r3.2HG0117260	1.36873	1.16766	1.38749	0.198262	0.369038	0.330154	0.000314307	-1.2426	down
HORVU.MOREX.r3.5HG0430720	3.16252	2.14181	2.3448	0.918309	0.718843	0.739917	9.06e-08	-1.24408	down
HORVU.MOREX.r3.1HG0067180	25.0632	20.4614	55.4891	0.718123	4.12554	1.07391	0.000542063	-1.24555	down
HORVU.MOREX.r3.5HG0505990	74.7566	56.878	69.9585	18.0434	27.6706	22.0848	1.67e-15	-1.24558	down
Hordeum_vulgare_newGene_6448	8.83581	5.63895	6.64642	2.43568	2.43523	2.10133	1.99e-13	-1.25076	down
HORVU.MOREX.r3.3HG0284720	2.13917	0.902134	0.817985	0.014978	0.261736	0.051169	0.000674061	-1.25154	down
HORVU.MOREX.r3.7HG0642600	3.05322	2.50088	2.97074	1.2142	0.577918	0.548167	2.4e-05	-1.25461	down
Hordeum_vulgare_newGene_5117	1.43543	1.98287	2.00122	0.32143	0.434591	0.585364	0.000162268	-1.25491	down
HORVU.MOREX.r3.1HG0087610	5.31436	4.86944	3.61279	0.813374	1.14288	1.64029	6.3e-05	-1.25561	down
HORVU.MOREX.r3.3HG0224520	12.4414	7.43523	14.5509	2.60342	2.97268	4.68691	9.49e-07	-1.2578	down
HORVU.MOREX.r3.6HG0596990	3.64606	3.51545	2.75549	0.799561	1.28253	0.92736	2.67e-07	-1.25999	down
HORVU.MOREX.r3.5HG0432540	14.9593	29.1018	23.5959	8.24462	4.90338	7.60203	1.24e-07	-1.26211	down
HORVU.MOREX.r3.7HG0752010	2.04022	8.85996	9.91362	0.5532	0.39567	1.99874	0.000693559	-1.26331	down
Hordeum_vulgare_newGene_1374	56.3275	61.6544	50.9449	19.1249	14.057	22.5644	7.05e-13	-1.26433	down
HORVU.MOREX.r3.1HG0046400	7.46485	9.35134	14.4006	4.14062	2.65124	2.23642	3.4e-06	-1.26595	down
HORVU.MOREX.r3.5HG0447150	2.21589	1.47004	1.35681	0.528797	0.499168	0.3553	1.18e-05	-1.26605	down
HORVU.MOREX.r3.5HG0529210	1.23726	0.764593	1.03071	0.21127	0.301896	0.262753	4.78e-05	-1.26949	down
HORVU.MOREX.r3.UnG0765320	6.11172	5.0201	7.39856	2.36925	1.02082	1.20985	8.48e-05	-1.27187	down
HORVU.MOREX.r3.5HG0524440	5.20824	3.38524	3.22179	1.12004	1.17205	1.36352	7.99e-09	-1.27242	down
HORVU.MOREX.r3.7HG0719480	5.74533	4.23313	5.16338	1.557	1.9326	1.32719	5.16e-11	-1.27353	down
HORVU.MOREX.r3.3HG0287790	4.5383	4.44336	4.17482	1.02952	1.91057	0.988402	3.39e-07	-1.27406	down
HORVU.MOREX.r3.6HG0542560	11.2599	3.62243	8.21327	1.80211	2.56968	1.35055	7.88e-05	-1.27665	down
Hordeum_vulgare_newGene_15376	0.589482	1.11214	1.16293	0.102347	0.013586	0.183935	0.000586792	-1.27848	down
HORVU.MOREX.r3.3HG0255230	3.94722	2.95108	2.80977	0.96184	1.09516	0.934563	3.18e-09	-1.28115	down
HORVU.MOREX.r3.4HG0342490	1.77297	2.44909	2.33536	0.382088	0.595773	0.597848	7.59e-05	-1.2906	down
HORVU.MOREX.r3.2HG0197290	4.44246	2.38146	2.88933	0.614574	1.11386	1.03202	1.13e-06	-1.29476	down
HORVU.MOREX.r3.4HG0417170	2.37092	1.74719	1.80012	0.309264	0.821179	0.503453	4.22e-06	-1.29665	down
HORVU.MOREX.r3.5HG0425480	0.413243	0.58919	0.394061	0.075298	0.041894	0	0.000420156	-1.29811	down
HORVU.MOREX.r3.7HG0677370	15.8522	13.4534	17.5221	3.11539	5.94573	5.24884	1.85e-09	-1.29997	down
HORVU.MOREX.r3.3HG0223960	13.779	5.8838	8.02644	3.00496	3.01152	2.03292	1.67e-07	-1.30421	down
HORVU.MOREX.r3.1HG0083370	3.8587	3.86083	3.98111	1.27236	1.36515	0.803963	3.13e-08	-1.31039	down
HORVU.MOREX.r3.5HG0468600	8.62343	5.15568	6.79308	2.15357	1.93597	2.16683	2.63e-10	-1.31245	down
HORVU.MOREX.r3.5HG0429400	84.6308	77.6157	85.1436	33.7353	24.3968	17.5979	4.53e-11	-1.31893	down
HORVU.MOREX.r3.6HG0608040	4.54493	1.4081	1.40626	0.610518	0.33998	0.184557	0.000311051	-1.3234	down
HORVU.MOREX.r3.4HG0338060	2.37008	3.47918	3.32379	0.914569	0.972333	0.956209	2.22e-12	-1.32355	down
HORVU.MOREX.r3.7HG0666500	4.5324	2.55406	2.66688	0.597005	1.0539	0.848825	5.9e-06	-1.33212	down
HORVU.MOREX.r3.2HG0209470	6.94489	24.4536	19.0852	0.944415	0.801278	2.52037	0.000273823	-1.33372	down
Hordeum_vulgare_newGene_13164	6.60999	5.70589	7.61459	2.4155	2.1012	1.17033	5.62e-08	-1.33488	down
HORVU.MOREX.r3.5HG0497560	10.4515	7.99485	8.39466	3.09711	2.87754	1.92118	1.18e-09	-1.33646	down
HORVU.MOREX.r3.3HG0275330	39.9199	24.1605	30.1766	6.45415	10.6644	10.4888	1.27e-09	-1.34228	down
HORVU.MOREX.r3.3HG0294550	1.04489	1.30884	1.12554	0.19817	0.349915	0.263732	2.33e-05	-1.3448	down
HORVU.MOREX.r3.7HG0712770	3.64779	3.24343	5.98646	1.09422	1.36069	0.80012	6.03e-06	-1.34557	down
HORVU.MOREX.r3.3HG0327830	0.74882	0.787002	0.677289	0.125935	0.212345	0.177488	1.99e-05	-1.35035	down
HORVU.MOREX.r3.6HG0620130	1.18577	0.995945	1.49182	0.304153	0.330103	0.137285	5.5e-05	-1.35868	down
HORVU.MOREX.r3.2HG0204700	7.36689	13.848	7.37531	2.27908	0.925204	2.55667	7.54e-05	-1.35994	down
HORVU.MOREX.r3.3HG0234040	62.4522	54.1045	72.0014	20.0899	14.4748	22.2712	1.65e-14	-1.36453	down
HORVU.MOREX.r3.5HG0503490	3.85013	2.4022	2.34737	0.634018	0.656093	0.528724	3.52e-05	-1.36648	down
HORVU.MOREX.r3.1HG0046330	14.5183	17.8775	23.5341	6.94317	3.40863	5.12745	2.78e-08	-1.36844	down
HORVU.MOREX.r3.1HG0092660	2.22274	1.33407	1.7893	0.094836	0.594969	0.251731	0.000122583	-1.36915	down
HORVU.MOREX.r3.5HG0454500	5.63617	3.87988	4.50827	1.44223	1.55228	1.20226	4.7e-15	-1.37697	down
HORVU.MOREX.r3.7HG0648500	1.37681	1.39163	1.26608	0.380153	0.387179	0.19334	5.07e-06	-1.37841	down
HORVU.MOREX.r3.1HG0073940	86.8325	78.7673	87.9529	27.0918	24.8893	28.7801	1.05e-41	-1.38755	down
HORVU.MOREX.r3.5HG0460910	5.68915	4.07879	3.20475	1.51706	0.858835	0.41161	2.08e-05	-1.39287	down
HORVU.MOREX.r3.2HG0112610	3.46281	1.15499	2.30152	0.028706	0.224851	0.486981	0.000145515	-1.39546	down
HORVU.MOREX.r3.2HG0187470	3.52493	2.44389	2.6359	0.781733	0.907906	0.537311	1.72e-07	-1.3959	down
HORVU.MOREX.r3.1HG0092430	3.88488	3.03227	2.99544	0.694968	1.14143	0.906936	9.76e-10	-1.39796	down
HORVU.MOREX.r3.6HG0542550	15.0702	7.01587	10.0485	2.62538	3.72227	2.39214	6.84e-09	-1.39888	down
HORVU.MOREX.r3.1HG0075360	2.44558	1.75701	1.95026	0.503557	0.642041	0.485361	8.51e-09	-1.41453	down
HORVU.MOREX.r3.5HG0443910	2.01259	1.08098	1.36878	0.274054	0.32768	0.48217	6.95e-07	-1.41542	down
HORVU.MOREX.r3.6HG0544330	94.5818	97.0636	95.1042	32.4858	27.4132	27.4369	1.49e-38	-1.42021	down
HORVU.MOREX.r3.4HG0371500	14.9142	11.0548	10.1862	3.25854	3.70374	3.26756	3.44e-13	-1.42187	down
HORVU.MOREX.r3.7HG0748900	22.99	31.6777	32.7114	10.6687	7.58366	5.65494	2.24e-10	-1.42617	down
HORVU.MOREX.r3.6HG0542390	5.63128	3.29815	4.20313	1.20482	1.31424	1.01728	4e-10	-1.4299	down
Hordeum_vulgare_newGene_195	295.206	208.413	233.17	43.4946	6.10529	25.1258	7.94e-05	-1.44255	down
Hordeum_vulgare_newGene_4280	4.10628	2.03932	3.88736	0.653631	0.934442	0.623462	6.98e-07	-1.44325	down
HORVU.MOREX.r3.3HG0285660	10.6242	9.07861	8.60457	2.95253	2.98619	2.16544	5.02e-18	-1.44717	down
Hordeum_vulgare_newGene_13208	10.0259	6.50755	9.02495	1.82816	2.0955	2.3874	2.69e-08	-1.46096	down
HORVU.MOREX.r3.7HG0668880	16.9696	19.8024	18.6662	2.45583	1.07799	4.22723	4.75e-05	-1.46203	down
HORVU.MOREX.r3.2HG0190150	3.86678	3.22407	3.49375	1.14623	0.715096	0.843411	1.31e-09	-1.46681	down
HORVU.MOREX.r3.3HG0224530	2.89317	1.16041	5.89053	0.391852	0.178523	0.716589	4.01e-05	-1.47951	down
Hordeum_vulgare_newGene_12776	18.706	12.43	17.3632	4.89641	5.19762	3.3228	1.1e-12	-1.48016	down
HORVU.MOREX.r3.5HG0518530	2.35155	1.46976	2.03404	0.279819	0.535554	0.489353	4.32e-07	-1.48175	down
Hordeum_vulgare_newGene_6928	4.67485	4.66394	4.13352	1.19597	0.735241	0.64506	3.09e-06	-1.50063	down
HORVU.MOREX.r3.5HG0429510	30.8068	28.6952	31.3146	9.82618	9.10614	5.36604	1.8e-14	-1.50078	down
HORVU.MOREX.r3.3HG0312240	0.914898	0.588246	0.87123	0.071114	0.153076	0.012318	3.47e-05	-1.50319	down
HORVU.MOREX.r3.5HG0524740	1.21625	1.57572	1.07191	0.15509	0.376586	0.228331	2.45e-06	-1.5036	down
HORVU.MOREX.r3.7HG0696200	14.4806	18.2443	21.6378	5.21658	5.10136	2.33865	2.51e-08	-1.51341	down
HORVU.MOREX.r3.7HG0701270	2.6984	2.0731	1.94013	0.608158	0.34139	0.546212	3.89e-08	-1.52384	down
HORVU.MOREX.r3.6HG0619480	16.0908	12.3294	14.2268	2.95822	4.91592	3.1524	5.09e-14	-1.52992	down
HORVU.MOREX.r3.6HG0554980	5.93379	2.17135	3.2049	0.872206	0.813735	0.828416	4.57e-08	-1.53036	down
HORVU.MOREX.r3.6HG0630670	12.0907	8.20859	7.64334	1.92413	2.84715	2.21944	6.66e-12	-1.53175	down
HORVU.MOREX.r3.6HG0602910	2.35434	2.01018	3.13797	0.456216	0.567841	0.603305	7.41e-08	-1.53979	down
HORVU.MOREX.r3.5HG0530580	4.50563	2.25504	2.72473	0.617639	0.857762	0.669286	1.02e-08	-1.54071	down
HORVU.MOREX.r3.3HG0221160	1.31339	0.77849	1.31886	0.02268	0.185942	0.173631	1.18e-05	-1.56947	down
HORVU.MOREX.r3.5HG0506020	0.593829	0.898306	0.761894	0.184552	0.098183	0.118678	1.3e-06	-1.56977	down
HORVU.MOREX.r3.2HG0209020	7.63845	10.5391	12.0105	2.47166	2.83193	2.32684	3.22e-15	-1.57168	down
HORVU.MOREX.r3.2HG0215250	1.71781	6.36598	3.95881	0.677092	0.21055	0.778757	6.79e-06	-1.57576	down
HORVU.MOREX.r3.5HG0480830	31.3033	21.8669	27.1511	6.65073	7.16408	7.0024	6.06e-26	-1.57901	down
HORVU.MOREX.r3.2HG0191880	1.26909	1.01854	1.17379	0.209373	0.296054	0.288331	4.52e-11	-1.59759	down
HORVU.MOREX.r3.5HG0535950	1.38602	1.62239	1.63278	0.439318	0.126512	0.227382	7.96e-07	-1.60118	down
HORVU.MOREX.r3.3HG0291310	31.7745	26.5636	27.7366	6.17473	9.4199	6.58878	1.29e-23	-1.60178	down
Hordeum_vulgare_newGene_15355	21.4099	20.3067	19.3294	3.50263	6.28804	5.12912	4.48e-15	-1.60275	down
HORVU.MOREX.r3.5HG0492510	1.55734	1.23645	0.814572	0.111081	0.145467	0.252236	2.76e-06	-1.60592	down
HORVU.MOREX.r3.3HG0300010	8.72959	7.64271	8.52191	1.8874	2.68955	1.38276	3.15e-14	-1.61212	down
Hordeum_vulgare_newGene_13004	2.32082	1.5215	3.2581	0.466725	0.532722	0.282772	3.56e-10	-1.62158	down
HORVU.MOREX.r3.6HG0577760	7.6771	4.79723	6.88422	0.692134	1.96888	0.596092	3.67e-07	-1.62202	down
HORVU.MOREX.r3.1HG0072060	11.3173	10.7957	13.9445	3.00039	2.64308	3.19654	3.5e-18	-1.62874	down
HORVU.MOREX.r3.3HG0312760	114.863	104.409	112.889	30.3711	23.9309	31.7599	2.03e-39	-1.63078	down
HORVU.MOREX.r3.5HG0476220	1.45241	1.50396	2.0986	0.31016	0.2488	0.398863	4.9e-08	-1.632	down
HORVU.MOREX.r3.1HG0014620	3.1749	1.71611	2.12784	0.445557	0.634027	0.530385	4.49e-13	-1.63378	down
HORVU.MOREX.r3.5HG0428660	5.8758	6.08141	6.68764	1.02486	1.1464	1.51349	8.14e-09	-1.64009	down
Hordeum_vulgare_newGene_13027	7.35214	5.60964	8.69681	2.09276	1.84272	1.3256	4.83e-13	-1.64564	down
HORVU.MOREX.r3.5HG0474460	1.47425	1.67801	1.34894	0.100365	0.303654	0.35185	1.41e-07	-1.66371	down
HORVU.MOREX.r3.2HG0138660	1.57797	2.98652	3.31533	0.44726	0.229156	0.641957	1.26e-07	-1.67187	down
HORVU.MOREX.r3.7HG0715810	2.43539	2.97984	1.79762	0.541479	0.590274	0.461041	5.9e-13	-1.67304	down
HORVU.MOREX.r3.5HG0491150	1.3558	7.45335	4.70665	0.339786	0.426312	0.842852	1.65e-06	-1.67395	down
HORVU.MOREX.r3.2HG0122530	20.0769	15.6258	51.5262	1.13913	1.82109	3.04757	3.03e-06	-1.67541	down
HORVU.MOREX.r3.7HG0735210	1.3393	0.690632	0.732753	0.175035	0.065872	0.0464	1.06e-06	-1.70885	down
HORVU.MOREX.r3.7HG0660260	1.24442	1.49518	1.29053	0.146102	0.275985	0.257303	1.78e-08	-1.71329	down
HORVU.MOREX.r3.5HG0508640	2.68534	2.14216	3.4039	0.628571	0.5459	0.410589	2.22e-10	-1.71487	down
HORVU.MOREX.r3.2HG0124520	14.3839	14.2004	17.7274	2.99253	4.16807	3.03666	9.01e-17	-1.72696	down
HORVU.MOREX.r3.4HG0359060	5.98348	3.92515	4.4621	0.656493	1.24558	0.476294	5.82e-09	-1.74999	down
HORVU.MOREX.r3.6HG0545480	139.652	120.125	142.853	24.4258	10.3705	26.8442	2.74e-09	-1.81546	down
HORVU.MOREX.r3.3HG0310800	5.92542	3.55498	6.77778	0.266058	0.654676	0.572282	1.29e-07	-1.8273	down
HORVU.MOREX.r3.4HG0341070	248.577	254.973	240.187	69.0659	45.7392	47.4206	2.19e-34	-1.83878	down
HORVU.MOREX.r3.6HG0627380	6.34666	10.8286	12.0748	1.57818	1.42794	2.32492	9.66e-14	-1.85052	down
HORVU.MOREX.r3.1HG0029910	4.03656	3.86941	4.14809	0.865179	0.719286	0.869111	7.83e-24	-1.87019	down
HORVU.MOREX.r3.7HG0701260	33.7884	15.5451	18.645	2.92597	1.82209	1.15314	2.53e-08	-1.9213	down
HORVU.MOREX.r3.5HG0423100	24.0782	29.6284	29.7295	5.53004	4.47401	6.36649	1.25e-30	-1.95235	down
HORVU.MOREX.r3.2HG0122620	122.785	120.238	125.464	29.3712	17.0696	24.3935	6.72e-31	-1.97436	down
HORVU.MOREX.r3.7HG0678460	14.1499	12.3165	14.6079	2.52	2.88914	2.85931	8.46e-66	-1.99155	down
HORVU.MOREX.r3.4HG0392480	5.27705	3.69526	4.1897	0.343839	1.00577	0.380015	2.9e-11	-1.99278	down
HORVU.MOREX.r3.1HG0054950	4.61791	9.35587	13.4193	1.4349	0.891734	1.40256	8.48e-12	-1.99886	down
HORVU.MOREX.r3.2HG0112640	22.9846	24.5388	28.4713	2.8292	4.66213	5.43579	1.32e-25	-2.07941	down
HORVU.MOREX.r3.3HG0318380	27.6466	25.8074	29.4152	6.56663	3.64589	3.26517	2.12e-22	-2.09308	down
HORVU.MOREX.r3.6HG0599280	1.92927	4.92216	2.80976	0.507029	0.307929	0.230989	1.19e-11	-2.10355	down
HORVU.MOREX.r3.3HG0309300	43.962	50.9784	35.1076	6.34826	5.16268	9.2377	1.2e-23	-2.12679	down
HORVU.MOREX.r3.2HG0122550	15.3996	13.4958	28.0744	1.1203	1.64237	2.73705	3.78e-12	-2.17374	down
HORVU.MOREX.r3.7HG0715130	54.9384	53.5007	45.6553	6.13886	6.99362	10.2248	1.26e-27	-2.21348	down
Hordeum_vulgare_newGene_4887	3.67829	1.32112	1.24779	0.05377	0	0	3.83e-11	-2.29623	down
Hordeum_vulgare_newGene_12256	22.9109	19.3272	16.4127	3.64787	1.35946	1.83701	3.95e-19	-2.33955	down
HORVU.MOREX.r3.2HG0122600	20.9497	20.1899	36.3544	1.65347	2.40093	3.66941	3.86e-21	-2.48863	down
HORVU.MOREX.r3.2HG0210780	28.465	13.1603	15.1904	1.27446	2.37105	1.51087	6.24e-21	-2.54588	down
HORVU.MOREX.r3.1HG0067140	17.7183	12.5104	20.2223	0.740991	0.862407	2.29642	2.97e-18	-2.55491	down
Hordeum_vulgare_newGene_4674	2.31898	0.805002	0.972611	0	0	0	1.86e-14	-2.63327	down
HORVU.MOREX.r3.7HG0683750	11.7662	3.40374	5.58197	0.034533	0.086965	0	2.64e-15	-2.70558	down
HORVU.MOREX.r3.2HG0112580	11.9712	10.3364	14.0412	0.306961	1.04401	0.791441	3.98e-31	-3.06856	down
HORVU.MOREX.r3.3HG0326880	3.11267	2.71097	2.85423	0.030134	0.015219	0.09232	1.28e-24	-3.26004	down
HORVU.MOREX.r3.6HG0546340	95.1216	59.7445	67.7639	3.55474	5.35493	4.72795	5.06e-89	-3.48387	down
Hordeum_vulgare_newGene_4643	0.600305	0.268326	0.355572	0	0	0	6.98e-29	-3.65323	down
HORVU.MOREX.r3.5HG0430020	8.32913	4.58799	5.09042	0.140333	0.170368	0.20342	9.74e-46	-3.78285	down
HORVU.MOREX.r3.7HG0736980	3.23257	1.22729	1.90164	0	0	0.009287	6.89e-46	-4.43676	down
HORVU.MOREX.r3.7HG0666230	34.8928	12.9368	17.379	0	0	0	8.1e-50	-4.63105	down
Notes: H-CK-7 represents a 7-day control sample of H, H-T-7 represents samples of H treated with drought for 7 days.

## Sheet: 3
Supplementary Table S3. All DEGs of Hindmarsh treated with drought for 14 days.
gene ID	H-CK-14-1_FPKM	H-CK-14-2_FPKM	H-CK-14-3_FPKM	H-T-14-1_FPKM	H-T-14-2_FPKM	H-T-14-3_FPKM	H-T-14/H-CK-14 FDR	H-T-14/H-CK-14 log2FC	regulated
HORVU.MOREX.r3.6HG0538430	15.6589	14.2275	20.6233	1306.98	2100.96	1860.71	2.75e-286	6.36904	up
Hordeum_vulgare_newGene_13863	0	0	0	3.73773	4.83041	4.44332	7.86e-80	6.16348	up
Hordeum_vulgare_newGene_9118	1.7434	1.04746	1.50986	36.0573	57.4176	50.5268	3.6e-104	4.64438	up
HORVU.MOREX.r3.6HG0538350	27.2908	14.1196	44.5151	1893.72	2800.99	2578.94	2.9e-41	4.61437	up
HORVU.MOREX.r3.6HG0545500	0.120602	0.038104	0.026868	2.93739	7.17951	6.57672	9.59e-33	4.25506	up
Hordeum_vulgare_newGene_9472	0.041537	0	0.160919	6.62277	5.19196	5.27041	1.99e-31	4.13949	up
HORVU.MOREX.r3.6HG0538420	10.8595	5.94283	23.1728	1279.73	1999.71	1816.28	1.16e-27	4.10368	up
HORVU.MOREX.r3.6HG0538500	5.76142	9.45211	6.00165	91.8937	189.579	175.926	2.43e-61	3.98695	up
HORVU.MOREX.r3.6HG0538520	3.45639	3.75154	4.65421	50.2431	142.496	89.146	4.9e-51	3.98494	up
HORVU.MOREX.r3.7HG0642720	0.07676	0.205102	0.044975	4.73165	6.5725	7.23293	3.29e-28	3.89612	up
HORVU.MOREX.r3.6HG0538460	3.54495	1.30065	6.79888	516.262	545.249	379.677	2.57e-24	3.8872	up
HORVU.MOREX.r3.6HG0538380	54.1221	52.7516	99.8706	879.501	1153.43	1079.42	7.94e-72	3.66675	up
HORVU.MOREX.r3.6HG0538440	6.26692	3.27313	10.1502	208.129	662.889	599.649	2.24e-20	3.56125	up
HORVU.MOREX.r3.6HG0538450	7.5652	3.33848	18.2442	1421.02	2239.73	2059.31	3.81e-18	3.43735	up
Hordeum_vulgare_newGene_3769	0.454781	0.190897	0.576404	9.71267	9.78825	6.08928	2.27e-26	3.41759	up
HORVU.MOREX.r3.7HG0643560	0.027389	0	0.093192	3.76405	4.59946	1.6716	5.98e-17	3.2784	up
HORVU.MOREX.r3.5HG0478670	0.637245	0.299837	0.941177	8.48858	10.4966	9.67355	3.35e-27	3.23167	up
HORVU.MOREX.r3.7HG0751640	0.632674	0.370188	0.557263	5.90505	5.71475	5.56947	5.09e-51	3.20835	up
HORVU.MOREX.r3.5HG0519500	0.70934	0.532325	0.86271	7.5884	7.49347	7.77931	5.37e-54	3.1984	up
HORVU.MOREX.r3.1HG0003080	0	0.036132	0.027802	0.987882	0.924738	1.82623	2.48e-16	3.18328	up
HORVU.MOREX.r3.6HG0622750	0.118532	0.038149	0.109276	3.97835	2.65808	3.54953	4.63e-17	3.1496	up
HORVU.MOREX.r3.2HG0096370	0.040039	0.010107	0.044313	1.22195	0.694811	0.828202	4.83e-17	3.11942	up
HORVU.MOREX.r3.3HG0226130	0.139876	1.09586	0.702923	13.6864	11.8225	10.7926	1.59e-17	3.03626	up
HORVU.MOREX.r3.6HG0538340	11.9661	6.52841	31.9133	1045.14	1889.93	1978.64	9.56e-14	2.99746	up
HORVU.MOREX.r3.1HG0001890	0.210319	0.101632	0.172496	1.97372	2.21716	1.6485	1.6e-23	2.98589	up
HORVU.MOREX.r3.5HG0509200	1.57062	1.22157	1.53982	12.1242	12.4053	10.2722	2.65e-80	2.92517	up
HORVU.MOREX.r3.3HG0226120	0.056915	0.141214	0.044263	2.35562	2.33798	1.76409	5.18e-14	2.88863	up
HORVU.MOREX.r3.6HG0605270	0.622472	0.713924	0.778686	4.20957	6.81337	6.93336	1.21e-36	2.84746	up
Hordeum_vulgare_newGene_3143	0.130992	0.019691	0.077697	2.21139	1.5535	1.50694	8.48e-14	2.83068	up
HORVU.MOREX.r3.7HG0643550	0.381396	1.28007	0.904243	15.8978	14.0829	5.49895	5.47e-16	2.83028	up
Hordeum_vulgare_newGene_10106	0.105115	0.087365	0.166466	1.75235	1.42973	1.41681	9.55e-17	2.77397	up
HORVU.MOREX.r3.7HG0663570	0.254122	0.184396	0.238237	2.20109	2.19009	2.67819	2.86e-19	2.76356	up
HORVU.MOREX.r3.7HG0702510	0	0	0.015974	0.714895	0.527677	0.508825	1.29e-11	2.74962	up
HORVU.MOREX.r3.1HG0001730	0.020209	0.042307	0.015502	0.739355	0.547154	0.640305	1.69e-12	2.74509	up
HORVU.MOREX.r3.3HG0222410	4.35934	3.82915	3.33555	23.3968	28.0568	26.7688	2.6e-57	2.6811	up
Hordeum_vulgare_newGene_8869	0.203271	0.420901	0.882245	4.34182	7.03161	5.49186	3.55e-15	2.679	up
HORVU.MOREX.r3.3HG0226110	0.098203	0.749221	0.188201	6.84154	7.81011	6.80068	8.2e-12	2.67388	up
Hordeum_vulgare_newGene_10636	0.149541	0	0.236584	3.83407	2.98006	3.59057	1.3e-10	2.58181	up
HORVU.MOREX.r3.6HG0538370	18.3471	9.54714	30.6372	176.964	241.297	224.924	4.07e-13	2.57859	up
HORVU.MOREX.r3.3HG0288420	0.039858	0.08006	0.081799	0.843909	1.0444	0.667247	4.32e-12	2.5545	up
HORVU.MOREX.r3.1HG0039390	2.12331	2.61774	2.60372	18.7366	13.9062	14.9297	9.63e-40	2.55232	up
HORVU.MOREX.r3.2HG0198440	1.18351	0.659688	1.62394	8.89733	8.037	7.26448	2.06e-24	2.53324	up
HORVU.MOREX.r3.7HG0715500	0.537031	0.721272	0.804954	5.49851	5.78158	6.7352	1.14e-15	2.52101	up
HORVU.MOREX.r3.6HG0538470	2.20228	0.760705	5.34237	91.0848	169.783	123.645	1.11e-09	2.50875	up
HORVU.MOREX.r3.UnG0769110	0.678173	0.129343	0.686797	6.47792	5.66979	5.27181	1.21e-11	2.50326	up
HORVU.MOREX.r3.1HG0067090	1.97313	1.06707	1.26651	8.30821	15.7185	7.88927	3.45e-18	2.487	up
HORVU.MOREX.r3.2HG0175760	0.559193	0.332316	0.290275	2.57063	3.38444	4.25634	4.03e-14	2.48653	up
HORVU.MOREX.r3.2HG0097360	0.172139	0.598056	0.231271	12.4846	13.1471	4.21012	2.5e-09	2.45085	up
HORVU.MOREX.r3.4HG0347570	48.0111	57.0877	32.1688	273.444	233.052	302.532	2.23e-35	2.43005	up
HORVU.MOREX.r3.7HG0744890	0.461506	0.174616	0.295282	2.56758	2.94384	3.14872	5.88e-12	2.41416	up
HORVU.MOREX.r3.5HG0420500	291.897	237.509	254.794	1287.9	1516.91	1382.39	5.5e-96	2.40712	up
HORVU.MOREX.r3.3HG0309930	0	0.058019	0.033944	0.710467	0.521737	0.661787	4.47e-09	2.39067	up
HORVU.MOREX.r3.5HG0513740	3.25416	3.20472	3.15633	13.1235	17.356	22.1088	6.42e-35	2.34485	up
HORVU.MOREX.r3.5HG0455730	1.25639	0.232592	1.24733	8.93566	8.46008	8.37098	1.7e-10	2.34014	up
HORVU.MOREX.r3.5HG0537660	0.991154	0.315174	0.590057	4.41448	4.53593	5.69823	2.88e-12	2.33401	up
HORVU.MOREX.r3.3HG0220750	0.078338	0.302494	0.237278	1.78702	1.64676	1.78388	2.51e-11	2.33229	up
HORVU.MOREX.r3.6HG0594600	0.578063	0.340581	0.225834	10.805	34.6142	7.47197	2.28e-08	2.32507	up
HORVU.MOREX.r3.5HG0422720	18.3393	6.75961	15.092	104.406	89.8426	100.599	1.38e-12	2.31996	up
HORVU.MOREX.r3.6HG0549500	0.166819	0.068355	0.135336	0.885888	1.12203	0.839103	3e-12	2.31727	up
HORVU.MOREX.r3.1HG0056620	15.3635	12.7486	8.41623	84.3324	85.0836	46.3036	1.71e-20	2.31557	up
HORVU.MOREX.r3.6HG0545860	0.127484	0.100442	0.214136	1.08028	1.19745	0.973215	4.4e-13	2.31356	up
HORVU.MOREX.r3.2HG0112010	0.068725	0.049876	0.090977	0.416001	0.885647	0.77316	6.27e-10	2.30963	up
Hordeum_vulgare_newGene_4280	0.728432	0.051649	0.426437	5.11951	5.05375	3.95293	7.08e-09	2.29201	up
HORVU.MOREX.r3.5HG0503100	0.09416	0.044765	0.200101	0.978441	1.03004	1.49341	3.19e-09	2.27478	up
HORVU.MOREX.r3.4HG0361370	0.05511	0	0.232855	2.03286	3.71496	3.07095	4.92e-08	2.27085	up
HORVU.MOREX.r3.7HG0665200	14.5392	6.71633	19.479	82.2776	79.5353	86.1906	9.66e-16	2.26822	up
HORVU.MOREX.r3.6HG0542370	2.67455	1.13138	3.55936	16.9172	15.0115	13.8448	6.78e-15	2.2682	up
HORVU.MOREX.r3.2HG0172200	37.9132	54.8469	47.6447	211.937	241.164	222.231	1.16e-59	2.24605	up
HORVU.MOREX.r3.3HG0323270	90.6292	77.5827	92.3891	368.049	455.492	399.036	2.06e-85	2.2286	up
HORVU.MOREX.r3.6HG0538360	10.0545	1.76926	7.27045	95.4759	150.449	124.446	8.72e-08	2.22432	up
Hordeum_vulgare_newGene_8933	0.191365	0.114369	0.21179	1.22311	1.67296	1.80947	2.93e-09	2.22227	up
HORVU.MOREX.r3.2HG0198710	1.12559	1.06856	0.198412	6.42791	21.4196	6.13542	5.68e-08	2.21979	up
HORVU.MOREX.r3.5HG0488230	0.598739	0.099906	0.196298	2.13646	4.55305	2.81187	1.81e-08	2.21777	up
HORVU.MOREX.r3.7HG0742240	0.241703	0.148254	0.219376	1.27766	1.38548	1.35105	1.18e-11	2.19477	up
Hordeum_vulgare_newGene_11889	4.03211	1.85063	2.02409	16.6212	14.3857	15.0963	4.56e-14	2.19233	up
HORVU.MOREX.r3.5HG0420260	24.8592	5.36666	16.7748	111.765	104.512	102.411	1.27e-10	2.1819	up
HORVU.MOREX.r3.6HG0545880	0.040187	0.036316	0.132772	0.945609	0.686348	0.607383	3.46e-08	2.17753	up
HORVU.MOREX.r3.3HG0293650	1.29467	0.249863	0.931971	5.57496	6.0515	6.12822	7.81e-10	2.17187	up
HORVU.MOREX.r3.2HG0198350	0.089866	0.187702	0.073754	0.807392	1.02718	1.09719	7.98e-09	2.17141	up
HORVU.MOREX.r3.2HG0095860	2.56695	1.10179	1.77186	7.64755	10.2421	12.5235	2.44e-14	2.16274	up
HORVU.MOREX.r3.6HG0542480	0.344628	0.195031	0.718936	2.86788	3.20651	3.825	4.12e-09	2.15759	up
Hordeum_vulgare_newGene_14251	1.47755	1.42494	1.65741	9.02043	7.39718	6.50112	6.64e-36	2.15651	up
HORVU.MOREX.r3.6HG0545550	0.428574	0.199179	0.072486	1.15476	7.4417	4.06191	2.46e-07	2.15407	up
HORVU.MOREX.r3.7HG0716920	0.159905	0.206982	0.21119	1.88984	1.34037	0.819648	6.26e-10	2.15336	up
HORVU.MOREX.r3.3HG0226390	0.15228	0.202447	0.398769	1.93564	1.6533	1.54318	2.49e-10	2.15324	up
Hordeum_vulgare_newGene_15498	2.43969	0.318839	2.70814	15.7229	18.8314	14.1563	3.23e-08	2.14707	up
HORVU.MOREX.r3.2HG0100940	1.04276	0.588676	0.529829	3.94009	3.94033	5.39499	4.81e-11	2.14001	up
HORVU.MOREX.r3.7HG0739490	0.653551	0.237877	0.669499	3.97289	4.44391	3.01821	3.46e-09	2.1375	up
HORVU.MOREX.r3.3HG0284320	3.33024	0.541287	3.08212	11.9186	15.072	17.922	5.62e-10	2.13266	up
HORVU.MOREX.r3.7HG0724100	1.14718	0.057096	1.00238	9.72961	10.2739	10.1208	2.37e-07	2.13232	up
HORVU.MOREX.r3.6HG0629520	0.054986	0.195776	0.226466	1.1327	1.39474	1.62131	4.01e-08	2.123	up
HORVU.MOREX.r3.3HG0220800	3.08618	1.8814	7.31053	38.3857	38.9605	39.6434	1.16e-07	2.115	up
HORVU.MOREX.r3.1HG0069130	1.59326	0.880092	1.16898	5.35665	6.67625	5.74223	1.16e-18	2.10438	up
HORVU.MOREX.r3.6HG0545540	0.261314	0.106858	0.04766	0.842409	4.19026	2.665	5.53e-07	2.10127	up
Hordeum_vulgare_newGene_2101	95.5209	89.6395	124.62	397.507	452.256	496.205	2.15e-52	2.10125	up
HORVU.MOREX.r3.5HG0501640	0.127145	0	0.056984	1.29413	1.74186	1.27854	6.1e-07	2.09948	up
Hordeum_vulgare_newGene_10007	0.569174	0.081961	0.509624	3.16358	3.25308	2.48571	1.79e-08	2.0896	up
HORVU.MOREX.r3.7HG0748760	27.2696	29.4927	24.1061	104.211	124.314	114.745	7.5e-64	2.07909	up
HORVU.MOREX.r3.4HG0358780	0.759849	0.104243	0.451403	3.63133	4.1573	5.95742	3.18e-07	2.07648	up
HORVU.MOREX.r3.4HG0415040	13.4786	20.8473	13.0638	70.8753	88.6033	57.8728	3.15e-23	2.07602	up
HORVU.MOREX.r3.3HG0288120	1.60528	0.742683	1.34754	9.73338	7.21206	6.5846	2.3e-09	2.06932	up
HORVU.MOREX.r3.2HG0208280	2.08501	1.17245	2.15107	8.61798	8.92868	8.27672	5.87e-18	2.06789	up
HORVU.MOREX.r3.3HG0218120	0.249177	0.061415	0.200538	1.4267	1.04265	1.12516	1.9e-08	2.06624	up
Hordeum_vulgare_newGene_10696	0.43788	0.419145	0.648797	2.71039	2.52251	2.74401	1.07e-12	2.06265	up
Hordeum_vulgare_newGene_14887	0.812312	0.10969	0.519291	3.99062	3.88556	3.41359	1.01e-07	2.05544	up
HORVU.MOREX.r3.2HG0112990	1.04229	0.250467	0.863714	4.08189	4.65856	3.76003	1.7e-09	2.04841	up
HORVU.MOREX.r3.5HG0528040	0.129197	0.168954	0.293525	0.992666	1.43011	1.39959	7.8e-09	2.04615	up
HORVU.MOREX.r3.1HG0046320	0.842677	0.708237	0.920606	3.35741	4.24929	4.09073	3.39e-16	2.03591	up
HORVU.MOREX.r3.2HG0096030	0.085685	0.012688	0.022414	0.388261	0.665238	0.821882	1.26e-06	2.03442	up
HORVU.MOREX.r3.4HG0381440	3.60519	1.62639	2.86075	18.3937	11.9081	13.6492	9.13e-11	2.0318	up
Hordeum_vulgare_newGene_7056	1.75882	0.424117	0.848813	8.47847	6.79633	7.37738	1.15e-07	2.02617	up
Hordeum_vulgare_newGene_10438	1.61722	0.528353	1.26765	7.35597	5.51617	5.82943	2.88e-10	2.01991	up
Hordeum_vulgare_newGene_14983	1.07899	1.37311	2.03194	7.27336	7.36045	7.30638	5.52e-20	2.01789	up
HORVU.MOREX.r3.1HG0071540	0.504365	0.111942	0.388738	2.09047	3.55196	2.10304	2.29e-07	2.01535	up
HORVU.MOREX.r3.5HG0471800	0.726593	0.125701	0.445633	3.39322	3.13832	3.33773	2.03e-07	2.01489	up
HORVU.MOREX.r3.5HG0485400	1.76012	0.702826	1.83379	7.33537	9.886	7.33156	2.27e-09	2.01125	up
Hordeum_vulgare_newGene_7530	0.83444	0.139178	0.737384	4.96305	4.33588	4.10088	3.12e-08	2.00663	up
Hordeum_vulgare_newGene_5444	0.173509	0.058743	0.236453	0.90165	1.21376	1.38556	2.16e-07	1.99789	up
HORVU.MOREX.r3.6HG0542390	0.282004	0.131313	0.494388	2.12178	2.17279	1.61488	6.73e-08	1.98864	up
Hordeum_vulgare_newGene_1547	3.49139	1.21908	2.67903	13.7815	11.4765	11.1489	1.39e-11	1.98423	up
HORVU.MOREX.r3.5HG0442400	1.10685	2.52008	1.63487	8.76498	12.4166	6.25418	3.99e-10	1.98268	up
HORVU.MOREX.r3.3HG0308770	191.165	156.115	276.86	610.885	912.793	1208.73	1.29e-17	1.98229	up
HORVU.MOREX.r3.6HG0541780	2.20058	0.449648	4.36098	15.5806	18.9667	21.8621	9.47e-07	1.96781	up
HORVU.MOREX.r3.1HG0013970	0.39841	0.295194	0.811887	4.40174	3.634	3.72307	5.7e-07	1.96743	up
HORVU.MOREX.r3.7HG0642920	1.44497	0.175759	1.19056	7.1387	8.03381	6.67553	9.32e-07	1.95524	up
HORVU.MOREX.r3.6HG0540940	0.082682	0.10385	0.244678	1.044	0.970792	0.767659	1.76e-07	1.95326	up
Hordeum_vulgare_newGene_13933	0.241393	0.23786	0.13994	1.77823	1.85893	0.654763	4.62e-07	1.95191	up
Hordeum_vulgare_newGene_8008	0.623012	0.155155	0.230744	2.30457	2.38082	1.97997	3.41e-07	1.94741	up
HORVU.MOREX.r3.2HG0206820	2.23869	1.99715	2.35037	7.94312	9.90392	7.98012	2.1e-38	1.94226	up
Hordeum_vulgare_newGene_1486	0.225415	0.24865	0.605973	1.96394	2.08933	2.61843	1.39e-07	1.94164	up
HORVU.MOREX.r3.1HG0086450	0.295282	0.129913	0.333911	1.26977	1.37295	1.13355	5.32e-10	1.93822	up
Hordeum_vulgare_newGene_1299	0.384907	0.12882	0.337465	1.87352	2.2803	2.14217	9.12e-07	1.93671	up
Hordeum_vulgare_newGene_14625	1.01834	0.138818	0.546023	5.31707	3.00926	3.65991	5.52e-07	1.93666	up
HORVU.MOREX.r3.2HG0208290	0.731292	0.547624	1.21096	3.59626	3.79183	4.70431	2.38e-10	1.929	up
HORVU.MOREX.r3.UnG0769120	1.35803	0.259033	1.33999	7.47057	5.28231	6.12298	3.85e-07	1.92792	up
HORVU.MOREX.r3.1HG0013180	1.81961	0.890523	1.25718	5.00781	5.52817	6.7859	4.32e-13	1.92495	up
Hordeum_vulgare_newGene_12680	0.566832	0.172595	0.472934	4.65455	2.67767	2.3494	1.84e-06	1.92084	up
HORVU.MOREX.r3.6HG0614230	3.7725	0.784525	3.22986	16.022	18.9743	13.9028	4.2e-07	1.91579	up
Hordeum_vulgare_newGene_12182	1.31748	0.253633	0.918375	3.95302	4.18722	5.56998	2.07e-07	1.90677	up
HORVU.MOREX.r3.3HG0310820	1.2876	1.05146	2.28234	10.7922	6.62697	9.68975	1.78e-07	1.90223	up
HORVU.MOREX.r3.2HG0198690	0.094547	0.433026	0.168173	1.4916	3.14929	2.24752	5.83e-06	1.89973	up
HORVU.MOREX.r3.5HG0438780	0.256426	0	0.284893	2.5461	2.83643	2.68006	8.8e-06	1.89883	up
HORVU.MOREX.r3.6HG0548770	1.1183	0.848651	1.79817	7.43534	5.31937	5.99817	4.9e-09	1.89014	up
HORVU.MOREX.r3.4HG0359540	0.556376	0	0.342327	5.15076	3.78897	4.72597	1.12e-05	1.88028	up
Hordeum_vulgare_newGene_15484	1.26975	0.470141	0.861179	5.10074	3.5709	3.34605	4.81e-08	1.87907	up
HORVU.MOREX.r3.7HG0635300	0.032639	0.180087	0.141738	1.10569	3.13988	0.435941	1.2e-05	1.87143	up
HORVU.MOREX.r3.6HG0594660	3.12983	1.79014	2.77136	12.282	11.4174	12.8678	3.45e-09	1.87079	up
HORVU.MOREX.r3.6HG0541760	2.11072	0.314	3.3736	10.1649	16.4739	18.1945	5.09e-06	1.8701	up
HORVU.MOREX.r3.3HG0231180	0.341055	0.377635	1.10891	2.85161	3.67645	3.08669	1.28e-07	1.86917	up
HORVU.MOREX.r3.2HG0189320	0.340828	0.135848	0.166212	0.6214	3.46464	1.81729	8.85e-06	1.86441	up
HORVU.MOREX.r3.1HG0045830	0.904547	0.841387	1.52694	6.10884	4.22209	4.04797	6.74e-11	1.86295	up
HORVU.MOREX.r3.2HG0174010	1.01216	1.18835	0.710176	4.26868	8.86108	3.06722	4.2e-07	1.85995	up
HORVU.MOREX.r3.1HG0093670	96.9131	57.6211	92.8335	558.748	389.078	257.645	3.31e-08	1.85505	up
HORVU.MOREX.r3.1HG0093680	179.048	83.3408	156.274	935.235	649.698	511.395	7.64e-08	1.85448	up
HORVU.MOREX.r3.3HG0292920	8.24029	5.80022	11.2886	33.7454	29.1952	34.2519	9.97e-20	1.85304	up
HORVU.MOREX.r3.3HG0226190	1.27642	0.459407	1.02091	3.86789	4.44631	5.73238	1.38e-07	1.84342	up
Hordeum_vulgare_newGene_8286	0.761219	0.066727	0.484309	3.47905	3.52065	3.20299	7.19e-06	1.84243	up
HORVU.MOREX.r3.6HG0545940	0.147533	0.101646	0.201981	0.89445	0.653031	0.729017	1.16e-07	1.83029	up
HORVU.MOREX.r3.6HG0634200	1.23035	0.387067	0.941732	4.59395	3.70724	4.78937	2.77e-07	1.82654	up
HORVU.MOREX.r3.4HG0333050	0.910622	0.746969	1.81872	4.84819	5.39061	5.40956	5.79e-09	1.8249	up
HORVU.MOREX.r3.1HG0006850	8.30071	1.48383	5.92324	35.9704	28.8544	23.9667	1.52e-06	1.82316	up
HORVU.MOREX.r3.4HG0332100	0.221964	0.025709	0.190076	1.3376	1.06486	0.943624	1.05e-05	1.82225	up
HORVU.MOREX.r3.3HG0306680	0.096393	0.146322	0.243535	1.01603	1.12421	0.730303	1.65e-06	1.82184	up
HORVU.MOREX.r3.2HG0111680	2.21487	0.146682	1.08542	9.97854	9.74765	9.57842	1.54e-05	1.81877	up
HORVU.MOREX.r3.7HG0749980	0.2183	0.044711	0.189241	1.2771	1.12697	0.836349	8.27e-06	1.81625	up
Hordeum_vulgare_newGene_3294	0.746264	0	0.460417	5.12173	6.77185	6.54457	2.66e-05	1.81148	up
HORVU.MOREX.r3.1HG0093700	140.484	78.9175	125.966	709.781	523.989	350.919	3.76e-08	1.8104	up
HORVU.MOREX.r3.2HG0188580	1.66265	0.900227	2.23819	6.32085	7.12822	6.23803	6.31e-11	1.80714	up
HORVU.MOREX.r3.2HG0097620	62.8231	23.8154	42.7719	222.893	182.937	212.345	2e-07	1.798	up
HORVU.MOREX.r3.5HG0528050	0.326311	0.203764	0.259925	1.02421	1.14089	1.36665	2.7e-08	1.79623	up
Hordeum_vulgare_newGene_5170	0.72152	0.293371	0.644531	3.17381	2.74185	2.10769	2.68e-07	1.79614	up
HORVU.MOREX.r3.2HG0206860	58.812	54.7237	63.968	181.278	229.42	205.571	1.9e-56	1.79504	up
Hordeum_vulgare_newGene_5702	1.05058	0.254375	0.824675	2.90901	4.29324	3.1079	1.67e-07	1.79121	up
Hordeum_vulgare_newGene_1383	2.70925	0.235243	1.3802	6.90507	8.96636	9.46115	3.08e-06	1.78784	up
HORVU.MOREX.r3.7HG0677640	0.427811	0.240476	0.367305	1.82771	1.54951	1.0917	7.87e-09	1.78501	up
HORVU.MOREX.r3.4HG0359040	0.569771	0.278233	0.27728	2.14611	2.98694	1.96586	1.02e-05	1.77704	up
Hordeum_vulgare_newGene_13677	1.14348	0.070223	1.10968	7.67345	6.57536	6.87103	2.78e-05	1.77593	up
HORVU.MOREX.r3.4HG0345880	0.654972	0.557525	0.395175	2.05654	5.56896	1.54866	5.53e-06	1.77519	up
Hordeum_vulgare_newGene_15122	0.452299	0.17245	0.292794	1.36995	2.41541	1.39992	4.65e-06	1.77441	up
HORVU.MOREX.r3.6HG0633010	0.674551	0.097684	0.419905	2.54625	2.36202	2.11665	7.63e-06	1.77139	up
HORVU.MOREX.r3.3HG0223840	0.503748	0.209333	0.440802	1.50569	2.41062	2.04236	2.1e-06	1.771	up
Hordeum_vulgare_newGene_15859	0.50981	0.616888	0.870575	3.30864	1.99497	2.82991	1.12e-08	1.76281	up
HORVU.MOREX.r3.UnG0773790	0.851138	0.349322	0.630714	2.45359	2.50616	2.71415	1.13e-08	1.76118	up
HORVU.MOREX.r3.7HG0658250	0.153846	0.221163	0.726976	1.61192	2.57728	2.54182	1.19e-05	1.75953	up
HORVU.MOREX.r3.7HG0639230	0.12815	0.018927	0.044511	4.89727	7.86472	1.33906	3.24e-05	1.75946	up
Hordeum_vulgare_newGene_5409	0.57284	0.087049	0.327794	2.15691	1.71155	2.38083	6.92e-06	1.75403	up
HORVU.MOREX.r3.3HG0276160	4.01659	4.55689	2.35453	12.4335	15.9501	12.4908	5.03e-13	1.75291	up
Hordeum_vulgare_newGene_7131	0.17401	0.04765	0.121267	0.557775	0.73858	1.23327	5.37e-06	1.75124	up
HORVU.MOREX.r3.6HG0559800	2.15148	0.311443	1.13609	6.77668	7.11315	6.1951	7.85e-06	1.75052	up
HORVU.MOREX.r3.2HG0216090	2.3179	0.78297	2.41255	5.97031	8.15676	10.571	3.2e-07	1.74719	up
HORVU.MOREX.r3.5HG0498410	1.70407	0.188592	1.00148	6.24141	4.97623	7.87027	2.35e-05	1.74594	up
Hordeum_vulgare_newGene_12065	0.828252	0.154543	0.794266	2.95657	2.75843	3.07369	9.32e-06	1.74302	up
HORVU.MOREX.r3.1HG0088610	1.95704	0.336102	1.59369	8.49818	6.75098	7.12562	1.13e-05	1.74265	up
Hordeum_vulgare_newGene_6740	0.347547	0.033967	0.279426	1.69104	2.18709	1.62773	4.3e-05	1.74075	up
Hordeum_vulgare_newGene_5261	0.203273	0	0.241621	2.91593	1.61758	2.20116	6.18e-05	1.73891	up
HORVU.MOREX.r3.5HG0514050	1.19143	0.326317	0.742548	3.85393	3.59197	3.31887	1.51e-06	1.73587	up
HORVU.MOREX.r3.7HG0664020	0.762023	0.16259	0.690734	3.25447	3.01831	2.56407	9.18e-06	1.73352	up
HORVU.MOREX.r3.4HG0359550	0.71552	0.225295	0.922951	4.17592	3.59119	3.18624	1.45e-05	1.73203	up
HORVU.MOREX.r3.UnG0753150	0.283305	0.169989	0.3132	1.01401	1.32726	1.04797	3.87e-07	1.72976	up
HORVU.MOREX.r3.7HG0657900	1.88042	0.381166	1.52855	9.63905	9.86019	9.18861	4.7e-05	1.72914	up
HORVU.MOREX.r3.4HG0414930	0.340805	0.099989	0.170071	1.14066	1.08696	1.00417	8.25e-06	1.72524	up
Hordeum_vulgare_newGene_12066	0.235802	0.136944	0.241709	1.2473	0.914922	1.54276	1.44e-05	1.7241	up
HORVU.MOREX.r3.7HG0729280	0.467837	0.856407	1.28558	4.74066	3.21345	3.76249	7.79e-07	1.71572	up
HORVU.MOREX.r3.6HG0594730	1.12804	0.443352	3.37662	17.8616	20.3047	19.485	8.66e-05	1.70904	up
HORVU.MOREX.r3.6HG0616020	0.257681	0.726843	0.119145	3.58771	3.24781	1.31866	5.85e-05	1.70904	up
HORVU.MOREX.r3.6HG0538930	0.05674	0.019351	0.163133	0.528017	0.677504	0.681661	6.18e-05	1.70849	up
HORVU.MOREX.r3.UnG0773760	1.16981	0.460346	1.20122	3.27611	3.8378	4.44931	8.66e-08	1.70739	up
HORVU.MOREX.r3.6HG0539130	0.089481	0	0.125009	0.849395	0.893789	1.03458	8.85e-05	1.70709	up
HORVU.MOREX.r3.5HG0475410	1.16925	0.721763	0.826664	5.25854	5.34593	3.11317	7.28e-06	1.70576	up
HORVU.MOREX.r3.4HG0353560	1.36095	0.446041	2.27705	6.2993	9.3365	7.33529	2.11e-05	1.70303	up
Hordeum_vulgare_newGene_1487	2.40187	1.85347	2.29524	7.96149	9.20281	11.1537	1.06e-16	1.70291	up
Hordeum_vulgare_newGene_15677	0.19467	0.053522	0.138985	1.35673	0.768699	0.685735	5.86e-05	1.70283	up
HORVU.MOREX.r3.2HG0128470	1.78403	0.090522	1.09523	8.1003	9.07494	7.16592	7.75e-05	1.70011	up
HORVU.MOREX.r3.7HG0635360	0.00869	0.240674	0.434995	2.03213	3.08648	2.03228	9.5e-05	1.69895	up
HORVU.MOREX.r3.1HG0067190	7.92678	3.26401	3.75467	39.1195	52.3371	15.8094	6.4e-05	1.69853	up
HORVU.MOREX.r3.2HG0129660	0.101503	0.179322	0.083657	0.68727	0.585915	0.757443	2.35e-05	1.69774	up
HORVU.MOREX.r3.7HG0659410	0.445058	0.159985	1.03493	3.11328	5.07501	2.3406	4.8e-05	1.69581	up
HORVU.MOREX.r3.4HG0334320	3.63604	2.10419	3.23454	10.8861	10.1001	9.8054	2.72e-16	1.69471	up
Hordeum_vulgare_newGene_10450	0.14323	0.017993	0.253882	1.91372	1.6406	0.897155	7.12e-05	1.69453	up
Hordeum_vulgare_newGene_8733	0.128827	0.009895	0.070902	0.549886	0.777133	0.540602	0.000106021	1.6813	up
HORVU.MOREX.r3.1HG0000730	2.02468	1.02517	1.88094	5.95205	5.38157	5.88154	2.41e-12	1.675	up
HORVU.MOREX.r3.7HG0741610	0.42774	0.34871	0.210261	1.73311	1.3704	1.47548	7.75e-06	1.67459	up
HORVU.MOREX.r3.1HG0010060	0.552085	0.059265	0.528293	1.96029	3.24516	2.7068	8.85e-05	1.67041	up
HORVU.MOREX.r3.7HG0648980	0.744432	0.465672	0.529622	2.27198	2.36556	1.828	1.01e-08	1.66321	up
HORVU.MOREX.r3.6HG0540870	1.01839	0.368458	1.82669	7.84552	6.64672	6.39646	9.86e-05	1.65482	up
HORVU.MOREX.r3.2HG0213510	0.204637	0.272165	0.212285	1.29728	0.940263	0.837057	4.95e-06	1.65428	up
Hordeum_vulgare_newGene_1847	2.14787	0.748887	0.888805	3.60246	6.11823	6.5001	3.4e-06	1.65295	up
HORVU.MOREX.r3.6HG0542410	0.022332	0.037504	0.208356	0.885248	0.992622	0.592595	0.000154287	1.6527	up
HORVU.MOREX.r3.7HG0640700	0.312537	0.028864	0.25679	1.3812	1.17342	1.2327	9.36e-05	1.65036	up
HORVU.MOREX.r3.2HG0205710	5.00671	1.76035	3.76105	12.5691	17.3341	12.9764	1.24e-06	1.64909	up
Hordeum_vulgare_newGene_9075	1.69722	1.69957	1.55885	5.66186	5.71519	4.81025	5.56e-12	1.64753	up
HORVU.MOREX.r3.1HG0015110	3.30953	2.3445	2.64058	9.03982	8.97231	8.70212	3.95e-21	1.64722	up
HORVU.MOREX.r3.7HG0722660	0.758187	0.329997	1.23185	3.03817	3.3073	3.4441	3.25e-06	1.64524	up
HORVU.MOREX.r3.2HG0163340	0.954498	0.111314	0.481958	3.98973	2.415	2.48859	7.48e-05	1.6428	up
HORVU.MOREX.r3.2HG0200780	0.121373	0.105969	0.364646	1.16691	1.41769	0.850031	7.78e-05	1.63543	up
HORVU.MOREX.r3.5HG0504900	0.363303	0.024952	0.290434	2.40299	1.86352	1.48178	0.000177595	1.63338	up
HORVU.MOREX.r3.3HG0319200	0.804055	0.235702	0.462995	2.14427	2.6271	2.05891	4.57e-06	1.63185	up
Hordeum_vulgare_newGene_1653	0.522522	0.122551	0.482759	2.77479	2.14309	1.50225	8.33e-05	1.63068	up
Hordeum_vulgare_newGene_13321	0.970094	0.20387	0.84711	3.38833	3.69503	3.32113	4.15e-05	1.62676	up
Hordeum_vulgare_newGene_6776	0.620885	0.110544	0.385203	1.79979	2.39371	3.00117	0.000110214	1.62241	up
Hordeum_vulgare_newGene_4212	0.753261	0.382067	1.05116	2.40432	2.72707	2.92291	1.75e-07	1.62205	up
Hordeum_vulgare_newGene_15361	0.808862	0.302151	0.577469	2.67882	3.19996	1.94395	3.98e-06	1.6213	up
HORVU.MOREX.r3.2HG0212740	4.51004	5.74714	3.8822	15.4564	12.8346	18.8006	9.19e-12	1.62016	up
HORVU.MOREX.r3.2HG0130360	6.33778	0.646841	4.67443	23.898	24.914	19.9539	0.000123676	1.61894	up
HORVU.MOREX.r3.5HG0497540	2.45881	1.06528	1.81827	4.92377	6.05633	11.3686	9.79e-06	1.61014	up
Hordeum_vulgare_newGene_3660	0.729533	2.92587	1.03291	4.7366	7.15841	9.45976	3.57e-05	1.60767	up
HORVU.MOREX.r3.6HG0550890	1.29622	0.965721	1.53769	3.84738	3.88862	4.61627	3.42e-13	1.60487	up
HORVU.MOREX.r3.2HG0113200	1.30984	0.24853	0.92506	3.63871	3.33295	3.71463	1.82e-05	1.60192	up
Hordeum_vulgare_newGene_15927	0.976948	0.260003	0.412111	4.25212	2.73925	2.92642	0.000161104	1.60131	up
HORVU.MOREX.r3.5HG0420250	21.2231	4.1973	13.9833	87.5974	85.208	81.2437	0.000204548	1.59977	up
HORVU.MOREX.r3.5HG0420630	1.9939	1.37261	1.87307	5.74162	5.24385	5.65202	3.14e-15	1.59625	up
HORVU.MOREX.r3.4HG0381310	0.548113	0.322741	0.45006	1.26843	2.30489	1.77984	8.96e-06	1.59402	up
HORVU.MOREX.r3.4HG0335450	0.448152	0.656739	0.458387	2.07061	3.83676	1.0172	3.3e-05	1.59263	up
HORVU.MOREX.r3.5HG0428440	0.143025	0.202511	0.180128	0.904467	0.59869	0.805461	2.45e-05	1.5925	up
HORVU.MOREX.r3.4HG0374650	0.225448	0.058185	0.156574	0.845613	0.959658	0.601229	0.000134814	1.59122	up
HORVU.MOREX.r3.3HG0240990	0.426832	0.153984	0.286228	1.38086	1.2949	1.2634	4.17e-05	1.59078	up
HORVU.MOREX.r3.6HG0623840	81.2812	75.0315	62.4799	206.153	231.209	221.067	4.1e-34	1.58904	up
HORVU.MOREX.r3.3HG0283930	0.05108	0.089554	0.246068	0.912829	1.11798	0.677304	0.000257804	1.58177	up
HORVU.MOREX.r3.3HG0253950	1.18252	0.945091	0.796998	2.80325	3.61878	3.76728	1.54e-07	1.57943	up
Hordeum_vulgare_newGene_15288	0.464788	0.030086	0.271177	1.59646	1.87363	1.49786	0.000259714	1.57902	up
HORVU.MOREX.r3.6HG0538310	4.26298	0.542232	8.54861	108.837	142.432	128.504	0.000263444	1.57484	up
HORVU.MOREX.r3.3HG0323090	1.02204	0.114919	0.634095	3.32457	3.16937	2.96963	0.000166563	1.57405	up
Hordeum_vulgare_newGene_11467	0.662638	0.075857	0.537314	2.45276	2.11689	2.81329	0.000233825	1.5707	up
Hordeum_vulgare_newGene_10645	0.97671	0.491815	0.308031	3.86652	3.06584	1.7021	0.000112224	1.56813	up
HORVU.MOREX.r3.5HG0425050	0.605007	0.144608	0.524616	2.00304	2.28197	1.55436	7.43e-05	1.56725	up
Hordeum_vulgare_newGene_14866	0.723131	0.131146	1.03627	3.90294	3.59567	3.36384	0.000212108	1.56557	up
HORVU.MOREX.r3.4HG0332840	40.464	30.6334	33.4986	118.135	98.8846	93.2566	8.09e-25	1.55492	up
HORVU.MOREX.r3.2HG0139560	1.73851	2.43153	2.81414	6.3338	6.94452	8.61456	9.36e-12	1.55254	up
Hordeum_vulgare_newGene_11151	0.589671	0.171695	0.549543	2.28075	1.44633	1.31743	6.64e-05	1.54353	up
HORVU.MOREX.r3.3HG0218730	2.3389	0.952112	0.710832	6.03569	6.42534	5.70266	0.000116949	1.54351	up
Hordeum_vulgare_newGene_15234	1.09478	0.117394	0.852528	2.52857	5.07155	4.6044	0.000333189	1.54222	up
HORVU.MOREX.r3.1HG0079870	4.16217	5.22425	3.15182	12.6468	14.1604	11.5913	4.31e-13	1.54088	up
HORVU.MOREX.r3.3HG0226430	1.59319	0.222376	1.36032	11.2735	7.69752	9.23049	0.000524609	1.53989	up
HORVU.MOREX.r3.2HG0199030	0.735456	0.116457	0.468146	2.71034	2.09228	2.00873	0.000266874	1.5364	up
HORVU.MOREX.r3.2HG0181490	3.96763	5.62977	3.61644	14.5276	16.5794	10.0839	5.48e-11	1.53558	up
HORVU.MOREX.r3.6HG0541910	1.75164	1.00198	1.91758	4.37472	5.41512	5.12893	2.41e-09	1.53519	up
HORVU.MOREX.r3.5HG0525770	49.9288	29.0649	37.2861	126.913	112.503	110.111	1.07e-14	1.52928	up
HORVU.MOREX.r3.1HG0044790	0.353044	0.535531	0.284991	1.4449	1.30562	1.10998	9.21e-08	1.52826	up
HORVU.MOREX.r3.2HG0100290	4.9547	2.57628	3.69103	9.38752	13.0721	13.0902	2.91e-09	1.52573	up
HORVU.MOREX.r3.4HG0385790	32.924	49.76	42.1317	114.173	108.965	140.823	7.2e-20	1.52265	up
Hordeum_vulgare_newGene_4238	0.325988	0.196998	0.475409	1.30855	1.40084	1.07988	2.38e-05	1.51852	up
HORVU.MOREX.r3.7HG0750540	0.878982	0.10037	0.659836	2.73462	2.46131	3.36775	0.00036151	1.51838	up
HORVU.MOREX.r3.4HG0334490	0.574729	0.133179	0.434705	2.37677	1.25974	1.43714	0.000160657	1.5183	up
HORVU.MOREX.r3.5HG0482590	0.497202	0.713035	0.83458	2.15311	2.56717	2.01467	1.51e-07	1.51547	up
HORVU.MOREX.r3.5HG0536240	0.908144	1.12992	1.02026	3.38166	3.14563	2.72328	6.14e-12	1.51382	up
Hordeum_vulgare_newGene_15365	0.72727	0.243154	0.467599	2.20036	1.4564	2.27573	8.16e-05	1.5132	up
Hordeum_vulgare_newGene_14938	1.26639	0.178016	0.843009	6.35764	6.25327	5.31454	0.000690858	1.50951	up
HORVU.MOREX.r3.5HG0502310	1.13773	0.454708	0.982377	2.71834	2.64337	3.01231	1.6e-07	1.50837	up
Hordeum_vulgare_newGene_15213	0.355528	0.059237	0.073009	1.48014	1.29438	0.835718	0.000680011	1.50678	up
HORVU.MOREX.r3.4HG0384110	0.482247	0.028761	0.517576	2.13167	2.13503	2.35312	0.000651457	1.50444	up
HORVU.MOREX.r3.4HG0331920	0.795806	0.506163	0.725813	2.41352	2.34815	1.62471	1.72e-08	1.50241	up
HORVU.MOREX.r3.2HG0156330	0.40811	0.896405	0.632648	2.04328	3.25772	2.92216	0.000162793	1.50173	up
Hordeum_vulgare_newGene_1874	10.1558	5.61158	10.146	21.261	26.7761	29.9691	3.96e-11	1.50148	up
HORVU.MOREX.r3.5HG0491190	2.76227	2.27958	3.17578	11.1676	6.47487	7.72251	1.88e-09	1.50004	up
HORVU.MOREX.r3.2HG0213950	2.82938	0.433488	1.75795	4.93795	8.95813	10.7426	0.000381575	1.49995	up
HORVU.MOREX.r3.1HG0042780	0.786823	0.145091	0.669096	3.2289	2.39559	2.49912	0.000420785	1.49895	up
HORVU.MOREX.r3.5HG0508240	2.22534	1.50173	3.18283	7.76209	9.07835	7.33716	6.35e-06	1.49828	up
Hordeum_vulgare_newGene_9609	0.187351	0	0.345892	1.81653	2.91752	1.73339	0.000766006	1.49742	up
HORVU.MOREX.r3.1HG0002450	0.362307	0.486586	0.149252	1.43191	1.69907	1.01562	0.000157077	1.49732	up
Hordeum_vulgare_newGene_9292	0.51804	0.182427	0.240936	2.0873	1.07293	0.896096	0.000608619	1.4944	up
HORVU.MOREX.r3.5HG0526460	0.635904	0.494983	1.1446	2.54126	2.67948	2.15979	3.73e-07	1.49406	up
HORVU.MOREX.r3.2HG0202750	0.287799	0	0.221052	2.44678	1.83603	1.32473	0.000802576	1.49258	up
HORVU.MOREX.r3.7HG0671550	13.849	9.74104	11.5701	36.8295	32.1164	31.7628	1.06e-18	1.4921	up
Hordeum_vulgare_newGene_3297	4.26062	1.05701	3.29549	15.4418	13.1022	12.9349	0.000411507	1.48887	up
HORVU.MOREX.r3.3HG0290090	0.134021	0.096512	0.162438	0.534581	0.494058	0.458962	5.35e-05	1.48727	up
HORVU.MOREX.r3.6HG0617260	1.61566	1.18554	2.1508	3.99879	6.35563	5.22422	2.14e-07	1.47537	up
HORVU.MOREX.r3.5HG0490190	0.177684	0.214908	0.15726	0.566216	0.751212	0.740723	7.6e-05	1.47479	up
HORVU.MOREX.r3.2HG0199590	0.967499	0.260628	0.736963	3.30981	2.35822	2.04036	0.000124738	1.47382	up
Hordeum_vulgare_newGene_7993	1.98675	2.06465	1.77677	5.24634	5.46038	5.64424	1.52e-18	1.47167	up
Hordeum_vulgare_newGene_1670	1.13427	0.133696	0.527171	4.07215	2.72254	3.23849	0.000539077	1.47121	up
HORVU.MOREX.r3.4HG0384170	0.545456	0.492472	0.421974	1.94771	1.55945	2.0365	9.82e-05	1.47116	up
HORVU.MOREX.r3.7HG0746170	1.82983	0.643767	1.91418	4.79653	4.61017	5.44367	9.22e-06	1.47102	up
HORVU.MOREX.r3.5HG0432880	1.75797	0.39572	0.933148	5.42506	4.62533	3.73857	0.000388946	1.46988	up
Hordeum_vulgare_newGene_7675	0.077242	0	0.058235	0.728553	0.650537	0.647169	0.00100818	1.46919	up
HORVU.MOREX.r3.4HG0387360	5.73011	0.833576	5.06641	18.2989	19.1267	14.9718	0.000421558	1.46895	up
HORVU.MOREX.r3.7HG0744520	1.60923	0.146175	1.66337	9.20071	6.15454	5.23242	0.000912044	1.46781	up
HORVU.MOREX.r3.7HG0744540	11.8571	9.52831	12.6133	28.3823	31.7205	33.8196	8.12e-26	1.4671	up
HORVU.MOREX.r3.2HG0190230	0.607029	0	0.346258	3.89215	3.48473	2.79037	0.00104126	1.46556	up
HORVU.MOREX.r3.4HG0387690	1.82995	1.94905	1.08315	7.11555	5.34927	5.00347	5.73e-05	1.46096	up
HORVU.MOREX.r3.5HG0503500	2.14185	2.31962	5.47829	14.3795	9.92705	11.1939	4.78e-05	1.46018	up
HORVU.MOREX.r3.1HG0001820	0.521643	0.197317	0.446231	1.78449	1.62834	1.58848	0.000331386	1.45891	up
HORVU.MOREX.r3.5HG0519020	4.01581	1.68724	3.01085	9.04127	9.62197	7.93654	8.23e-08	1.45696	up
HORVU.MOREX.r3.1HG0073130	5.66809	4.59798	6.26649	15.4486	14.1405	17.1818	3.68e-14	1.45422	up
Hordeum_vulgare_newGene_9730	0.076877	0.080641	0.275925	1.00362	0.872771	0.588941	0.000956741	1.45226	up
HORVU.MOREX.r3.4HG0413540	1.24537	1.05626	0.388441	2.9676	3.99972	4.39703	0.000427394	1.45066	up
HORVU.MOREX.r3.6HG0551300	3.26243	1.31988	2.50337	7.20051	7.53811	7.12556	3.44e-07	1.4503	up
HORVU.MOREX.r3.1HG0081230	0.12319	0.087836	0.217117	0.64225	0.543804	0.552164	0.000268808	1.4493	up
HORVU.MOREX.r3.5HG0529960	11.4264	5.85911	9.3024	27.9524	25.8617	24.0263	1.56e-09	1.44798	up
HORVU.MOREX.r3.2HG0129400	0.876836	2.01552	0.664175	4.1937	3.76132	5.08481	0.000116949	1.44765	up
Hordeum_vulgare_newGene_6048	0.221832	0	0.104901	0.974617	1.42759	1.69037	0.00123045	1.44458	up
HORVU.MOREX.r3.2HG0193770	2.05974	0.91641	1.84086	6.74297	4.64275	5.17489	3.08e-05	1.44367	up
HORVU.MOREX.r3.6HG0595020	4.96353	4.73298	1.42409	31.0298	91.2184	14.4452	0.00119488	1.44347	up
HORVU.MOREX.r3.2HG0196220	1.91632	1.23139	1.83408	5.99618	4.71418	5.07702	2.43e-06	1.44184	up
HORVU.MOREX.r3.6HG0626960	1.14552	0.126536	0.683286	3.06541	3.76071	3.24853	0.000959972	1.44075	up
HORVU.MOREX.r3.5HG0443150	0.992724	1.15284	1.06352	1.79683	3.92247	5.77632	0.000105314	1.44006	up
HORVU.MOREX.r3.3HG0218180	1.51415	0.668315	1.40567	3.33255	4.96692	4.18209	5.8e-05	1.43582	up
HORVU.MOREX.r3.6HG0548760	1.19024	0.194991	0.638109	4.21753	3.67665	3.1593	0.00115526	1.43445	up
Hordeum_vulgare_newGene_2192	0.776464	0.745641	0.50608	3.13	2.25381	2.27317	0.000212641	1.43432	up
HORVU.MOREX.r3.3HG0287930	2.52041	2.40403	3.18366	6.37824	7.78123	8.18507	1.86e-15	1.43215	up
HORVU.MOREX.r3.2HG0097780	0.085776	0.073385	0.213337	0.516416	0.391218	0.857045	0.000874933	1.42913	up
Hordeum_vulgare_newGene_9122	1.65721	0.145571	3.6683	112.195	203.906	161.443	0.00077324	1.42513	up
HORVU.MOREX.r3.5HG0494890	20.5059	21.7406	18.1309	63.3355	53.3828	46.0797	2.43e-21	1.42398	up
HORVU.MOREX.r3.1HG0084890	0.332762	0.247891	0.127476	0.82522	0.835251	1.17909	0.000295983	1.42027	up
HORVU.MOREX.r3.2HG0139750	1.1849	0.103334	0.997546	3.6947	4.91624	3.09219	0.00126044	1.41953	up
HORVU.MOREX.r3.5HG0527270	0.118542	0.145567	0.257886	0.985831	0.656122	0.570484	0.000565609	1.41842	up
HORVU.MOREX.r3.1HG0083520	0.422897	0.164966	0.571915	1.26984	1.37321	1.53492	0.000171583	1.4181	up
Hordeum_vulgare_newGene_10483	1.49064	1.02149	1.19795	4.41587	3.44368	3.00747	1.21e-08	1.41581	up
Hordeum_vulgare_newGene_5211	5.8111	1.05103	4.01525	17.7234	21.4418	20.8924	0.00149093	1.4143	up
Hordeum_vulgare_newGene_1079	0.746013	0.103034	0.304909	2.38128	2.24093	2.16544	0.00159707	1.41331	up
HORVU.MOREX.r3.5HG0491670	0.820505	0.465459	0.591014	2.19533	1.69355	1.87699	3.66e-06	1.41199	up
Hordeum_vulgare_newGene_8186	1.41111	0.808498	1.05004	2.66142	3.53794	2.56872	2.25e-08	1.41013	up
HORVU.MOREX.r3.4HG0397950	0.846455	0.105371	0.39907	2.96626	1.79437	2.96677	0.00164851	1.40767	up
HORVU.MOREX.r3.1HG0067160	4.82309	6.02797	3.84013	30.5952	33.4593	8.17007	0.00135332	1.40693	up
Hordeum_vulgare_newGene_13603	5.28315	1.78367	3.72372	11.1076	10.3838	10.8661	5.65e-06	1.40521	up
HORVU.MOREX.r3.2HG0183230	0.261402	0	0.372342	3.5418	1.65981	1.73069	0.00175082	1.40476	up
HORVU.MOREX.r3.2HG0105500	0.34858	0.849476	0.264148	2.86719	2.35933	1.61631	0.0011973	1.40423	up
HORVU.MOREX.r3.3HG0229880	2.26008	1.48463	3.71996	7.76458	8.13944	6.56662	3.17e-06	1.39802	up
HORVU.MOREX.r3.6HG0605650	0.007334	0.071399	0.076834	0.287526	0.462728	0.236657	0.0019688	1.39721	up
HORVU.MOREX.r3.7HG0728480	0.982245	0.782651	2.77654	5.5584	5.24504	4.81665	0.000179645	1.3966	up
Hordeum_vulgare_newGene_9320	0.609222	0.362948	0.541856	1.82018	1.23192	1.71494	1.31e-05	1.39568	up
Hordeum_vulgare_newGene_15253	0.844412	0.539887	0.721105	1.8802	1.86992	3.0119	2.23e-05	1.39079	up
HORVU.MOREX.r3.3HG0284500	2.79683	0.402469	1.97181	8.00481	9.2466	6.82534	0.00142366	1.38974	up
Hordeum_vulgare_newGene_11765	1.96832	0.269259	0.847275	3.43228	5.13141	4.2925	0.000977068	1.3851	up
HORVU.MOREX.r3.3HG0220810	0.054445	0.033496	0.217547	0.582847	0.669107	0.623231	0.00216354	1.38396	up
HORVU.MOREX.r3.1HG0083070	3.39517	3.20086	2.8419	12.569	8.03249	8.18761	1.38e-05	1.38295	up
HORVU.MOREX.r3.6HG0632470	0.268492	0.172538	1.35655	5.13431	6.01786	5.613	0.00222039	1.38043	up
HORVU.MOREX.r3.2HG0105550	1.69901	2.39796	0.823989	5.89428	11.835	2.5254	0.00112839	1.37687	up
HORVU.MOREX.r3.2HG0215830	0.714792	0.206644	0.701994	1.65321	2.33754	1.85254	0.000488822	1.3728	up
Hordeum_vulgare_newGene_8052	1.08321	0.113623	0.546561	3.8399	1.72807	3.41687	0.00215717	1.37122	up
HORVU.MOREX.r3.4HG0390390	7.35877	7.56661	9.93308	19.8724	20.189	26.4783	3.2e-11	1.37027	up
HORVU.MOREX.r3.3HG0304970	1.0098	0.622372	1.16908	2.25279	2.9814	2.82615	1.28e-06	1.36925	up
HORVU.MOREX.r3.3HG0290880	4.06307	2.2066	4.26098	10.3845	9.60508	9.1119	2.89e-08	1.36734	up
HORVU.MOREX.r3.7HG0648630	0.146123	0	0.064843	0.829688	0.652611	0.792137	0.00243272	1.36631	up
Hordeum_vulgare_newGene_6742	1.63562	1.75593	1.91961	4.26343	5.16008	4.53685	8.5e-14	1.366	up
HORVU.MOREX.r3.7HG0713940	1.68449	1.79613	2.59397	4.6168	5.64326	6.69519	1.29e-07	1.36467	up
HORVU.MOREX.r3.5HG0519010	0.990799	1.27933	1.37017	3.74341	3.09122	3.81114	3.08e-06	1.36282	up
HORVU.MOREX.r3.6HG0629170	0.114829	0.217395	0.423677	1.03253	0.761167	0.93914	0.000625335	1.36243	up
Hordeum_vulgare_newGene_12204	0.062697	0.010269	0.221164	0.592124	0.71545	0.890593	0.0027345	1.3613	up
HORVU.MOREX.r3.7HG0739400	0.788764	0.077378	0.316682	2.63688	2.12398	2.14467	0.00264986	1.3606	up
Hordeum_vulgare_newGene_3050	4.32304	3.71349	3.97275	10.437	8.80006	10.5849	2.07e-19	1.35936	up
HORVU.MOREX.r3.7HG0733780	1.05525	1.5527	1.59044	4.44949	3.74915	4.53007	2.93e-05	1.35689	up
HORVU.MOREX.r3.3HG0226600	9.86482	8.12553	9.36733	23.7885	23.3294	22.7893	1.7e-29	1.35641	up
Hordeum_vulgare_newGene_11604	0.066874	0	0.106479	0.5982	0.315149	0.8807	0.00264091	1.35634	up
HORVU.MOREX.r3.7HG0642600	1.10545	0.139094	1.48518	2.50534	5.41762	4.62709	0.00218424	1.35449	up
HORVU.MOREX.r3.7HG0641790	0.395927	0.307779	0.231885	1.4016	0.946185	1.11902	0.000950168	1.34852	up
HORVU.MOREX.r3.5HG0517330	11.7355	4.82054	11.4064	26.3876	31.0645	31.3627	0.000179319	1.34795	up
HORVU.MOREX.r3.3HG0232760	0.230525	0.316178	0.24073	0.998067	0.92267	0.620204	0.000183127	1.3477	up
Hordeum_vulgare_newGene_10039	0.417571	0.025285	0.196805	1.07121	2.93717	0.819248	0.00317059	1.34564	up
HORVU.MOREX.r3.5HG0508100	2.13439	0.152144	1.35573	7.25415	6.4225	5.61148	0.0028937	1.34536	up
HORVU.MOREX.r3.3HG0284520	1.22867	0.001666	0.452153	6.7113	3.57398	3.85798	0.00317744	1.34273	up
HORVU.MOREX.r3.2HG0121890	2.17257	0.247561	1.55461	5.12812	5.79571	6.52036	0.00229489	1.34174	up
HORVU.MOREX.r3.4HG0411470	2.1567	0.091268	1.10752	5.23241	7.56187	7.82994	0.00326496	1.34124	up
HORVU.MOREX.r3.4HG0397170	1.78379	0.088236	1.60938	5.42516	6.48616	7.20436	0.00314262	1.34043	up
HORVU.MOREX.r3.6HG0599530	16.7121	2.4315	16.6392	76.9616	76.7957	80.0795	0.00343472	1.33663	up
HORVU.MOREX.r3.7HG0642910	0.298962	0.03521	0.240018	1.03015	0.820268	0.866451	0.00278335	1.33571	up
HORVU.MOREX.r3.3HG0288980	1.34796	0.122904	0.808985	3.23103	3.47568	3.3597	0.00247351	1.33518	up
HORVU.MOREX.r3.5HG0534720	4.08177	2.81715	3.33523	8.75802	8.44813	8.95402	1.09e-14	1.33511	up
Hordeum_vulgare_newGene_13228	0.833839	0.634511	1.10605	2.17468	2.71187	2.2666	8.92e-08	1.3344	up
HORVU.MOREX.r3.4HG0353190	0.827739	0.183648	0.683611	1.41405	2.85334	3.81513	0.00287717	1.33405	up
HORVU.MOREX.r3.6HG0542380	0.852969	0.236858	2.50492	11.3412	10.5432	9.47945	0.00337602	1.33191	up
Hordeum_vulgare_newGene_10607	0.491583	0	0.190273	1.83567	2.59362	2.06448	0.00334318	1.32996	up
HORVU.MOREX.r3.2HG0187580	1.98079	2.45745	3.87558	6.72769	8.73392	8.9256	3.79e-05	1.32947	up
Hordeum_vulgare_newGene_2986	0.7225	0.172237	0.451285	2.19804	2.3991	1.34906	0.00254954	1.32843	up
Hordeum_vulgare_newGene_13596	16.0609	3.68441	12.5054	48.2177	46.588	46.8281	0.00240311	1.32726	up
HORVU.MOREX.r3.3HG0314030	0.177191	0	0.306014	1.44396	1.64408	1.38807	0.00354891	1.32454	up
HORVU.MOREX.r3.UnG0795720	0.254723	0	0.157033	49.1512	138.868	99.873	0.00159336	1.3242	up
HORVU.MOREX.r3.3HG0283310	8.47961	4.96625	6.84532	18.1414	18.4752	17.1744	3.9e-08	1.32079	up
HORVU.MOREX.r3.7HG0717480	0.569298	0.026603	0.295703	5.08832	3.76372	3.54848	0.00302296	1.32048	up
HORVU.MOREX.r3.3HG0283600	0.217358	0.135356	0.787744	1.35395	1.83882	2.02983	0.00315026	1.3198	up
Hordeum_vulgare_newGene_13538	3.12213	2.48446	3.04983	7.39697	6.93166	8.78414	9.3e-15	1.31979	up
HORVU.MOREX.r3.3HG0221550	0.315325	0	0.585495	2.07488	3.3382	2.61309	0.00378703	1.31641	up
HORVU.MOREX.r3.2HG0172790	57.1898	61.955	62.284	141.765	146.585	152.086	2.37e-59	1.31541	up
HORVU.MOREX.r3.6HG0594230	1.24882	1.31552	0.588392	1.91209	4.39937	4.16592	0.000796727	1.31442	up
HORVU.MOREX.r3.6HG0595000	22.4089	3.54437	17.798	88.6577	79.5377	76.9876	0.00404303	1.31406	up
HORVU.MOREX.r3.7HG0677650	0.39487	0.258777	0.781907	1.42795	1.76506	2.25756	0.00200315	1.31085	up
HORVU.MOREX.r3.2HG0199020	0.876874	0	0.642067	4.41287	4.58239	3.79041	0.00406988	1.30993	up
HORVU.MOREX.r3.4HG0338630	1.43428	0.646296	0.76713	3.20262	2.66412	2.57349	0.000124738	1.30963	up
HORVU.MOREX.r3.2HG0183520	0.364624	0.227549	0.438402	0.827393	0.969898	1.1995	6.78e-05	1.307	up
HORVU.MOREX.r3.5HG0537630	1.48646	0.603946	0.755648	3.21422	2.58889	2.34348	4.08e-05	1.30643	up
HORVU.MOREX.r3.6HG0601180	0.437399	0.503948	0.384472	1.03343	2.04682	1.40903	0.0011385	1.30591	up
HORVU.MOREX.r3.4HG0361680	11.6216	9.69538	10.184	26.0443	26.4771	24.4861	8.24e-27	1.3056	up
HORVU.MOREX.r3.5HG0502990	8.655	2.992	5.62193	20.2468	15.3927	14.0444	5.78e-05	1.3047	up
HORVU.MOREX.r3.1HG0002830	5.00414	0.694865	3.25641	17.9544	16.7222	18.2059	0.00448112	1.30382	up
HORVU.MOREX.r3.3HG0218220	1.92965	0.635214	1.25792	3.65057	4.06648	4.02611	0.000345091	1.30357	up
HORVU.MOREX.r3.6HG0624180	1.08542	1.03412	1.92311	3.89166	3.77055	3.37045	3.98e-06	1.30331	up
HORVU.MOREX.r3.6HG0614240	2.61477	0.324901	0.864409	6.01781	7.41645	4.72698	0.00404303	1.30052	up
HORVU.MOREX.r3.7HG0713590	1.44658	0.515636	0.854643	2.59881	2.81721	3.40278	0.000559798	1.29763	up
HORVU.MOREX.r3.6HG0624200	2.49674	1.75778	2.72019	6.86359	5.58909	5.57872	1.48e-08	1.29758	up
HORVU.MOREX.r3.7HG0694120	0.381825	0	0.821799	3.01733	4.3312	3.41767	0.00442081	1.29691	up
Hordeum_vulgare_newGene_10081	0.33392	0.307044	0.705146	0.860731	1.33441	1.64307	0.000378576	1.29668	up
HORVU.MOREX.r3.5HG0525100	1.24639	0.590026	0.658568	1.73222	2.88427	2.83499	0.000278354	1.29617	up
Hordeum_vulgare_newGene_5312	0.734924	0.070118	0.508103	3.99223	3.60752	3.33522	0.00471114	1.29613	up
HORVU.MOREX.r3.1HG0064910	1.32674	2.48847	1.18407	4.0875	4.60011	4.90883	9.2e-06	1.29406	up
Hordeum_vulgare_newGene_12212	0.442483	0.010067	0.288825	1.67916	1.55844	1.37663	0.00492194	1.29293	up
Hordeum_vulgare_newGene_15349	6.56157	0.76337	4.70721	30.9308	26.5361	25.8179	0.00490354	1.29215	up
HORVU.MOREX.r3.2HG0113040	4.92779	4.60004	5.24695	12.8629	11.2724	11.657	1.37e-24	1.28922	up
HORVU.MOREX.r3.7HG0641830	0.513391	0.340807	0.230275	1.63048	1.10553	1.2704	0.00259797	1.28824	up
Hordeum_vulgare_newGene_8210	1.34384	0.149049	1.09194	5.62933	6.63161	5.03363	0.00511071	1.28668	up
HORVU.MOREX.r3.2HG0215610	15.7088	8.10045	13.734	25.5667	35.7592	35.2711	7.96e-08	1.28453	up
Hordeum_vulgare_newGene_12095	2.53879	0.299252	2.02904	10.1257	9.54875	8.57554	0.00538477	1.28193	up
Hordeum_vulgare_newGene_11967	3.67348	0.75757	2.52134	9.13184	11.3947	13.631	0.00458484	1.28139	up
HORVU.MOREX.r3.1HG0056570	56.3834	35.9738	51.0995	113.634	143.528	99.2121	2.98e-11	1.28022	up
HORVU.MOREX.r3.7HG0662830	0.18379	0.137653	0.230598	0.471976	0.570291	0.69707	0.000559924	1.27962	up
HORVU.MOREX.r3.3HG0230690	1.58307	0.650036	1.8792	3.18658	4.60851	3.78822	9.73e-05	1.27899	up
HORVU.MOREX.r3.5HG0525040	0.862094	0.27766	0.485992	1.50988	1.67949	1.90122	0.000878821	1.2778	up
HORVU.MOREX.r3.6HG0597670	5.77617	0.985039	6.02884	23.4099	22.9252	21.9154	0.00555014	1.27597	up
HORVU.MOREX.r3.1HG0010290	1.57077	0.138445	0.847195	4.80341	5.64047	3.46022	0.0056322	1.27464	up
HORVU.MOREX.r3.6HG0594770	2.94128	0.222872	1.85747	7.72022	8.72792	5.65868	0.00473175	1.27427	up
HORVU.MOREX.r3.7HG0664240	1.52974	0.952324	1.30307	2.94987	3.99617	3.05359	6.81e-06	1.27156	up
HORVU.MOREX.r3.7HG0656150	31.536	29.599	34.2671	77.779	65.275	84.5807	2.83e-23	1.27059	up
HORVU.MOREX.r3.5HG0516980	2.50701	0.201234	1.70728	8.06619	6.61944	5.26881	0.00509029	1.27045	up
HORVU.MOREX.r3.6HG0622470	0.524619	0.091415	0.654073	1.70401	1.28536	1.72105	0.0034861	1.26695	up
HORVU.MOREX.r3.3HG0239520	3.59383	0.409712	1.18849	8.79628	6.53979	8.20931	0.00530007	1.26649	up
HORVU.MOREX.r3.5HG0490670	0.673735	0	0.296432	2.64849	3.04948	3.21221	0.00564036	1.26417	up
HORVU.MOREX.r3.1HG0046650	1.36215	0.809573	1.17337	3.28485	2.72102	2.757	3.91e-06	1.26336	up
HORVU.MOREX.r3.1HG0079120	377.962	342.013	367.117	921.612	734.538	915.124	1.19e-25	1.26251	up
HORVU.MOREX.r3.5HG0468160	1.25751	0	1.26457	6.55762	5.93597	7.33761	0.00605533	1.26068	up
HORVU.MOREX.r3.5HG0518040	1.17869	0.153659	0.474437	1.70118	7.11501	1.68513	0.00646687	1.25979	up
HORVU.MOREX.r3.7HG0644410	0.716587	0	0.670102	4.40674	4.3629	2.92841	0.00604581	1.25902	up
HORVU.MOREX.r3.2HG0100720	0.821208	0.035946	0.579582	2.13932	2.41848	2.72415	0.00643611	1.25653	up
Hordeum_vulgare_newGene_10987	0.845368	0.447151	0.884654	2.01621	2.21248	1.59133	6.88e-07	1.25584	up
HORVU.MOREX.r3.3HG0225350	3.64026	1.57969	3.22182	6.97917	9.31302	7.06977	0.000123266	1.25576	up
HORVU.MOREX.r3.5HG0512510	1.29562	1.90472	1.1673	3.15302	4.65128	3.32537	1.58e-06	1.25309	up
HORVU.MOREX.r3.2HG0194970	0.158691	0.16846	0.215899	0.651356	0.409974	0.466645	0.000159467	1.2527	up
HORVU.MOREX.r3.2HG0185100	1.93652	1.52673	3.18959	4.30037	6.67577	6.88416	6.37e-05	1.24949	up
HORVU.MOREX.r3.4HG0413520	4.47582	3.10089	6.80733	12.9052	10.3181	16.8514	0.00021563	1.24907	up
HORVU.MOREX.r3.2HG0215900	0.525444	0.365124	0.572035	1.14896	1.27695	1.54558	9.33e-05	1.24604	up
Hordeum_vulgare_newGene_1652	0.326763	0.039947	0.516035	0.973132	2.16298	1.33269	0.00705058	1.24547	up
HORVU.MOREX.r3.1HG0002910	0.2157	0.02763	0.037327	0.635062	0.625456	0.516417	0.0072429	1.24484	up
HORVU.MOREX.r3.7HG0716090	2.25525	1.10176	1.69697	3.54833	4.69385	5.17231	4.71e-05	1.24475	up
HORVU.MOREX.r3.4HG0398300	11.0663	8.49312	7.75649	20.9349	22.2386	22.9444	6.74e-10	1.24238	up
HORVU.MOREX.r3.2HG0115620	0.110327	0.498097	0.182046	0.849607	1.23167	1.18976	0.00602294	1.24136	up
HORVU.MOREX.r3.2HG0206240	0.138848	0	0.484801	2.07755	2.30382	1.5285	0.00648887	1.2413	up
HORVU.MOREX.r3.2HG0207780	0.42743	0.032403	0.859831	4.08565	2.17388	1.88064	0.00757705	1.23923	up
HORVU.MOREX.r3.7HG0642970	1.54097	1.55851	2.76769	6.59722	4.45056	5.30319	0.000275645	1.23829	up
HORVU.MOREX.r3.1HG0083110	0.356438	0	0.294758	1.73761	1.84399	1.79633	0.00706778	1.23828	up
HORVU.MOREX.r3.3HG0290360	3.88685	0.389769	2.00302	7.85191	9.75897	8.88584	0.00662479	1.23591	up
HORVU.MOREX.r3.7HG0644250	0.316625	0.333562	0.592408	1.10898	1.71698	1.08638	0.00209843	1.2349	up
HORVU.MOREX.r3.7HG0642420	2.33925	0.471027	1.22358	3.32997	4.83525	5.21751	0.00317059	1.23455	up
HORVU.MOREX.r3.3HG0283370	3.1895	0.776156	2.25049	7.717	8.34414	6.03026	0.0043549	1.23397	up
HORVU.MOREX.r3.6HG0538290	14.4805	1.59679	27.9998	171.384	255.428	156.275	0.00580573	1.23338	up
Hordeum_vulgare_newGene_13699	1.22363	0.702142	1.89163	4.3291	3.74624	2.93343	0.000666043	1.23335	up
Hordeum_vulgare_newGene_15354	6.94351	1.52567	4.00086	20.679	14.6029	14.9024	0.00653989	1.22999	up
HORVU.MOREX.r3.7HG0730710	5.51898	1.018	3.09112	14.9342	15.0048	12.3365	0.00737763	1.22939	up
HORVU.MOREX.r3.2HG0208720	0.23153	0.247672	0.520882	1.07887	1.07752	1.40112	0.00428607	1.22886	up
Hordeum_vulgare_newGene_4818	0.766794	1.17021	0.664489	1.85758	2.31827	2.59013	3.06e-05	1.22879	up
HORVU.MOREX.r3.6HG0546110	1.46903	0.246955	1.19265	4.51318	4.12735	3.29945	0.00655563	1.22844	up
HORVU.MOREX.r3.6HG0596340	1.46619	0.171992	0.727651	3.52962	2.78806	3.93237	0.00731193	1.2276	up
HORVU.MOREX.r3.1HG0002840	1.96914	0.19489	1.35351	7.23477	8.90637	8.40193	0.00801116	1.22756	up
HORVU.MOREX.r3.6HG0598540	29.2251	3.85645	21.8722	120.918	98.3992	91.6694	0.00836878	1.22682	up
Hordeum_vulgare_newGene_11900	0.508385	0.066641	0.299491	1.13945	1.16486	0.972651	0.00584925	1.22408	up
HORVU.MOREX.r3.2HG0113210	1.35548	0.176585	1.36996	6.08816	5.51498	5.49616	0.008557	1.22342	up
HORVU.MOREX.r3.1HG0064920	0.665546	0.552757	0.802032	2.08057	1.57801	1.67048	7.71e-05	1.22323	up
HORVU.MOREX.r3.2HG0201400	30.4986	37.4541	27.5331	75.8746	75.3926	70.0553	3.33e-18	1.22086	up
HORVU.MOREX.r3.3HG0220070	9.01536	6.6326	14.1449	23.0056	26.6987	24.5313	4.28e-06	1.21903	up
HORVU.MOREX.r3.3HG0224060	1.29009	0	0.538848	3.69276	7.71338	4.8271	0.00784812	1.21893	up
HORVU.MOREX.r3.1HG0014100	0.456816	0.184758	0.457005	1.03917	1.02801	0.974214	0.000592871	1.21558	up
Hordeum_vulgare_newGene_15152	12.6401	3.45427	10.1136	31.8715	27.8211	29.0619	0.00472692	1.21527	up
HORVU.MOREX.r3.1HG0016330	0.807259	1.0604	1.63776	3.06913	2.95919	4.0046	0.000928408	1.21494	up
HORVU.MOREX.r3.6HG0540650	0.495677	0	0.140747	1.59453	1.83407	2.42793	0.00789542	1.21406	up
HORVU.MOREX.r3.2HG0181610	1.69338	0.634999	1.0594	3.41714	3.12362	3.26556	0.00135374	1.21254	up
HORVU.MOREX.r3.6HG0541040	1.15097	0.222926	0.971928	2.91038	2.15473	2.29958	0.00325876	1.21093	up
HORVU.MOREX.r3.7HG0658780	0.99966	0.907187	1.13674	2.06296	2.53196	2.8056	6.83e-07	1.21045	up
Hordeum_vulgare_newGene_1879	0.25342	0.142333	0.379938	0.601577	1.14474	0.976687	0.00138693	1.20934	up
HORVU.MOREX.r3.2HG0198290	2.18742	0.325635	0.76612	7.30022	6.62096	4.84679	0.0095861	1.20882	up
Hordeum_vulgare_newGene_10591	1.88061	0.236792	1.14498	6.42337	6.24492	5.36853	0.00963244	1.20838	up
HORVU.MOREX.r3.7HG0640590	0.32422	0.019357	0.45284	1.21176	1.36739	1.20415	0.00942044	1.20784	up
Hordeum_vulgare_newGene_14620	0.090388	0.159365	0.263462	0.425209	0.524775	0.913334	0.00663986	1.20757	up
HORVU.MOREX.r3.4HG0377060	13.0523	2.70545	7.26823	30.7268	27.4513	31.8353	0.00843685	1.19936	up
HORVU.MOREX.r3.5HG0475380	3.93391	2.28554	4.91693	7.98437	8.97831	9.84792	1.07e-06	1.19706	up
HORVU.MOREX.r3.7HG0724080	0.054291	0.304698	0.281575	0.807443	0.661712	0.874667	0.00779426	1.19522	up
HORVU.MOREX.r3.2HG0167800	0.166467	0.423292	0.343794	1.00707	1.19387	0.952308	0.00593535	1.19483	up
HORVU.MOREX.r3.4HG0384100	1.42637	0	1.22621	5.79777	7.67753	6.04955	0.00994269	1.19477	up
HORVU.MOREX.r3.7HG0641840	13.0967	12.6413	7.23272	29.1242	27.6109	22.401	6.43e-07	1.19134	up
Hordeum_vulgare_newGene_15078	0.301709	0	0.041463	1.09645	1.18992	1.5002	0.00853669	1.1912	up
HORVU.MOREX.r3.3HG0304320	1.13048	0.235881	0.465505	2.26107	4.5112	0.767168	0.00982219	1.18969	up
HORVU.MOREX.r3.2HG0127990	0.838577	0.449655	0.417362	3.20415	3.1061	0.537071	0.00952708	1.18962	up
HORVU.MOREX.r3.7HG0696870	0.870767	0.326801	0.835122	1.51538	2.36135	3.09923	0.00716446	1.18737	up
HORVU.MOREX.r3.1HG0014000	1.82822	1.14412	1.51855	3.4254	4.72602	4.57946	0.00194494	1.18594	up
HORVU.MOREX.r3.6HG0590590	0.20334	0.132951	0.234526	0.551494	0.531976	0.589726	0.00272019	1.18296	up
HORVU.MOREX.r3.2HG0182810	0.9948	0.542654	1.03103	2.23801	2.21899	1.93897	6.12e-05	1.17879	up
HORVU.MOREX.r3.2HG0108360	1.42339	1.71385	1.72035	4.46807	3.20179	3.94838	2.42e-06	1.17805	up
HORVU.MOREX.r3.4HG0387350	6.80395	1.02336	5.24366	18.3065	12.4559	12.3198	0.00730376	1.17169	up
HORVU.MOREX.r3.7HG0723480	0.431643	0.807429	0.620694	1.72443	1.92586	1.38053	0.00132302	1.17084	up
HORVU.MOREX.r3.2HG0201390	92.1352	96.4603	81.0419	202.144	206.236	188.532	2.47e-26	1.17047	up
HORVU.MOREX.r3.5HG0495150	4.64023	3.46597	5.41936	15.4562	10.4598	9.97303	0.000724059	1.16931	up
HORVU.MOREX.r3.5HG0466340	0.656533	0.464406	0.572484	1.87751	1.27821	1.22609	0.000459788	1.16922	up
HORVU.MOREX.r3.4HG0378580	0.449076	0.783356	0.53605	1.73281	1.43045	1.40873	0.000559798	1.16902	up
HORVU.MOREX.r3.7HG0636130	0.120644	0.153472	0.181667	0.579184	0.356236	0.351264	0.00219855	1.1674	up
HORVU.MOREX.r3.2HG0100640	1.00228	0.883474	1.54005	3.89778	3.03427	3.32513	0.00425907	1.16541	up
Hordeum_vulgare_newGene_7487	8.03641	16.1506	7.61565	24.7389	24.6783	29.7814	1.61e-05	1.1638	up
HORVU.MOREX.r3.1HG0049580	6.84556	4.38743	6.31308	12.6965	13.2364	13.9289	7.76e-10	1.16365	up
HORVU.MOREX.r3.5HG0494180	1.29887	1.4925	1.93241	2.95992	4.067	4.63933	0.000145294	1.16348	up
HORVU.MOREX.r3.7HG0716130	37.8368	32.5303	41.9178	82.3243	80.321	84.0593	3.44e-26	1.16306	up
HORVU.MOREX.r3.6HG0550450	0.904834	0.871118	1.24901	3.62311	2.38826	1.8198	0.000539364	1.16234	up
HORVU.MOREX.r3.5HG0504800	0.085598	0.17293	0.123702	0.353567	0.415322	0.268223	0.00171546	1.1618	up
HORVU.MOREX.r3.7HG0729220	0.434832	0.489374	0.540642	0.964907	1.44281	1.16239	8.51e-05	1.16042	up
HORVU.MOREX.r3.3HG0300120	0.716825	0.510265	0.572441	1.26392	2.21812	1.69327	0.00392716	1.15947	up
HORVU.MOREX.r3.5HG0505680	3.63265	4.51949	3.76563	9.79505	9.97443	8.89959	2.79e-05	1.15945	up
HORVU.MOREX.r3.6HG0574990	1.71229	2.06075	1.47646	3.86891	3.62564	4.37147	1.17e-09	1.15887	up
HORVU.MOREX.r3.2HG0213920	10.937	5.69789	9.23925	19.3334	21.1086	19.4245	3.68e-07	1.15773	up
HORVU.MOREX.r3.2HG0153470	5.00323	6.89411	5.36212	13.9942	12.3125	12.4501	5.48e-11	1.15744	up
HORVU.MOREX.r3.7HG0640580	29.0628	24.4219	25.673	60.4014	54.7134	58.5088	1.53e-24	1.15691	up
HORVU.MOREX.r3.3HG0283500	2.49938	0.864786	2.22711	3.84619	5.52142	4.97441	0.000688752	1.15612	up
HORVU.MOREX.r3.1HG0080590	1.64473	2.09237	2.45481	5.47684	4.15905	4.57292	8.86e-08	1.15364	up
HORVU.MOREX.r3.2HG0207270	1.8088	0.75941	1.46046	3.38722	3.01981	3.58281	0.000234544	1.1524	up
HORVU.MOREX.r3.1HG0025840	0.219241	0.143107	0.315783	0.447758	0.682806	0.843855	0.00475399	1.15216	up
HORVU.MOREX.r3.3HG0301750	39.3576	40.1101	34.279	92.1881	78.1329	78.9769	2.86e-20	1.15034	up
HORVU.MOREX.r3.5HG0475420	1.34566	1.18451	1.17027	2.28994	4.89598	3.35408	0.00460075	1.14946	up
HORVU.MOREX.r3.5HG0446410	2.46513	1.3647	2.25818	6.48968	5.0776	3.67787	0.000404258	1.14798	up
Hordeum_vulgare_newGene_9703	0.965623	0.431158	0.653289	1.30776	3.26262	1.9137	0.00748286	1.14555	up
HORVU.MOREX.r3.2HG0180850	0.914658	0.828069	0.961017	2.23115	1.89094	2.31245	3.39e-05	1.14201	up
HORVU.MOREX.r3.5HG0526750	3.62763	1.33906	1.88124	5.11183	5.24322	7.78442	0.00201686	1.14198	up
HORVU.MOREX.r3.7HG0739270	1.4437	0.817162	1.36204	2.91423	2.89644	2.64981	1.11e-05	1.13861	up
Hordeum_vulgare_newGene_11908	3.7953	0.92585	2.5895	6.89465	6.22736	6.47708	0.00358184	1.13728	up
HORVU.MOREX.r3.3HG0281310	2.16908	1.19814	1.99057	4.27378	4.11779	4.24813	4.22e-05	1.13609	up
Hordeum_vulgare_newGene_1339	0.254728	0.616042	0.350044	1.55185	1.19628	1.00497	0.00915607	1.13552	up
HORVU.MOREX.r3.2HG0138340	5.16866	3.05185	3.29129	7.67355	10.9378	8.27011	2.51e-05	1.13221	up
HORVU.MOREX.r3.4HG0415290	2.79271	2.0455	3.36902	4.72278	7.72441	7.49062	0.000354675	1.13027	up
HORVU.MOREX.r3.3HG0245710	4.3471	3.24716	4.53135	12.8015	9.23827	6.82058	9.13e-05	1.1294	up
HORVU.MOREX.r3.3HG0275450	0.812595	0.609178	1.14908	1.52465	2.37821	2.30481	0.000265428	1.1294	up
HORVU.MOREX.r3.1HG0070230	0.20036	0.108261	0.256317	0.643359	0.519528	0.465248	0.00599945	1.1291	up
HORVU.MOREX.r3.6HG0634220	1.37281	1.38484	1.57103	2.75512	4.15518	3.12705	2.21e-05	1.12742	up
HORVU.MOREX.r3.2HG0119620	3.63098	2.99791	3.147	9.45321	7.36207	6.89179	0.00024852	1.12642	up
HORVU.MOREX.r3.1HG0076820	0.98757	1.25637	0.628286	2.07364	4.31358	1.54729	0.0048562	1.12595	up
HORVU.MOREX.r3.5HG0510840	8.56239	2.97093	7.01639	15.4376	14.8035	15.3486	0.000361342	1.1248	up
HORVU.MOREX.r3.5HG0422110	9.89364	7.03623	12.103	21.113	22.1785	21.8714	7.5e-07	1.11832	up
HORVU.MOREX.r3.4HG0411590	0.993957	1.3072	0.574304	2.31865	2.67828	2.24134	0.00162141	1.11789	up
HORVU.MOREX.r3.2HG0125240	1.91018	1.05221	1.22307	3.37324	4.31084	4.54004	0.00886308	1.11609	up
HORVU.MOREX.r3.7HG0664270	0.348537	0.758275	1.02425	2.41896	1.23792	2.31442	0.00685369	1.11417	up
HORVU.MOREX.r3.2HG0154110	8.52981	7.58302	11.3023	19.407	17.9153	22.0697	8.11e-11	1.11378	up
HORVU.MOREX.r3.4HG0387290	4.89039	4.27012	5.98558	10.0565	11.3298	12.1234	1.03e-07	1.11356	up
HORVU.MOREX.r3.3HG0329540	54.208	65.3901	85.2227	124.726	131.845	194.56	1.18e-07	1.11347	up
HORVU.MOREX.r3.1HG0064220	3.83695	4.68706	4.16473	9.67522	9.4856	8.09867	3.92e-14	1.11266	up
HORVU.MOREX.r3.5HG0534870	0.685224	3.10612	2.41764	5.76262	7.79726	4.0066	0.00824831	1.10857	up
HORVU.MOREX.r3.3HG0227420	382.66	600.223	434.693	931.537	1047.06	1077.43	3.74e-11	1.1072	up
HORVU.MOREX.r3.4HG0412730	1314.39	1100.39	1166.57	2324.46	2503.85	2744.91	1.65e-21	1.10377	up
HORVU.MOREX.r3.5HG0498530	0.245056	0.275357	0.405074	0.644076	0.877465	0.775272	0.00158984	1.10155	up
HORVU.MOREX.r3.7HG0656620	3.23998	4.9025	1.79832	8.79359	7.60004	7.06388	0.00034573	1.10121	up
HORVU.MOREX.r3.2HG0118180	21.1516	17.0271	22.163	46.2444	38.9422	42.6117	2.02e-15	1.09795	up
Hordeum_vulgare_newGene_12420	0.150038	0.122497	0.159474	0.32917	0.618075	0.288544	0.00446219	1.09729	up
HORVU.MOREX.r3.6HG0605870	0.629198	0.544906	0.434698	1.22154	1.36858	1.30903	0.0013989	1.09543	up
HORVU.MOREX.r3.3HG0220080	18.7564	7.18682	21.2893	34.0119	53.0384	44.8791	0.00932706	1.09456	up
HORVU.MOREX.r3.4HG0331930	2.39404	1.74309	2.18767	4.56038	4.74463	4.2391	4.22e-10	1.09198	up
HORVU.MOREX.r3.3HG0305440	12.7695	18.5771	20.1485	26.3644	34.4317	55.4689	9.36e-05	1.08771	up
HORVU.MOREX.r3.2HG0208940	1.23086	0.605529	1.44648	3.26901	2.30161	2.42418	0.001684	1.08753	up
HORVU.MOREX.r3.7HG0739150	0.554996	0.934188	0.636474	1.73717	2.4048	1.19775	0.00339483	1.08716	up
Hordeum_vulgare_newGene_3672	3.7769	3.74951	4.03694	6.56261	10.5472	7.85355	1.67e-07	1.08644	up
HORVU.MOREX.r3.6HG0633980	1.66365	2.26422	2.60213	6.70595	4.97056	4.4518	0.00194893	1.08641	up
Hordeum_vulgare_newGene_15426	7.81485	6.57782	6.04468	15.1798	16.9136	11.8865	2.79e-08	1.08609	up
HORVU.MOREX.r3.5HG0430640	1.26696	0.422382	0.917031	1.99475	2.10025	3.04307	0.00938992	1.08464	up
HORVU.MOREX.r3.5HG0532250	71.924	55.0287	58.7103	123.374	126.86	139.703	2.49e-15	1.08455	up
HORVU.MOREX.r3.2HG0178050	2.2102	2.84573	3.12155	5.71989	5.50042	6.06373	3.5e-11	1.08259	up
Hordeum_vulgare_newGene_8705	13.8431	15.7925	16.2047	34.5327	33.1493	28.6435	5.67e-14	1.08105	up
HORVU.MOREX.r3.4HG0331520	0.604146	0.667587	0.528887	1.80235	1.56174	1.03197	0.00227405	1.08024	up
HORVU.MOREX.r3.4HG0380310	1.65816	1.52636	2.11877	3.85271	3.80101	4.15829	2.95e-05	1.07858	up
HORVU.MOREX.r3.4HG0396130	4.34618	2.06428	4.71191	7.27521	8.04664	9.92949	0.000241289	1.07634	up
HORVU.MOREX.r3.1HG0064790	0.179482	0.162599	0.230101	0.535762	0.460127	0.512168	0.00677402	1.0749	up
HORVU.MOREX.r3.5HG0529880	0.577223	0.43515	0.639878	1.61507	1.14498	1.582	0.00700766	1.07438	up
HORVU.MOREX.r3.1HG0084740	4.49632	3.16261	3.99277	7.62286	8.82027	8.19037	1.71e-09	1.07267	up
HORVU.MOREX.r3.5HG0525200	0.812824	0.752529	1.11105	1.15944	2.60857	2.47156	0.00110519	1.0716	up
Hordeum_vulgare_newGene_3341	1.55944	0.903192	2.09084	4.05409	3.8524	2.9662	0.00196831	1.0712	up
HORVU.MOREX.r3.7HG0749680	190.24	266.394	155.753	531.931	418.093	363.353	5.83e-07	1.06829	up
HORVU.MOREX.r3.7HG0666340	1.46205	1.78068	1.41314	3.29846	4.2875	2.67349	4.83e-05	1.06694	up
HORVU.MOREX.r3.2HG0187880	0.313257	0.578834	0.400198	1.38231	0.961334	0.758108	0.00247102	1.06424	up
HORVU.MOREX.r3.6HG0627110	2.14463	1.91096	2.45025	4.45301	5.12499	4.15183	2.07e-08	1.06326	up
HORVU.MOREX.r3.3HG0240710	1.64495	1.55217	1.62073	3.20868	3.36349	3.53679	8.83e-09	1.06289	up
HORVU.MOREX.r3.7HG0704810	0.592161	0.54932	0.637655	2.02743	1.5054	0.827067	0.00375556	1.06162	up
HORVU.MOREX.r3.6HG0540130	14.4046	8.65408	13.1549	30.3708	25.7717	24.1329	9.7e-05	1.0615	up
HORVU.MOREX.r3.5HG0511520	0.693977	0.528666	0.7692	1.719	1.45548	1.51631	0.00143124	1.06128	up
HORVU.MOREX.r3.UnG0765280	1.05843	1.12874	1.28933	1.93138	2.90584	2.80706	0.000126874	1.05944	up
HORVU.MOREX.r3.7HG0664130	10.4244	4.88559	8.06014	19.367	16.0191	15.5645	3.24e-05	1.05846	up
Hordeum_vulgare_newGene_11443	34.265	35.811	32.0932	68.1077	68.8045	71.3268	3.08e-22	1.05743	up
HORVU.MOREX.r3.5HG0495020	11.0212	8.57261	11.6968	19.6254	21.9833	23.2045	4.74e-11	1.05687	up
HORVU.MOREX.r3.7HG0655190	0.983453	0.858915	0.976388	2.10883	2.25834	1.73099	2.41e-05	1.0513	up
HORVU.MOREX.r3.3HG0221440	1.8394	1.29291	1.82009	3.41085	3.73808	3.3791	2.58e-06	1.04947	up
HORVU.MOREX.r3.7HG0749670	181.65	259.385	152.13	496.816	405.883	348.764	6.7e-07	1.04864	up
Hordeum_vulgare_newGene_4390	3.83405	4.10271	2.7342	9.66764	6.73371	6.41923	7.57e-06	1.04857	up
HORVU.MOREX.r3.6HG0570900	12.4275	13.9437	11.5069	27.72	24.4072	25.4917	5.18e-16	1.04663	up
Hordeum_vulgare_newGene_3584	0.408566	0.379505	0.561475	1.29989	0.82794	1.34377	0.00787691	1.04624	up
HORVU.MOREX.r3.1HG0095200	7.82125	7.74862	10.8663	18.5271	19.091	16.7899	2.68e-10	1.04485	up
HORVU.MOREX.r3.7HG0685280	18.3988	19.0447	14.8041	38.7599	35.0348	33.5272	8.49e-11	1.04382	up
HORVU.MOREX.r3.1HG0054790	14.8201	10.2135	12.8588	27.8155	26.03	24.1144	2.61e-10	1.04276	up
HORVU.MOREX.r3.3HG0223830	0.217562	0.22184	0.387157	0.746179	0.692785	0.638553	0.00741289	1.0405	up
HORVU.MOREX.r3.5HG0498000	39.3522	31.3243	40.7708	75.77	70.11	79.6518	4.14e-15	1.03892	up
HORVU.MOREX.r3.4HG0397520	0.860161	0.868035	1.00389	2.23501	2.04879	1.75693	0.000208091	1.03825	up
HORVU.MOREX.r3.3HG0220060	17.1051	7.96634	22.4683	37.4845	34.328	36.2945	0.00177755	1.03755	up
HORVU.MOREX.r3.2HG0119710	0.303584	0.435252	0.709674	1.28839	1.00183	1.16743	0.0044864	1.03705	up
HORVU.MOREX.r3.4HG0405390	0.094976	0.109833	0.124974	0.29953	0.238548	0.271781	0.00718064	1.03568	up
HORVU.MOREX.r3.7HG0641780	12.0421	13.8574	6.89942	25.1564	24.6506	19.9243	4.77e-05	1.03453	up
HORVU.MOREX.r3.1HG0021140	3.53691	3.58478	3.23676	7.99904	6.27292	7.39322	2.01e-06	1.03439	up
HORVU.MOREX.r3.7HG0670080	1.73316	1.56766	1.33797	3.88149	3.1591	2.88718	5.51e-05	1.0333	up
Hordeum_vulgare_newGene_15286	2.85503	3.20141	3.66015	6.76422	7.17936	6.76016	1.14e-06	1.03189	up
HORVU.MOREX.r3.5HG0502300	3.41613	2.50496	3.24139	5.63613	6.28348	6.75997	8.95e-10	1.0315	up
HORVU.MOREX.r3.3HG0315190	3.42276	1.53895	2.85592	6.03711	5.92535	5.34835	0.000701281	1.03147	up
HORVU.MOREX.r3.7HG0668090	0.674273	0.602257	0.987688	1.35269	1.63527	2.05232	0.000986345	1.03116	up
HORVU.MOREX.r3.4HG0335790	5.04768	6.51846	4.92619	11.1593	11.0072	11.0207	9.73e-12	1.02951	up
HORVU.MOREX.r3.2HG0214850	2.95621	2.71304	2.45979	3.9598	5.29295	8.84232	0.0012946	1.02897	up
HORVU.MOREX.r3.2HG0096810	3.88819	2.12789	2.40956	7.87514	6.16196	4.69685	0.00102593	1.02611	up
HORVU.MOREX.r3.6HG0634280	24.0787	17.9573	22.5828	44.3324	41.4366	44.8269	1.87e-12	1.02577	up
HORVU.MOREX.r3.7HG0650510	2.41922	1.40688	2.54649	4.7175	4.30011	4.70619	0.000184834	1.0254	up
HORVU.MOREX.r3.6HG0564470	0.498535	0.582803	1.05259	1.42455	1.72684	1.75015	0.00310073	1.02464	up
HORVU.MOREX.r3.3HG0240110	0.965869	1.49025	1.12774	2.62293	3.50627	1.68723	0.000588101	1.02194	up
Hordeum_vulgare_newGene_14823	0.762724	0.669444	1.02516	1.79146	1.86415	2.10614	0.00518048	1.01675	up
HORVU.MOREX.r3.1HG0010880	12.0157	11.5345	16.5805	26.929	24.0601	31.0929	1.32e-06	1.01137	up
HORVU.MOREX.r3.3HG0301770	5.028	2.90799	4.5058	8.22866	8.17456	9.16529	5.07e-06	1.00918	up
HORVU.MOREX.r3.3HG0245720	1.32771	1.42012	1.88265	2.38479	3.63969	4.44911	0.00425595	1.00885	up
HORVU.MOREX.r3.1HG0093350	9.67946	5.57517	9.04232	19.4785	19.2428	12.777	0.000205947	1.00857	up
HORVU.MOREX.r3.5HG0494140	0.464604	0.463316	0.493171	1.22463	1.00065	0.912286	0.0015501	1.00817	up
HORVU.MOREX.r3.6HG0549370	1.73484	2.47746	1.43606	4.18349	4.14802	3.48546	8.19e-05	1.00796	up
HORVU.MOREX.r3.3HG0224400	4.01186	3.51554	3.29977	7.37019	6.94831	7.28917	2.43e-10	1.00743	up
HORVU.MOREX.r3.2HG0100630	1.42318	1.57499	1.55323	3.56448	3.07569	2.72959	4.55e-06	1.00724	up
HORVU.MOREX.r3.1HG0021150	3.62299	4.70987	4.90311	7.92125	9.33336	9.30333	1.06e-08	1.00644	up
HORVU.MOREX.r3.7HG0720280	841.457	927.587	814.555	1696.4	1718.3	1651.23	3.26e-28	1.00622	up
HORVU.MOREX.r3.4HG0397660	5.25012	3.0524	4.13035	7.67519	9.17485	9.02758	6.16e-05	1.00617	up
HORVU.MOREX.r3.2HG0170990	378.083	354.715	357.935	690.134	670.528	780.71	5.91e-23	1.00521	up
HORVU.MOREX.r3.5HG0433990	0.802052	1.03675	1.03711	2.47829	1.71046	1.97305	0.000441299	1.00516	up
Hordeum_vulgare_newGene_7990	1.03871	0.57183	0.681179	1.34397	1.83285	1.9118	0.00341745	1.00234	up
HORVU.MOREX.r3.4HG0412460	8.04317	7.64508	6.11188	16.4021	12.6874	14.9844	4.98e-07	1.00078	up
HORVU.MOREX.r3.3HG0306600	33.6832	25.8013	35.6163	13.7331	15.6978	15.1997	9.98e-11	-1.00123	down
HORVU.MOREX.r3.7HG0703650	11.8194	11.5923	8.01509	3.35154	4.34582	5.37837	0.00292148	-1.00155	down
HORVU.MOREX.r3.4HG0350960	18.9884	16.1905	23.5424	6.59876	8.94296	10.7871	2.31e-05	-1.00522	down
HORVU.MOREX.r3.5HG0527250	77.73	69.9755	68.167	31.5737	26.0622	41.9251	1.4e-07	-1.0075	down
HORVU.MOREX.r3.1HG0072750	185.45	141.005	208.769	85.4081	74.6473	89.266	3.52e-10	-1.00829	down
HORVU.MOREX.r3.5HG0505000	6.79604	7.44624	8.29934	3.10046	4.14065	2.99299	2.06e-06	-1.00862	down
Hordeum_vulgare_newGene_1374	45.6471	32.9572	65.1573	23.7341	16.4466	20.0578	0.00015567	-1.00885	down
HORVU.MOREX.r3.6HG0602090	1.56657	1.0068	1.37211	0.556192	0.631473	0.419356	0.00549157	-1.00987	down
HORVU.MOREX.r3.2HG0218030	3.26394	3.18708	4.43869	1.65369	1.58377	1.00206	0.00938253	-1.0125	down
HORVU.MOREX.r3.5HG0429400	59.2743	47.0639	58.9108	23.7043	24.3403	28.198	3.45e-09	-1.01348	down
HORVU.MOREX.r3.6HG0543250	0.956701	0.664918	0.825985	0.315291	0.416706	0.296062	0.00170049	-1.01402	down
HORVU.MOREX.r3.4HG0399700	12.7239	12.0898	11.238	4.45637	4.2481	7.29176	3.73e-05	-1.01595	down
HORVU.MOREX.r3.3HG0231750	2.34482	1.6163	2.37066	0.978039	0.779148	0.985193	0.000480317	-1.01648	down
HORVU.MOREX.r3.7HG0634880	9.98414	9.15687	11.8558	4.19698	5.16216	5.01094	2.17e-11	-1.01654	down
HORVU.MOREX.r3.6HG0605480	5.48949	4.02676	5.23129	1.83703	1.20499	2.97883	0.00336065	-1.01795	down
HORVU.MOREX.r3.4HG0361430	33.2318	25.1029	31.17	15.1698	12.7272	12.6187	3.98e-06	-1.01842	down
HORVU.MOREX.r3.7HG0742440	88.0713	131.754	86.4685	47.5118	46.1225	47.4462	7.88e-09	-1.01879	down
HORVU.MOREX.r3.1HG0092670	3.26587	2.36661	3.82176	1.41123	1.34909	1.42182	5.54e-05	-1.02052	down
HORVU.MOREX.r3.1HG0044070	73.2271	64.1212	81.2489	32.6068	29.5781	39.1364	4.44e-12	-1.02126	down
HORVU.MOREX.r3.3HG0225170	9.80818	10.3081	10.2016	4.41289	5.52944	4.08011	7.47e-12	-1.02387	down
HORVU.MOREX.r3.7HG0718430	4.20285	4.42252	4.89373	1.42171	1.68569	2.4474	0.00136447	-1.02429	down
HORVU.MOREX.r3.6HG0553150	76.2778	72.4588	81.5562	33.9525	37.9605	36.1655	1.76e-29	-1.02605	down
HORVU.MOREX.r3.2HG0199060	1.84179	2.16849	2.4447	0.828764	1.00923	1.04964	7.43e-07	-1.02713	down
HORVU.MOREX.r3.6HG0625770	12.3818	10.7217	13.8164	4.13264	5.87588	6.41441	2.17e-06	-1.02891	down
HORVU.MOREX.r3.7HG0702830	7.68518	8.57251	10.2941	4.22609	3.16938	4.39646	9.35e-06	-1.02898	down
HORVU.MOREX.r3.6HG0607560	14.8437	12.0677	15.6791	4.61842	6.75088	7.71462	1.03e-06	-1.02905	down
HORVU.MOREX.r3.7HG0681160	1.77858	1.81257	1.50292	0.437754	0.912112	0.624125	0.00516591	-1.03027	down
HORVU.MOREX.r3.4HG0342720	50.311	37.5693	41.4133	9.33495	18.1902	26.6278	0.000893905	-1.03424	down
HORVU.MOREX.r3.2HG0194360	49.749	36.561	52.239	18.6409	20.33	24.1198	1.09e-09	-1.03488	down
HORVU.MOREX.r3.6HG0555260	19.9663	24.9389	23.0694	10.6197	9.24664	11.3663	7.33e-13	-1.03522	down
Hordeum_vulgare_newGene_435	15.5428	9.67602	15.8866	4.6968	5.92258	6.93219	1.16e-05	-1.03657	down
HORVU.MOREX.r3.5HG0484220	21.9484	13.6582	29.0949	7.04992	8.49742	11.9157	0.000217579	-1.04211	down
HORVU.MOREX.r3.3HG0226750	2.29707	5.41801	5.01333	1.01252	1.06794	2.53694	0.00996962	-1.04257	down
HORVU.MOREX.r3.1HG0002080	1.19023	1.12422	1.60249	0.555376	0.517785	0.591001	0.000168319	-1.04349	down
HORVU.MOREX.r3.2HG0214820	5.56076	4.66538	8.57975	3.15104	2.33765	2.68576	2.76e-05	-1.04428	down
HORVU.MOREX.r3.1HG0037770	6.70763	5.15119	5.06851	2.72989	2.49491	2.28698	1.48e-06	-1.04603	down
HORVU.MOREX.r3.7HG0738950	2.63502	2.92027	2.88426	1.12319	1.19203	1.30654	3.49e-05	-1.04614	down
HORVU.MOREX.r3.4HG0388270	11.0572	25.0734	11.1687	5.08902	7.30678	7.17891	0.000777656	-1.04818	down
HORVU.MOREX.r3.4HG0386490	2.77043	2.2586	3.11078	1.0318	1.13885	1.38244	3.39e-06	-1.04903	down
HORVU.MOREX.r3.2HG0181020	8.49927	9.74375	11.9558	2.70633	4.59922	5.41714	0.000135649	-1.05015	down
HORVU.MOREX.r3.3HG0326220	8.81396	12.4804	12.1264	4.87152	4.47008	5.564	2.73e-08	-1.05027	down
Hordeum_vulgare_newGene_2673	18.6581	14.517	17.8315	8.24233	7.37276	7.45035	2.74e-11	-1.05366	down
HORVU.MOREX.r3.2HG0196080	4.63481	4.101	4.88851	2.12146	2.17122	1.63633	9.12e-06	-1.05425	down
Hordeum_vulgare_newGene_8192	16.6535	20.8852	16.5868	7.69394	8.22933	8.47532	1.78e-11	-1.05433	down
HORVU.MOREX.r3.5HG0531690	0.691933	1.13171	1.06774	0.391168	0.399089	0.399079	0.000618344	-1.05473	down
HORVU.MOREX.r3.7HG0718720	3.27975	4.96455	2.13627	1.57395	1.47618	0.820704	0.00709173	-1.05677	down
HORVU.MOREX.r3.5HG0510940	19.3115	17.6899	21.904	5.95401	9.15997	10.3808	2e-06	-1.06184	down
HORVU.MOREX.r3.4HG0359060	3.57523	2.47227	4.32846	0.998436	0.822455	1.9247	0.0068376	-1.0623	down
HORVU.MOREX.r3.4HG0343990	11.1953	9.07978	12.051	3.21628	4.93073	5.69274	7.18e-06	-1.06478	down
Hordeum_vulgare_newGene_9316	6.2677	5.90089	6.68634	2.87954	2.34036	3.24723	2.64e-09	-1.06499	down
HORVU.MOREX.r3.4HG0416970	3.14158	10.0024	4.15215	1.94541	3.04757	1.36328	0.00651368	-1.06653	down
HORVU.MOREX.r3.5HG0499920	4.55923	4.53573	5.11245	2.14121	2.31752	1.87222	2.81e-10	-1.06679	down
HORVU.MOREX.r3.7HG0749740	3.68314	4.79903	4.05806	1.78086	1.6664	2.08939	5.71e-09	-1.067	down
HORVU.MOREX.r3.4HG0416150	1.273	3.05807	1.74501	0.531931	0.664334	0.913152	0.00796499	-1.07368	down
HORVU.MOREX.r3.2HG0207410	1.45431	1.13653	0.977458	0.589935	0.45683	0.353033	0.00184183	-1.07495	down
HORVU.MOREX.r3.7HG0711310	29.5275	46.8456	28.2753	11.8694	21.0236	10.5213	0.000149826	-1.07582	down
HORVU.MOREX.r3.2HG0201190	5.35036	3.90638	4.61728	2.61959	1.28275	1.51075	0.00233438	-1.07627	down
HORVU.MOREX.r3.1HG0016030	27.3529	28.5039	29.0494	13.2639	12.6217	12.3091	4.96e-18	-1.07668	down
HORVU.MOREX.r3.7HG0730620	22.6201	24.2536	24.2465	9.49095	10.9527	11.5371	1.99e-22	-1.07778	down
HORVU.MOREX.r3.4HG0418400	8.04663	8.79822	9.93155	3.79851	4.04981	3.98104	2.19e-11	-1.07871	down
HORVU.MOREX.r3.5HG0510990	20.9436	21.7145	26.3268	6.91737	10.6902	12.2564	1.46e-07	-1.07917	down
HORVU.MOREX.r3.5HG0496810	123.564	146.955	143.955	71.7831	54.7225	58.4529	1.87e-14	-1.07968	down
Hordeum_vulgare_newGene_14702	4.50152	5.37369	4.82485	0	0	0.043836	0.00966705	-1.08186	down
HORVU.MOREX.r3.6HG0588960	24.9393	22.6022	29.8855	9.71232	10.9832	13.0035	3.86e-09	-1.08206	down
HORVU.MOREX.r3.3HG0220290	2.67655	4.38472	1.38634	1.2214	0.866265	0.967644	0.00576104	-1.08369	down
HORVU.MOREX.r3.6HG0615560	8.79687	5.45489	7.11117	1.79904	1.57848	4.40388	0.0043984	-1.08514	down
HORVU.MOREX.r3.3HG0309220	3.44458	5.1946	3.08916	1.81696	1.51209	1.19537	0.00175198	-1.08843	down
HORVU.MOREX.r3.2HG0162560	4.20654	3.80831	5.32805	1.33193	1.25685	2.34021	0.00304551	-1.09033	down
HORVU.MOREX.r3.7HG0749700	0.729043	0.718212	0.674381	0.323967	0.256775	0.260756	0.000628061	-1.09903	down
HORVU.MOREX.r3.6HG0633650	3.16152	3.8644	3.41371	1.15437	1.75272	1.42239	5.49e-06	-1.09909	down
HORVU.MOREX.r3.2HG0143180	8.42187	7.38486	6.86282	1.90902	3.65438	3.59855	8.26e-05	-1.09936	down
Hordeum_vulgare_newGene_10238	3.15067	3.14071	2.80814	0.879521	1.50565	1.41201	0.00010443	-1.09942	down
HORVU.MOREX.r3.5HG0429380	37.931	34.1371	41.3295	17.9389	13.9754	17.2261	2.63e-09	-1.09961	down
HORVU.MOREX.r3.4HG0338860	43.9824	39.8914	41.8328	15.6932	19.4155	20.3059	2.08e-17	-1.10012	down
HORVU.MOREX.r3.2HG0210780	22.2558	18.0819	25.4158	8.28661	8.59427	11.0213	1.11e-07	-1.10159	down
HORVU.MOREX.r3.5HG0502080	1.61349	1.58567	1.81793	0.589373	0.665403	0.724181	0.00018166	-1.1029	down
HORVU.MOREX.r3.4HG0335180	3.60588	3.36921	3.87585	1.67336	1.81267	1.07099	2.69e-06	-1.10405	down
HORVU.MOREX.r3.5HG0490230	7.35792	6.1178	6.723	2.06796	3.27874	3.14372	1.79e-07	-1.10963	down
HORVU.MOREX.r3.7HG0751140	2.43477	2.96249	2.90215	1.08499	1.05897	1.21632	2.76e-05	-1.11144	down
HORVU.MOREX.r3.1HG0016450	3.87209	2.44003	3.04502	1.09769	1.21999	1.4582	2.13e-05	-1.11849	down
HORVU.MOREX.r3.3HG0302000	15.1233	16.0811	16.7952	4.47751	6.21184	8.50514	2.39e-05	-1.11903	down
HORVU.MOREX.r3.7HG0658270	1.5313	2.13405	1.94969	0.554514	0.933401	0.600162	0.000965015	-1.12088	down
Hordeum_vulgare_newGene_9564	2.41296	1.89699	1.50928	0.68604	0.372525	0.793152	0.00819442	-1.12238	down
HORVU.MOREX.r3.5HG0533290	19.2554	16.861	21.2236	8.02283	8.23532	8.62294	1.21e-19	-1.12411	down
HORVU.MOREX.r3.7HG0729180	1.16615	0.690538	0.984919	0.444282	0.24077	0.338825	0.00272019	-1.1245	down
HORVU.MOREX.r3.5HG0420210	4.19481	9.18909	5.50047	2.56705	2.84609	2.11876	4.8e-05	-1.12682	down
HORVU.MOREX.r3.1HG0000870	22.315	21.5014	26.5367	10.3382	9.52178	10.6075	2.85e-19	-1.12713	down
Hordeum_vulgare_newGene_908	2.01703	3.23656	2.39623	0.573703	1.09368	1.06358	0.00116282	-1.12839	down
HORVU.MOREX.r3.7HG0651910	5.53943	8.02249	6.52987	1.74523	3.47401	2.51193	0.000192682	-1.12962	down
HORVU.MOREX.r3.2HG0188780	1.71147	1.68789	1.50695	0.427137	0.721332	0.686994	0.000442133	-1.13006	down
HORVU.MOREX.r3.6HG0541150	0.772336	0.876105	1.0535	0.478364	0.225335	0.280997	0.00198667	-1.13177	down
HORVU.MOREX.r3.4HG0342430	1.89225	1.90848	3.45051	0.416991	0.679353	1.07714	0.00801116	-1.13517	down
HORVU.MOREX.r3.3HG0227780	2.90729	2.7065	2.3217	0.500205	1.24294	1.11909	0.00101476	-1.13695	down
HORVU.MOREX.r3.7HG0653870	3.48076	2.85538	2.9195	1.18335	1.17519	1.18669	0.000123347	-1.14264	down
HORVU.MOREX.r3.7HG0701950	1.1694	1.87462	1.26297	0.650916	0.397558	0.387351	0.00409061	-1.14303	down
HORVU.MOREX.r3.7HG0648390	3.21255	6.54731	3.80546	1.08752	1.42016	2.16539	0.00212018	-1.14605	down
HORVU.MOREX.r3.3HG0318500	5.50076	5.37647	5.62939	1.93784	2.30803	2.05923	8.89e-05	-1.14812	down
HORVU.MOREX.r3.2HG0095640	11.2809	12.4414	11.0214	4.76968	4.90245	4.14625	8.25e-06	-1.14881	down
HORVU.MOREX.r3.3HG0301110	4.77409	4.40349	4.73552	1.21607	2.27143	1.99933	4.91e-06	-1.15237	down
HORVU.MOREX.r3.6HG0541540	8.79262	15.0069	14.3962	5.31337	5.48446	4.3563	7.56e-06	-1.15239	down
Hordeum_vulgare_newGene_1085	2.16776	2.54577	3.34811	1.04771	1.28993	1.25431	8.83e-07	-1.15252	down
HORVU.MOREX.r3.2HG0195390	2.37635	3.02574	3.96874	1.04682	1.4046	1.07405	0.000166563	-1.15297	down
HORVU.MOREX.r3.5HG0429520	65.6939	43.2252	56.4012	18.4667	19.4307	28.2835	1.4e-06	-1.15538	down
HORVU.MOREX.r3.7HG0664440	7.71542	7.50447	8.49486	3.73583	3.21521	2.78595	7.84e-08	-1.15799	down
HORVU.MOREX.r3.2HG0126960	3.93281	7.84193	4.6862	2.35427	2.29825	1.80246	1.56e-05	-1.1583	down
HORVU.MOREX.r3.2HG0102700	18.7315	17.197	15.9343	6.83068	5.94462	8.64951	1.8e-10	-1.16032	down
HORVU.MOREX.r3.3HG0314320	1.09942	1.47641	1.86586	0.366106	0.724146	0.240274	0.00632792	-1.16089	down
HORVU.MOREX.r3.4HG0416200	6.88775	9.30587	7.44704	3.69302	2.72138	3.13015	1.95e-08	-1.16535	down
HORVU.MOREX.r3.6HG0629290	30.0097	23.2254	28.8203	11.699	10.2526	12.2231	8.9e-14	-1.1666	down
HORVU.MOREX.r3.5HG0526590	14.945	40.7599	16.1919	0	0.058472	0	0.00507582	-1.16944	down
HORVU.MOREX.r3.3HG0285550	11.4648	10.0998	11.3201	3.72859	4.48415	5.19992	1.08e-10	-1.17036	down
HORVU.MOREX.r3.4HG0389810	2.51453	3.21689	2.37056	0.994142	1.04529	1.07266	1.12e-05	-1.17202	down
HORVU.MOREX.r3.5HG0493560	1.10418	1.08567	1.43115	0.391984	0.384808	0.520465	0.000396618	-1.17207	down
HORVU.MOREX.r3.7HG0735630	3.02285	3.14329	4.04501	0.754101	1.59488	1.38992	0.000164522	-1.17226	down
HORVU.MOREX.r3.2HG0191180	3.83904	3.86487	3.8659	1.67944	1.32245	1.66032	6.03e-08	-1.17356	down
HORVU.MOREX.r3.2HG0193630	5.23928	6.2211	5.63409	1.82974	2.66484	2.37807	4.08e-09	-1.17404	down
HORVU.MOREX.r3.2HG0113590	2.13717	4.23252	3.36314	0.914686	0.928113	1.58286	0.000625582	-1.1746	down
HORVU.MOREX.r3.2HG0161720	14.0876	12.4446	16.6164	5.86751	5.71037	6.26944	2.67e-15	-1.17783	down
HORVU.MOREX.r3.1HG0002180	4.27083	5.53652	4.57568	0	0.042605	0	0.00491224	-1.1779	down
HORVU.MOREX.r3.3HG0240970	6.59042	6.27475	8.7635	2.55785	3.14822	2.7912	4.15e-07	-1.17791	down
Hordeum_vulgare_newGene_6328	2.16422	2.06793	2.53324	0.360506	1.00545	0.985795	0.000661905	-1.1798	down
HORVU.MOREX.r3.3HG0329310	7.90535	6.22337	8.09895	2.55509	3.32016	3.10449	4.34e-10	-1.18063	down
HORVU.MOREX.r3.2HG0107380	0.932218	0.959146	1.66916	0.502324	0.198059	0.255634	0.00785854	-1.18091	down
HORVU.MOREX.r3.4HG0382540	2.31687	3.50704	3.45518	1.1835	1.29267	1.20204	1.08e-07	-1.18258	down
HORVU.MOREX.r3.1HG0068790	10.7647	11.7968	13.0472	4.6228	4.55708	5.37895	3.75e-15	-1.18409	down
HORVU.MOREX.r3.1HG0027950	7.31399	5.26868	8.65896	2.04401	2.6564	3.40866	6.62e-06	-1.18526	down
HORVU.MOREX.r3.2HG0212990	13.0059	13.9617	15.4195	5.53048	6.01086	5.8692	1.22e-16	-1.18836	down
HORVU.MOREX.r3.2HG0127150	120.474	105.442	123.48	50.3384	44.8825	50.8738	2.99e-28	-1.18879	down
Hordeum_vulgare_newGene_11306	7.21877	5.55448	6.1818	2.18465	2.79686	2.415	2.72e-07	-1.18955	down
HORVU.MOREX.r3.7HG0678110	13.4255	11.2039	13.0371	2.51993	4.89455	6.06712	0.000160905	-1.19051	down
Hordeum_vulgare_newGene_13895	3.35372	6.64238	3.73127	0.19674	0.471318	1.5809	0.00103013	-1.19092	down
HORVU.MOREX.r3.3HG0234440	12.5313	12.3187	11.5777	4.06325	6.16476	4.40106	1.64e-10	-1.19392	down
HORVU.MOREX.r3.2HG0193060	109.555	82.1766	108.807	38.7413	40.0821	44.4371	3.92e-17	-1.19515	down
HORVU.MOREX.r3.5HG0509740	2.40016	3.99123	3.70259	1.17392	1.42948	1.27033	1.47e-06	-1.1972	down
HORVU.MOREX.r3.2HG0178680	1.53697	1.62189	1.93824	0.649312	0.534225	0.715195	2.99e-05	-1.19818	down
HORVU.MOREX.r3.5HG0532730	3.79383	3.58802	4.2287	1.24628	1.84489	1.47931	4.43e-09	-1.19819	down
Hordeum_vulgare_newGene_233	2.02168	1.48908	1.7516	0.23209	0.809683	0.39369	0.00338832	-1.19825	down
HORVU.MOREX.r3.7HG0733490	29.1137	30.5306	31.4543	11.4333	11.5257	14.2032	6e-18	-1.20029	down
HORVU.MOREX.r3.5HG0514520	6.59162	6.43243	9.01496	2.41323	2.65246	3.52848	4.02e-08	-1.20137	down
HORVU.MOREX.r3.6HG0629270	11.3316	6.32685	7.5206	0	0.491761	0.356942	0.00554521	-1.20247	down
Hordeum_vulgare_newGene_6116	2.0803	2.55165	1.69245	0.48298	0.557114	0.729982	1.6e-05	-1.20441	down
HORVU.MOREX.r3.5HG0436820	2.81223	3.10033	2.30754	0.915801	0.750052	1.18586	0.000274787	-1.20691	down
Hordeum_vulgare_newGene_12400	3.01022	6.57395	4.70457	1.87362	1.85826	1.33487	0.000199632	-1.20704	down
HORVU.MOREX.r3.6HG0584850	7.26461	4.85817	5.6637	1.15495	2.20128	2.28972	0.00108496	-1.21051	down
HORVU.MOREX.r3.7HG0749560	26.787	28.5051	26.5032	10.361	11.1336	11.7935	9.68e-23	-1.2114	down
HORVU.MOREX.r3.5HG0525790	2.09835	5.46404	2.61675	0.556355	1.17425	1.20867	0.003322	-1.21236	down
HORVU.MOREX.r3.7HG0752160	15.7272	23.2248	21.9102	8.91768	4.81457	8.13469	0.000105646	-1.21286	down
Hordeum_vulgare_newGene_12642	1.0662	1.57217	0.670878	0.284489	0.421365	0.079433	0.00703337	-1.21723	down
Hordeum_vulgare_newGene_11329	4.37	4.08774	3.69665	1.78365	0.723247	0.996529	0.00017015	-1.21851	down
HORVU.MOREX.r3.6HG0602910	2.68243	2.12687	2.31529	0.51944	0.905345	0.970152	0.000277757	-1.21876	down
HORVU.MOREX.r3.4HG0342080	3.28212	2.59636	4.16695	1.00348	1.12284	1.55442	1.18e-05	-1.21991	down
HORVU.MOREX.r3.4HG0341070	1880.93	1369.76	1871.92	469.852	625.643	891.517	1.82e-08	-1.21993	down
Hordeum_vulgare_newGene_914	0.642021	0.878087	1.14223	0.350306	0.215476	0.288194	0.00123261	-1.22087	down
HORVU.MOREX.r3.2HG0124760	16.9795	14.7472	19.1286	3.3762	6.20526	8.67617	3.64e-05	-1.22283	down
HORVU.MOREX.r3.7HG0651070	1.13123	3.22779	2.00685	0.651545	0.479209	0.65999	0.0035308	-1.22375	down
HORVU.MOREX.r3.3HG0244570	0.650303	0.658212	2.48883	0	0.215358	0.237454	0.00786781	-1.22699	down
HORVU.MOREX.r3.7HG0678940	7.94901	17.9589	5.66907	2.95361	4.8144	2.25567	0.00127589	-1.22757	down
Hordeum_vulgare_newGene_3835	2.6879	2.96097	2.46128	1.29976	1.09373	0.680847	5.9e-06	-1.22902	down
HORVU.MOREX.r3.7HG0686310	0.555345	1.25284	0.488616	0.248272	0.186072	0.170741	0.00465366	-1.2303	down
HORVU.MOREX.r3.7HG0740670	2.049	1.43295	1.56162	0.538439	0.397638	0.65191	0.000989954	-1.23055	down
HORVU.MOREX.r3.3HG0234040	15.0564	12.8891	21.3487	4.89329	5.70664	7.45116	2.46e-06	-1.2316	down
HORVU.MOREX.r3.3HG0313560	17.9396	15.3615	19.542	3.9099	5.96771	9.17618	1.42e-05	-1.232	down
HORVU.MOREX.r3.1HG0080730	18.1313	13.638	17.202	6.64155	6.03188	6.68616	1.71e-13	-1.23204	down
HORVU.MOREX.r3.5HG0519420	29.3685	26.6403	28.3706	10.0955	11.4005	12.3595	3.65e-23	-1.23213	down
HORVU.MOREX.r3.6HG0621460	4.30943	3.88508	4.76841	1.73799	1.61439	1.04607	0.000317221	-1.23263	down
HORVU.MOREX.r3.7HG0736150	0.521054	0.470074	2.64577	0.171929	0.340425	0.12952	0.00779355	-1.23359	down
Hordeum_vulgare_newGene_15659	4.99316	3.62881	4.36864	1.90849	1.31317	1.76561	9.37e-09	-1.2338	down
HORVU.MOREX.r3.7HG0732230	1.09237	3.21154	1.37378	0.577626	0.54129	0.56986	0.00189419	-1.23908	down
HORVU.MOREX.r3.3HG0299080	29.0471	31.5421	39.4376	10.1389	12.7917	15.692	1.26e-12	-1.24047	down
HORVU.MOREX.r3.6HG0627940	1.1586	1.63906	1.79817	0.402719	0.579099	0.647075	1.4e-05	-1.24056	down
Hordeum_vulgare_newGene_15873	5.07144	9.30264	6.39552	0	0	0.051792	0.00305213	-1.24267	down
HORVU.MOREX.r3.7HG0709950	6.54143	4.49464	6.72304	2.7039	2.00161	1.64912	3.96e-05	-1.24307	down
HORVU.MOREX.r3.1HG0000990	0.203469	0.516651	0.550472	0.161674	0.032702	0.024637	0.00725626	-1.24392	down
HORVU.MOREX.r3.1HG0004730	16.891	15.2344	17.3772	6.80761	6.61141	6.27549	7.32e-21	-1.24455	down
HORVU.MOREX.r3.3HG0311440	13.0277	11.244	14.1455	5.36669	4.16014	5.45392	2.22e-12	-1.24464	down
HORVU.MOREX.r3.1HG0079930	2.22298	3.17733	4.03089	1.15685	0.997695	1.20825	1.66e-05	-1.2448	down
HORVU.MOREX.r3.5HG0502220	23.4684	15.3322	27.7313	9.1668	8.17637	7.56208	1.88e-07	-1.24536	down
HORVU.MOREX.r3.2HG0191410	15.2682	20.9261	18.8562	9.3953	6.1349	5.27132	2.67e-08	-1.24913	down
HORVU.MOREX.r3.1HG0064710	1.02537	1.84635	1.27904	0.045544	0.387005	0.019178	0.00643611	-1.25267	down
HORVU.MOREX.r3.7HG0747720	13.3975	10.6444	15.0563	4.33121	4.38969	6.13377	5.18e-10	-1.25362	down
HORVU.MOREX.r3.1HG0089690	14.3801	11.5888	26.7819	4.42604	7.59563	4.73687	0.000481093	-1.25606	down
HORVU.MOREX.r3.2HG0184930	13.3873	11.6003	11.8178	3.25976	4.1656	5.93551	6.13e-07	-1.25685	down
HORVU.MOREX.r3.3HG0285660	9.5633	6.91838	11.8813	3.0176	3.06249	4.37387	1.71e-07	-1.25717	down
HORVU.MOREX.r3.3HG0330020	13.6731	11.7972	9.18953	5.35951	3.14754	1.78405	0.00156524	-1.25766	down
HORVU.MOREX.r3.3HG0224520	5.52893	5.67694	9.63936	1.0896	2.87605	2.82251	0.000243897	-1.2585	down
HORVU.MOREX.r3.6HG0627380	12.1259	3.8165	8.48908	2.75655	2.50203	2.72002	0.000220473	-1.26495	down
HORVU.MOREX.r3.3HG0304380	8.55808	6.96374	10.7543	2.18161	2.97306	4.29975	1.07e-06	-1.26588	down
HORVU.MOREX.r3.7HG0678100	8.14484	10.316	12.3656	4.95496	2.76668	2.60307	0.000150905	-1.26852	down
HORVU.MOREX.r3.4HG0405710	71.5776	61.2353	65.3788	15.6209	24.3991	33.1325	4.66e-08	-1.26905	down
HORVU.MOREX.r3.7HG0729520	3.19616	3.51863	3.61634	0.964459	1.47337	1.40929	4.71e-10	-1.26906	down
HORVU.MOREX.r3.4HG0337910	0.458757	0.633432	0.631862	0.070405	0	0.098711	0.00538099	-1.27047	down
HORVU.MOREX.r3.2HG0182020	1.97724	3.22562	2.59061	0.901772	1.0775	0.818732	8.7e-07	-1.27222	down
HORVU.MOREX.r3.6HG0545480	295.768	220.351	355.505	95.8104	105.259	130.33	1.23e-12	-1.27465	down
HORVU.MOREX.r3.1HG0092870	9.52409	8.43317	11.0873	3.17583	3.52542	4.18633	5.72e-11	-1.27521	down
HORVU.MOREX.r3.2HG0183860	35.9423	33.5804	39.3799	14.7885	12.2831	15.2677	2.18e-24	-1.27849	down
HORVU.MOREX.r3.3HG0311140	20.5371	14.0444	19.3061	4.06748	5.35179	9.03628	1.22e-05	-1.28304	down
HORVU.MOREX.r3.3HG0246180	0.668544	0.910272	0.607568	0.028452	0.250643	0.134368	0.00453832	-1.2847	down
HORVU.MOREX.r3.3HG0281730	6.39873	5.03586	7.00276	2.21772	1.98908	2.58927	2.42e-09	-1.28484	down
Hordeum_vulgare_newGene_9184	3.44059	3.56576	3.73645	0.672297	1.36167	1.43864	7.07e-05	-1.28512	down
HORVU.MOREX.r3.5HG0424420	17.8522	17.4568	14.7131	4.93535	7.52783	5.45096	1.15e-07	-1.28895	down
Hordeum_vulgare_newGene_3030	10.0863	10.9901	11.9105	4.03806	3.8954	4.40201	4.06e-18	-1.2898	down
HORVU.MOREX.r3.2HG0181700	2.96044	2.76562	4.95708	0.945786	0.894656	1.60404	8.46e-05	-1.2913	down
HORVU.MOREX.r3.7HG0653480	22.2295	35.0084	22.5327	8.348	11.9414	8.81198	8.08e-09	-1.29203	down
HORVU.MOREX.r3.1HG0092660	2.76456	1.83559	2.4155	0.851176	0.957694	0.614351	6.78e-06	-1.29268	down
Hordeum_vulgare_newGene_3639	3.39961	4.37225	4.4108	1.08164	1.50614	1.75106	5.48e-08	-1.29399	down
Hordeum_vulgare_newGene_12776	6.12744	0.680245	3.86256	0	0	0	0.00196013	-1.29691	down
HORVU.MOREX.r3.4HG0400580	50.0916	44.3564	50.5643	19.9021	16.2409	19.4946	1.17e-24	-1.29802	down
HORVU.MOREX.r3.1HG0068070	12.8811	14.2932	15.7601	5.54743	5.17721	4.98494	1.09e-09	-1.30077	down
HORVU.MOREX.r3.1HG0086430	0.859408	1.34947	1.16495	0.407375	0.415121	0.361227	7.42e-07	-1.30091	down
HORVU.MOREX.r3.7HG0665140	24.6527	58.0103	39.493	10.8259	14.2705	17.2062	1.62e-06	-1.30293	down
HORVU.MOREX.r3.4HG0397100	1.73393	2.32426	1.69113	0.064349	0.399345	0.723369	0.00353568	-1.30438	down
HORVU.MOREX.r3.7HG0666250	2.16229	2.7747	2.09949	0.830295	0.733989	0.857293	1.18e-06	-1.30901	down
HORVU.MOREX.r3.1HG0083630	6.75251	7.43648	7.12665	2.0524	2.61122	3.04053	9.06e-11	-1.30942	down
HORVU.MOREX.r3.6HG0576010	5.3721	7.84909	4.56734	2.22446	2.24511	1.74753	5.42e-07	-1.31149	down
HORVU.MOREX.r3.6HG0617190	4.6837	4.2053	5.73621	1.74536	1.60507	1.94148	1.27e-10	-1.3166	down
HORVU.MOREX.r3.7HG0705120	4.20274	8.09925	4.48495	2.11696	1.47845	1.77293	6.16e-05	-1.31726	down
Hordeum_vulgare_newGene_11635	2.57122	1.91807	2.10948	0.483916	0.70127	0.760619	5.35e-07	-1.31729	down
HORVU.MOREX.r3.6HG0632390	0.336064	0.482049	0.416466	0.142232	0.11191	0.121632	0.000176828	-1.31964	down
HORVU.MOREX.r3.5HG0509090	2.05482	3.52378	3.17309	0.870075	1.07673	0.915411	1e-05	-1.32413	down
Hordeum_vulgare_newGene_15487	1.96057	2.96448	1.71728	0.640596	0.781687	0.51878	0.000275138	-1.32594	down
HORVU.MOREX.r3.7HG0728330	18.2508	15.8562	23.471	7.89593	5.3343	6.70478	2.81e-07	-1.32617	down
HORVU.MOREX.r3.3HG0300010	12.3752	9.72975	15.5617	2.15338	3.97062	6.05188	1.95e-05	-1.32643	down
HORVU.MOREX.r3.7HG0730010	26.1343	25.3926	32.3185	7.25579	10.8324	11.9415	7.45e-11	-1.32678	down
HORVU.MOREX.r3.2HG0191270	160.816	118.595	147.804	42.5358	46.1881	65.8457	9.36e-12	-1.32866	down
HORVU.MOREX.r3.7HG0730110	1.73168	1.931	2.37651	0.798258	0.734485	0.615509	2.47e-09	-1.33012	down
Hordeum_vulgare_newGene_6134	11.5737	8.53262	9.30417	2.67535	3.72371	4.03858	7.19e-10	-1.33099	down
HORVU.MOREX.r3.4HG0344050	37.7487	26.9229	44.103	7.55868	11.3421	17.6786	1.43e-06	-1.33184	down
HORVU.MOREX.r3.4HG0333930	4.16984	4.1775	5.66682	1.07495	1.83865	0.877249	0.000555911	-1.33225	down
HORVU.MOREX.r3.3HG0223210	4.22464	3.47047	3.43216	1.59325	0.854453	0.538021	0.000962727	-1.33238	down
HORVU.MOREX.r3.7HG0653380	26.3533	22.6303	32.7153	7.24015	13.7556	7.2884	8.39e-08	-1.3325	down
HORVU.MOREX.r3.2HG0216930	10.2023	15.9126	10.321	4.05157	4.82395	4.0546	1.18e-09	-1.33277	down
HORVU.MOREX.r3.7HG0728340	141.762	105.377	146.131	43.8218	45.8399	54.9276	5.31e-17	-1.33439	down
Hordeum_vulgare_newGene_9034	2.72317	0.669246	2.13226	0.202166	0.232061	0.57536	0.00140138	-1.33598	down
Hordeum_vulgare_newGene_11307	4.21746	5.17851	3.71359	1.01271	1.24096	1.4773	0.000241289	-1.33656	down
HORVU.MOREX.r3.2HG0202180	6.52831	8.32942	7.75859	3.05942	2.64444	2.46602	3e-12	-1.33853	down
Hordeum_vulgare_newGene_15589	1.56619	3.77119	3.59999	0.242711	1.54377	1.50795	0.000464091	-1.34366	down
HORVU.MOREX.r3.5HG0433440	29.9446	63.6312	34.7883	12.0702	13.127	18.0255	5.28e-07	-1.34481	down
HORVU.MOREX.r3.4HG0405890	1.88133	1.13955	1.43623	0.445964	0.508838	0.464571	1.62e-05	-1.34541	down
HORVU.MOREX.r3.3HG0318590	7.93746	2.97559	5.03844	1.23622	1.94245	1.59875	0.000108414	-1.34667	down
HORVU.MOREX.r3.2HG0204700	18.5863	12.1644	16.6222	3.29006	2.81137	7.39177	0.00024811	-1.34717	down
HORVU.MOREX.r3.2HG0200310	6.53341	4.70491	6.71778	1.77437	1.84678	2.54242	1.57e-08	-1.34917	down
HORVU.MOREX.r3.3HG0228120	27.7902	29.8013	30.9336	7.47208	12.5214	11.1999	7.47e-12	-1.35338	down
HORVU.MOREX.r3.5HG0431760	1.81931	1.8138	2.99707	0.271235	0.608692	0.817271	0.000626334	-1.35348	down
HORVU.MOREX.r3.3HG0288800	2.07555	0.165093	0.59568	0.144782	0.198747	0.076401	0.0029442	-1.35352	down
HORVU.MOREX.r3.7HG0669120	2.53335	1.91579	3.20578	0.748647	0.656925	1.08557	2.17e-06	-1.35466	down
HORVU.MOREX.r3.5HG0520210	1.17071	4.67494	0.638002	0.351168	0.516644	0.313006	0.00249237	-1.35738	down
Hordeum_vulgare_newGene_14793	72.5265	154.937	50.92	25.5228	20.4628	22.9004	0.00100818	-1.35836	down
Hordeum_vulgare_newGene_6103	3.93162	7.83865	5.70624	2.15789	1.86425	1.03963	0.000144711	-1.36127	down
HORVU.MOREX.r3.5HG0482950	0.515627	0.434819	0.511492	0.109077	0.172304	0.106064	0.000327988	-1.36408	down
Hordeum_vulgare_newGene_2487	1.78788	2.16991	2.56379	0.727791	0.528037	0.919087	1.61e-07	-1.36589	down
HORVU.MOREX.r3.3HG0313430	25.1666	21.9356	23.7283	6.54555	8.68066	9.64198	3.18e-13	-1.36631	down
HORVU.MOREX.r3.5HG0420710	2.70775	2.52568	3.90347	1.08001	1	0.896749	1.77e-06	-1.36814	down
HORVU.MOREX.r3.2HG0182080	8.69645	6.64889	7.17126	2.03899	1.16463	3.67964	2.84e-05	-1.36818	down
HORVU.MOREX.r3.1HG0081210	4.3314	3.80295	3.64058	1.11454	1.57073	1.31949	1.84e-09	-1.36932	down
HORVU.MOREX.r3.7HG0730950	8.82911	9.6948	10.783	2.53656	3.68623	3.91042	1.38e-11	-1.37029	down
HORVU.MOREX.r3.1HG0019150	4.1429	4.15288	4.45835	1.51618	1.17967	1.39685	1.81e-06	-1.37148	down
HORVU.MOREX.r3.2HG0099170	23.0152	21.9888	30.1116	6.53773	7.88467	11.3889	1.89e-10	-1.37243	down
Hordeum_vulgare_newGene_15147	3.30545	3.07118	2.84077	1.30807	0.922211	0.821352	6.33e-07	-1.37268	down
Hordeum_vulgare_newGene_13900	90.2932	162.266	94.1666	44.3116	41.2432	33.1745	5.54e-10	-1.37336	down
HORVU.MOREX.r3.5HG0474460	3.23964	1.14067	1.90845	0.384574	0.461169	0.83857	0.000329358	-1.3742	down
HORVU.MOREX.r3.5HG0431750	5.86783	4.58751	6.72473	1.51032	1.54106	2.30443	4.75e-06	-1.37784	down
HORVU.MOREX.r3.6HG0618920	113.23	104.811	112.216	18.1808	29.3698	55.9926	5.4e-06	-1.37823	down
HORVU.MOREX.r3.3HG0319360	5.20775	3.23746	5.50122	1.00938	1.57898	1.79716	2.48e-06	-1.37951	down
HORVU.MOREX.r3.3HG0328220	10.2535	13.7246	17.5828	4.58233	2.86502	5.00852	2.69e-05	-1.38121	down
HORVU.MOREX.r3.1HG0029910	2.31696	2.28247	2.28408	0.895273	0.467594	0.803072	3.41e-06	-1.38824	down
HORVU.MOREX.r3.6HG0546230	8.19987	9.94777	9.20433	3.18889	2.87799	3.65361	2.23e-21	-1.3895	down
HORVU.MOREX.r3.7HG0739020	7.39988	9.5493	7.70255	2.51462	2.58257	3.32416	9.07e-12	-1.39136	down
HORVU.MOREX.r3.2HG0135310	1.9237	1.81174	1.58256	0.732039	0.455046	0.49502	2.34e-06	-1.39323	down
HORVU.MOREX.r3.4HG0333020	11.97	14.7426	14.4355	5.26023	4.45776	4.70411	3.97e-16	-1.39513	down
HORVU.MOREX.r3.6HG0548710	1.1011	0.674238	1.18916	0.165242	0.36145	0.161029	0.000662066	-1.39523	down
HORVU.MOREX.r3.7HG0742870	3.24491	2.45906	2.97017	0.629355	0.822261	0.963192	6.68e-05	-1.39554	down
HORVU.MOREX.r3.4HG0394080	1.12604	0.704361	1.23508	0.274048	0.293088	0.303237	3.51e-05	-1.4046	down
HORVU.MOREX.r3.7HG0687560	20.9962	15.647	25.4002	3.18996	4.50694	10.0065	3.94e-05	-1.40522	down
HORVU.MOREX.r3.1HG0064030	44.3496	50.4255	49.3367	17.9044	17.6231	16.0613	5.49e-39	-1.40578	down
HORVU.MOREX.r3.7HG0650780	1.17691	2.25923	1.87952	0	0.201101	0	0.00130837	-1.40698	down
HORVU.MOREX.r3.3HG0297880	3.28645	3.03491	2.08777	0	0.684081	0.289977	0.00185376	-1.40716	down
HORVU.MOREX.r3.7HG0749600	4.87622	5.85274	5.93304	1.51095	1.8035	1.75188	7.52e-07	-1.42168	down
HORVU.MOREX.r3.2HG0200390	295.716	357.701	301.823	99.6333	110.826	118.522	3.43e-46	-1.42184	down
Hordeum_vulgare_newGene_6067	4.53165	5.00732	3.70772	0.276866	0.576695	1.70532	0.000940154	-1.42389	down
HORVU.MOREX.r3.6HG0629260	1398.81	1138.04	1662.92	494.491	434.652	524.638	3.77e-23	-1.4271	down
HORVU.MOREX.r3.4HG0353070	66.1242	56.7634	67.8826	17.7982	21.9502	25.9614	5.38e-21	-1.42934	down
HORVU.MOREX.r3.4HG0335160	1.45998	1.70421	2.9174	0.639324	0.599342	0.546191	5.65e-06	-1.43016	down
Hordeum_vulgare_newGene_13152	1.42023	1.33631	0.829469	0.247624	0.324752	0.370961	6.55e-05	-1.43312	down
HORVU.MOREX.r3.2HG0195050	2.341	2.80714	2.29375	0.438603	0.671177	0.45431	0.0005653	-1.43493	down
HORVU.MOREX.r3.5HG0530780	7.6717	7.73584	7.17556	1.32325	2.77152	2.85492	1.3e-07	-1.43662	down
HORVU.MOREX.r3.4HG0342490	8.83638	6.2172	8.88759	2.92476	1.99997	2.58734	5.23e-08	-1.44065	down
HORVU.MOREX.r3.7HG0748900	43.1546	19.1998	29.6897	7.66216	9.58414	10.8758	2.88e-07	-1.44587	down
HORVU.MOREX.r3.4HG0386900	3.97409	3.63934	1.94332	0.64756	0.966809	0.605502	0.000240322	-1.44822	down
HORVU.MOREX.r3.7HG0729810	1.87969	1.51226	2.12947	0.694339	0.121553	0.404264	0.000438977	-1.45025	down
Hordeum_vulgare_newGene_8902	6.55443	6.74874	6.65762	1.97508	2.27948	2.39998	3.4e-18	-1.45098	down
HORVU.MOREX.r3.6HG0560280	9.18433	12.678	10.7218	3.65096	3.96992	2.72864	1.14e-09	-1.45382	down
HORVU.MOREX.r3.3HG0307420	6.34488	5.78442	16.8469	1.83275	3.05222	2.8549	2.76e-05	-1.45953	down
Hordeum_vulgare_newGene_6993	1.42257	2.24505	1.57886	0.741475	0.462473	0.409399	1.18e-07	-1.46223	down
HORVU.MOREX.r3.5HG0526160	6.63703	7.10652	8.06611	2.43274	2.24404	2.67274	7.4e-25	-1.46478	down
HORVU.MOREX.r3.6HG0596750	8.20631	4.10705	4.54086	1.37999	1.21224	1.71644	4.41e-05	-1.4711	down
HORVU.MOREX.r3.2HG0135060	4.24636	6.7888	4.12447	0	0.192325	0.181653	0.000611629	-1.47437	down
HORVU.MOREX.r3.1HG0089070	9.78241	7.45327	7.60819	2.6664	2.89301	2.64063	1.69e-18	-1.4762	down
HORVU.MOREX.r3.5HG0528830	3.10698	5.68596	2.80016	0	0.78396	0.557334	0.000931681	-1.47998	down
HORVU.MOREX.r3.2HG0183380	12.3298	11.8807	11.6779	3.3119	4.90933	3.10575	3.73e-12	-1.48676	down
HORVU.MOREX.r3.2HG0215250	2.10028	3.52611	7.1156	1.0252	0.927278	1.17155	5.45e-05	-1.48896	down
HORVU.MOREX.r3.5HG0491260	8.15886	19.2342	8.45211	3.26513	4.1219	2.63267	2.46e-06	-1.48936	down
HORVU.MOREX.r3.7HG0729760	10.5881	9.21	10.7512	2.85209	3.81487	3.23183	2.24e-20	-1.49964	down
HORVU.MOREX.r3.4HG0383820	26.6025	25.2355	27.8205	7.35811	8.94971	9.69779	1.73e-26	-1.50532	down
HORVU.MOREX.r3.3HG0219380	13.6591	33.3849	12.2956	4.16477	5.94764	6.02798	3.23e-06	-1.50554	down
HORVU.MOREX.r3.7HG0751390	0.340813	0.231137	0.336567	0.102209	0.052951	0.033058	0.000254203	-1.50577	down
HORVU.MOREX.r3.5HG0430940	29.2722	27.1881	30.38	8.75477	9.88611	10.0957	4.28e-43	-1.50994	down
HORVU.MOREX.r3.3HG0281070	2.49209	2.8068	3.15449	0.800368	0.925885	0.646944	1.61e-07	-1.51967	down
HORVU.MOREX.r3.1HG0089710	11.6766	8.07047	18.0881	2.76953	4.13052	3.51504	3.2e-07	-1.52879	down
HORVU.MOREX.r3.2HG0122360	11.6453	26.9172	14.824	3.33584	6.87451	4.20871	1.18e-06	-1.52882	down
HORVU.MOREX.r3.2HG0100180	1.57288	1.58791	2.03799	0.46293	0.506053	0.489747	4.39e-08	-1.53071	down
HORVU.MOREX.r3.3HG0224530	1.8706	1.27132	2.08082	0	0.235874	0.373236	0.000554811	-1.53098	down
HORVU.MOREX.r3.6HG0618950	1.54344	1.3201	1.86694	0.096894	0.070665	0.370611	0.000529668	-1.53137	down
HORVU.MOREX.r3.UnG0753030	3.12371	2.20528	3.65881	0.849252	0.534098	0.997065	1.76e-06	-1.53177	down
HORVU.MOREX.r3.3HG0293950	38.2388	65.2293	38.939	0	1.19742	0.490409	0.000304393	-1.53309	down
HORVU.MOREX.r3.5HG0528350	2.43059	3.5186	2.50398	0.643084	0.960079	0.717765	1.5e-07	-1.53738	down
HORVU.MOREX.r3.2HG0210360	2.13213	2.09828	2.48333	0.382169	0.521436	0.73447	6.79e-06	-1.53805	down
Hordeum_vulgare_newGene_14930	1.5133	1.53805	1.35662	0.430772	0.377873	0.287968	4.25e-05	-1.5411	down
HORVU.MOREX.r3.5HG0511140	4.94816	3.46079	6.31052	0.992042	1.49484	1.58473	5.25e-08	-1.54234	down
HORVU.MOREX.r3.1HG0012330	0.501043	0.429723	0.552113	0.058164	0.079735	0.155833	0.000101841	-1.54279	down
HORVU.MOREX.r3.1HG0040550	4.61978	3.70256	6.41428	1.2795	1.50684	1.11106	6.17e-07	-1.54847	down
HORVU.MOREX.r3.3HG0312690	2.85487	1.90385	3.14765	0.583682	0.918553	0.720943	1.13e-08	-1.55086	down
HORVU.MOREX.r3.5HG0532760	4.07031	3.35043	4.08945	1.07581	1.11782	1.27188	8.97e-14	-1.55175	down
HORVU.MOREX.r3.3HG0310800	7.3716	3.888	15.188	0.450467	1.75848	1.71126	0.000294982	-1.5575	down
Hordeum_vulgare_newGene_13631	6.26165	7.38028	7.62199	1.75957	1.89821	2.11853	1.28e-10	-1.55899	down
HORVU.MOREX.r3.3HG0253630	112.392	101.479	119.203	25.8373	32.4364	43.9145	2.03e-17	-1.55919	down
HORVU.MOREX.r3.2HG0204690	103.044	78.8787	95.5421	26.8269	25.6777	34.0203	8.85e-23	-1.56162	down
HORVU.MOREX.r3.7HG0740700	1.37556	1.92738	1.59823	0.288512	0.227508	0.364703	0.000121281	-1.56703	down
HORVU.MOREX.r3.5HG0432540	7.11565	14.72	6.66096	2.82767	2.53397	2.33416	1.25e-07	-1.56731	down
HORVU.MOREX.r3.4HG0340550	25.8846	23.8623	34.5133	6.41053	7.60322	10.8095	2.21e-13	-1.57409	down
HORVU.MOREX.r3.4HG0388870	3.32381	3.67314	5.64218	0.477697	0.555736	1.58759	4.81e-05	-1.57534	down
HORVU.MOREX.r3.1HG0036440	1.79232	2.96997	1.79015	0.792164	0.430013	0.470411	7.43e-07	-1.57768	down
Hordeum_vulgare_newGene_798	3.05055	1.85342	3.26404	0.435958	0.662695	0.924432	1.88e-06	-1.57809	down
HORVU.MOREX.r3.5HG0535950	1.19759	1.00095	1.64291	0.044221	0.240949	0.368626	0.000145294	-1.58153	down
HORVU.MOREX.r3.5HG0535180	4.00838	12.6301	5.0727	2.40331	0.909485	0.958515	7.22e-05	-1.58838	down
HORVU.MOREX.r3.5HG0494900	2.15332	2.79058	2.59349	0.623175	0.677682	0.840374	7.17e-12	-1.59026	down
Hordeum_vulgare_newGene_3197	4.62156	4.65326	6.31161	1.30066	1.71947	1.54205	2.01e-14	-1.59041	down
Hordeum_vulgare_newGene_4227	0.790629	0.547577	1.07469	0.013227	0.144755	0.149319	0.000239769	-1.59131	down
HORVU.MOREX.r3.7HG0744120	7.53427	7.53194	7.15593	0.804409	1.88023	2.3951	3.52e-06	-1.60384	down
Hordeum_vulgare_newGene_10303	6.99387	5.97199	6.17058	2.31944	1.47426	1.80161	2.21e-14	-1.60859	down
HORVU.MOREX.r3.1HG0004240	1.33089	1.34812	1.73715	0.338864	0.241365	0.380017	9.55e-06	-1.61258	down
HORVU.MOREX.r3.5HG0423160	1.19606	1.6945	1.83573	0.470223	0.113302	0.245619	7.39e-05	-1.61904	down
HORVU.MOREX.r3.2HG0096850	2.45247	2.92825	2.18475	0.38311	0.508394	0.799967	2.35e-06	-1.62631	down
HORVU.MOREX.r3.5HG0489000	2.60863	3.18621	3.19015	0.332954	1.06101	0.285564	3.79e-05	-1.62859	down
HORVU.MOREX.r3.3HG0308530	3.97075	5.25141	5.40403	0.970324	1.34053	1.64366	3.95e-11	-1.6304	down
HORVU.MOREX.r3.2HG0099830	4.30668	5.05345	4.76835	0.706846	0.964265	1.27913	5.92e-06	-1.63508	down
HORVU.MOREX.r3.3HG0219280	2.33826	2.49582	1.93907	0.574802	0.58408	0.556314	2.54e-08	-1.63849	down
HORVU.MOREX.r3.5HG0491250	10.4799	11.9161	10.6596	3.64125	3.01381	3.12014	5.81e-24	-1.64019	down
HORVU.MOREX.r3.7HG0639150	1.81399	2.12048	1.72062	0.606495	0.321108	0.554377	3.55e-09	-1.64158	down
Hordeum_vulgare_newGene_8900	13.0154	16.4121	16.0321	4.21788	4.51925	4.74648	1.73e-31	-1.64161	down
Hordeum_vulgare_newGene_6198	1.86376	1.95879	1.85378	0.501417	0.38284	0.494078	1.79e-07	-1.6425	down
HORVU.MOREX.r3.1HG0005370	1.21406	0.883735	1.09683	0.224627	0.304058	0.290121	3.38e-09	-1.64279	down
HORVU.MOREX.r3.5HG0433250	45.133	35.7475	43.2968	11.9918	9.60936	14.2481	2.41e-19	-1.64336	down
HORVU.MOREX.r3.5HG0526430	2.3139	1.38164	1.87888	0.196587	0.493076	0.459426	6.59e-06	-1.64363	down
HORVU.MOREX.r3.5HG0478850	14.9677	13.5436	13.7157	4.23299	4.24855	4.25894	9.57e-52	-1.6459	down
HORVU.MOREX.r3.6HG0544330	525.539	415.542	524.108	142	135.902	158.101	1.04e-39	-1.65342	down
HORVU.MOREX.r3.1HG0083370	4.62201	2.72756	4.22614	1.05102	0.862336	1.03783	6.45e-09	-1.65532	down
HORVU.MOREX.r3.7HG0651240	14.9061	11.3155	13.6439	2.02126	4.05518	3.89107	5.49e-09	-1.65882	down
HORVU.MOREX.r3.2HG0122620	83.1849	65.3162	77.454	25.3466	15.4188	22.9003	6.81e-17	-1.6631	down
HORVU.MOREX.r3.5HG0424410	14.8809	14.3492	14.8124	4.19021	3.90292	4.23555	1.71e-17	-1.66952	down
HORVU.MOREX.r3.2HG0112640	15.6045	4.21107	5.92066	1.12384	1.68856	2.28234	1.06e-05	-1.66963	down
HORVU.MOREX.r3.1HG0014530	26.7385	35.2628	29.4455	10.1196	8.5101	7.84474	1.05e-26	-1.67041	down
HORVU.MOREX.r3.2HG0181050	1.40617	1.30116	1.32771	0.332517	0.259249	0.405721	4.84e-09	-1.67727	down
HORVU.MOREX.r3.3HG0310810	26.9063	24.611	31.4189	8.60361	8.4611	6.01039	2.42e-17	-1.68359	down
HORVU.MOREX.r3.2HG0183350	21.7262	22.6264	21.0792	5.12043	6.88959	6.60097	3.51e-29	-1.68676	down
HORVU.MOREX.r3.1HG0089650	7.76356	3.35001	22.0182	0.692594	1.91486	0.748916	9.44e-05	-1.69009	down
HORVU.MOREX.r3.5HG0516590	1.25113	1.52181	2.12034	0.331476	0.456352	0.321688	1.18e-07	-1.69422	down
HORVU.MOREX.r3.1HG0067180	14.3322	6.21941	17.5	1.0016	1.21562	3.90361	2.3e-05	-1.70819	down
HORVU.MOREX.r3.4HG0335960	7.30956	7.45362	8.09904	2.07086	1.06257	2.42524	2.68e-09	-1.70871	down
Hordeum_vulgare_newGene_8053	0.701574	0.932921	1.05765	0.109694	0.046601	0	8.12e-05	-1.71392	down
HORVU.MOREX.r3.3HG0315130	2.30323	3.79899	3.53384	0.441308	0.388912	0.896382	4.21e-06	-1.7274	down
HORVU.MOREX.r3.4HG0381020	2.29501	6.99392	2.85948	0.689486	0.427292	0.687519	2.11e-05	-1.73345	down
HORVU.MOREX.r3.7HG0742490	1.87229	2.0366	1.45073	0.470962	0.345519	0.300037	5.27e-07	-1.73686	down
HORVU.MOREX.r3.2HG0195450	0.215113	0.368078	0.280199	0.047701	0.049579	0.051817	6.08e-06	-1.73807	down
HORVU.MOREX.r3.3HG0314570	0.709813	0.917706	0.959024	0.200991	0.254046	0.146531	3.48e-09	-1.74342	down
HORVU.MOREX.r3.3HG0226230	2.54209	1.49054	2.13764	0.21094	0.598787	0.432589	4.24e-07	-1.74565	down
HORVU.MOREX.r3.2HG0209020	51.3104	55.5549	55.5874	12.513	16.8096	15.4469	6.7e-42	-1.75299	down
Hordeum_vulgare_newGene_12687	1.46092	1.96267	2.15836	0.109191	0.222882	0.545521	3.84e-06	-1.75779	down
HORVU.MOREX.r3.1HG0087610	11.0641	15.1313	10.2705	2.53222	3.50751	2.79916	4.17e-12	-1.76076	down
HORVU.MOREX.r3.5HG0528190	23.243	20.2099	25.3148	6.90601	5.97956	5.9893	4.33e-40	-1.76419	down
HORVU.MOREX.r3.5HG0490520	1.84733	1.42972	2.26021	0.319926	0.357812	0.519596	1.22e-08	-1.76506	down
HORVU.MOREX.r3.2HG0111410	14.097	11.4698	14.8628	3.75927	3.20386	3.87788	3.34e-27	-1.76682	down
HORVU.MOREX.r3.5HG0535960	0.916255	0.472978	1.19631	0	0	0.065577	3.63e-05	-1.76953	down
HORVU.MOREX.r3.2HG0188170	0.665883	0.732282	0.622387	0.043717	0.006843	0.117812	3.82e-05	-1.77084	down
HORVU.MOREX.r3.2HG0190150	10.244	8.15426	13.3599	2.50737	2.66794	2.90941	2.38e-17	-1.77242	down
HORVU.MOREX.r3.1HG0069720	3.12056	3.10601	4.71821	0.993195	0.76779	0.502576	1.06e-07	-1.78092	down
HORVU.MOREX.r3.2HG0185880	23.0196	23.8434	26.5622	7.26018	6.09846	6.18449	4.33e-27	-1.78097	down
Hordeum_vulgare_newGene_6246	12.9105	6.58876	7.43412	2.12893	2.10691	1.95453	4.14e-10	-1.78261	down
HORVU.MOREX.r3.5HG0429510	44.2937	34.8813	43.0617	9.12286	10.3919	12.526	5.71e-26	-1.78334	down
HORVU.MOREX.r3.5HG0433240	46.9816	34.7351	42.4719	7.47988	9.45902	13.2539	8.8e-14	-1.78415	down
HORVU.MOREX.r3.6HG0547680	3.85328	3.96469	3.91352	0.513686	0.694632	1.25048	1.18e-08	-1.79199	down
HORVU.MOREX.r3.1HG0028230	12.4	8.87642	11.8887	1.86996	1.88153	3.7837	1.56e-10	-1.79375	down
HORVU.MOREX.r3.3HG0284720	3.94787	3.63605	4.42244	0.722852	0.409699	1.18852	1.85e-07	-1.7971	down
HORVU.MOREX.r3.2HG0152460	47.2311	37.7809	43.4442	10.6249	11.1446	11.8414	1e-34	-1.81166	down
Hordeum_vulgare_newGene_11285	7.80094	7.70768	8.28673	1.25309	2.40935	1.6791	1.7e-11	-1.81738	down
HORVU.MOREX.r3.2HG0124520	18.8176	18.9482	23.5287	1.50386	3.98077	6.12743	7.35e-08	-1.83019	down
Hordeum_vulgare_newGene_14077	2.99647	2.0378	2.97902	0.20418	0.013125	0.322006	1.89e-05	-1.83438	down
HORVU.MOREX.r3.7HG0650860	7.6605	12.1509	8.00414	2.39343	2.06012	2.17153	1.15e-15	-1.84298	down
HORVU.MOREX.r3.7HG0657440	2.33217	2.32135	2.52371	0.509977	0.586365	0.484044	1.02e-11	-1.84361	down
HORVU.MOREX.r3.1HG0084320	1.19418	0.852165	1.96764	0.137655	0.275541	0.158904	2.2e-06	-1.84397	down
HORVU.MOREX.r3.6HG0582830	17.5081	17.5076	19.7253	5.29098	4.85239	3.62025	8.89e-25	-1.84489	down
HORVU.MOREX.r3.1HG0083690	0.422719	0.650911	0.588622	0.046539	0.051113	0	1.72e-05	-1.84716	down
HORVU.MOREX.r3.2HG0182990	0.553392	0.841079	0.889407	0.150636	0.099433	0.081785	2.19e-06	-1.85173	down
HORVU.MOREX.r3.7HG0649490	9.80979	11.8177	6.42317	1.6293	2.1321	1.12905	1.76e-07	-1.86099	down
HORVU.MOREX.r3.7HG0664780	2.72775	2.45488	3.22444	0.095953	0.595651	0.570542	8.79e-07	-1.86878	down
HORVU.MOREX.r3.2HG0117430	9.88012	8.42253	11.2111	1.93262	2.25569	2.30456	2.17e-13	-1.87424	down
HORVU.MOREX.r3.6HG0629240	2.5413	2.29338	2.64727	0.638611	0.570982	0.333913	4.18e-10	-1.87978	down
HORVU.MOREX.r3.2HG0214510	2.30993	1.88495	2.62089	0.400952	0.602454	0.481195	2.36e-13	-1.88427	down
HORVU.MOREX.r3.5HG0500700	1.58822	1.75708	1.21026	0.1745	0	0.035668	1.07e-05	-1.88506	down
HORVU.MOREX.r3.5HG0429550	1.22196	0.99198	0.681665	0	0.105434	0.011955	1.06e-05	-1.88645	down
HORVU.MOREX.r3.2HG0128300	1.40343	0.674901	1.15005	0.13647	0.011292	0.101266	7.99e-06	-1.89306	down
Hordeum_vulgare_newGene_195	219.327	227.692	266.292	57.4793	34.6896	72.7938	1.34e-18	-1.8958	down
HORVU.MOREX.r3.7HG0722560	0.641461	0.347062	0.565865	0.094437	0.094685	0.076057	4e-08	-1.91059	down
HORVU.MOREX.r3.2HG0217830	12.5017	13.1593	16.7017	2.96861	3.70382	3.41371	4.29e-32	-1.91872	down
HORVU.MOREX.r3.1HG0082120	1.32915	1.0922	1.13509	0	0.179014	0.052638	5.77e-06	-1.92335	down
HORVU.MOREX.r3.2HG0190750	1.24863	2.52606	2.25397	0.189617	0.377524	0.354055	8.66e-08	-1.93338	down
Hordeum_vulgare_newGene_9410	162.881	208.407	136.055	22.4518	29.9314	42.4707	9.6e-23	-1.94026	down
Hordeum_vulgare_newGene_1365	0.620115	0.690781	0.843884	0.05357	0.042071	0	3.84e-06	-1.96541	down
HORVU.MOREX.r3.2HG0111480	7.27151	5.37101	7.45787	1.09215	0.975631	1.74114	1.47e-11	-1.96734	down
HORVU.MOREX.r3.2HG0110410	8.20207	9.77564	11.0187	2.33429	1.96967	2.28089	2.01e-27	-1.97302	down
HORVU.MOREX.r3.3HG0275090	39.828	43.4242	31.5774	5.69801	8.45425	9.35764	2.66e-15	-1.97314	down
HORVU.MOREX.r3.UnG0753060	2.13107	5.41023	3.55035	0.568362	0.603249	0.787917	5.19e-10	-1.98134	down
HORVU.MOREX.r3.3HG0231940	137.963	184.88	139.242	35.2656	38.0571	34.4075	2.05e-46	-1.98412	down
HORVU.MOREX.r3.2HG0107680	1.40121	2.2272	2.60778	0.234633	0.305667	0.429495	1.12e-08	-1.98526	down
HORVU.MOREX.r3.7HG0666530	6.42664	6.57662	5.47666	0.519988	1.47849	0.727757	3.06e-08	-1.98609	down
HORVU.MOREX.r3.6HG0540420	4.95219	31.3848	10.1581	0.749849	0.580644	0.477305	2.69e-06	-1.99278	down
Hordeum_vulgare_newGene_14792	103.758	151.174	42.5821	12.3009	15.9585	9.42884	2.25e-07	-2.009	down
HORVU.MOREX.r3.5HG0454680	1.92193	3.47313	1.788	0.051815	0.186217	0	2.06e-06	-2.01327	down
HORVU.MOREX.r3.2HG0122530	10.2872	6.85514	8.72799	1.47328	1.17503	2.00267	1.5e-11	-2.01477	down
Hordeum_vulgare_newGene_2007	1.09265	0.860193	1.4487	0.120084	0.079027	0.243274	7.65e-08	-2.01913	down
HORVU.MOREX.r3.2HG0198370	2.78034	3.2459	2.82871	0.398474	0.267101	0.023436	1.18e-06	-2.02288	down
HORVU.MOREX.r3.5HG0423100	117.269	97.3651	90.3564	23.417	15.0105	26.4128	5.02e-23	-2.02815	down
HORVU.MOREX.r3.7HG0747470	4.79885	10.9788	5.12939	0	0.098944	0.067346	1.26e-06	-2.03065	down
HORVU.MOREX.r3.6HG0613370	2.49206	1.96281	3.15505	0.470785	0.4334	0.52652	3.73e-14	-2.04874	down
HORVU.MOREX.r3.6HG0598530	59.7499	68.2357	69.1545	16.1462	11.9816	14.5881	1.58e-34	-2.05897	down
HORVU.MOREX.r3.5HG0421430	11.4375	12.2219	12.3451	2.62379	1.7315	2.61283	6.83e-17	-2.0678	down
Hordeum_vulgare_newGene_5802	3.20747	2.33088	2.45348	0.571583	0.237668	0.190101	2.43e-08	-2.09691	down
Hordeum_vulgare_newGene_15630	3.39547	5.94694	2.37748	0.308979	0.702058	0.537617	2.13e-09	-2.12389	down
HORVU.MOREX.r3.2HG0208500	3.58491	5.0929	4.61494	0.912021	0.394437	0.766545	2.17e-11	-2.12842	down
Hordeum_vulgare_newGene_7721	1.09377	1.22417	1.34233	0.100216	0.212897	0.203125	1.25e-10	-2.13244	down
HORVU.MOREX.r3.6HG0629140	0.386146	1.02882	0.576243	0.056273	0.073568	0.079376	1.59e-08	-2.1432	down
HORVU.MOREX.r3.4HG0400590	6.76259	8.09708	9.44729	1.45233	1.62827	1.19853	1.07e-16	-2.15513	down
Hordeum_vulgare_newGene_8508	6.1644	6.9874	6.32235	1.37809	1.28711	1.23703	8.29e-38	-2.15802	down
HORVU.MOREX.r3.UnG0752990	5.89972	4.05765	6.65994	0.885603	0.852633	1.22536	2.74e-18	-2.15864	down
HORVU.MOREX.r3.2HG0135410	6.23973	6.34013	6.76355	0.937998	0.908329	1.43965	3.23e-16	-2.16793	down
HORVU.MOREX.r3.5HG0494980	3.68695	7.93385	6.7562	1.21302	0.817917	0.530156	2.13e-10	-2.16994	down
HORVU.MOREX.r3.2HG0097530	4.90133	5.15442	6.39509	0.547518	0.883492	0.169673	1.92e-08	-2.17141	down
HORVU.MOREX.r3.6HG0541190	1.52547	2.02463	2.65331	0.191688	0.272532	0.368948	7.48e-11	-2.17844	down
HORVU.MOREX.r3.7HG0650950	7.53433	11.6054	10.5966	2.1033	1.85172	1.62988	2.43e-24	-2.17912	down
HORVU.MOREX.r3.6HG0611930	1.33447	1.14905	1.25336	0	0.072397	0.090437	1.18e-07	-2.19036	down
Hordeum_vulgare_newGene_1196	7.84583	10.1576	9.23919	1.22336	1.2003	2.22595	8.51e-17	-2.20015	down
Hordeum_vulgare_newGene_9795	0.924242	1.10444	1.2658	0	0.12813	0.070637	5.97e-08	-2.20419	down
HORVU.MOREX.r3.3HG0321280	1.06317	1.06732	0.942653	0.062064	0	0	1.3e-07	-2.21007	down
HORVU.MOREX.r3.7HG0747110	1.232	1.63114	1.6976	0	0	0.082031	1.3e-07	-2.21015	down
HORVU.MOREX.r3.7HG0678460	26.3629	32.7879	31.9714	6.07275	5.52819	6.58582	7.95e-70	-2.21172	down
HORVU.MOREX.r3.5HG0430020	21.604	16.5306	17.8837	2.93289	3.82805	3.73075	3.41e-36	-2.22734	down
HORVU.MOREX.r3.7HG0667270	2.68744	6.53841	3.59116	0.433368	0.402702	0.584931	8.35e-10	-2.23053	down
HORVU.MOREX.r3.4HG0417390	10.3397	10.6387	12.3286	2.23713	2.22605	2.02378	3.29e-61	-2.23981	down
HORVU.MOREX.r3.3HG0290400	1.49553	1.95304	1.77802	0.268782	0.131013	0.155345	8.92e-10	-2.24076	down
HORVU.MOREX.r3.3HG0220600	8.64351	6.10683	6.20386	1.3007	1.27942	1.1811	3.44e-27	-2.2479	down
HORVU.MOREX.r3.6HG0621060	7.32606	8.51495	8.38497	1.62249	1.47894	1.5185	3.64e-52	-2.25342	down
HORVU.MOREX.r3.5HG0487640	5.21563	7.75769	5.25246	1.05127	1.01207	0.592755	1.85e-13	-2.25406	down
HORVU.MOREX.r3.7HG0674400	5.36098	5.48231	6.52088	0.752887	1.09415	0.660295	2.34e-14	-2.26017	down
HORVU.MOREX.r3.3HG0287410	1.95667	3.21737	1.82336	0	0	0.103607	5.03e-08	-2.27347	down
Hordeum_vulgare_newGene_15561	7.33016	10.1044	9.61637	1.60183	1.00808	1.65242	3.58e-17	-2.2736	down
HORVU.MOREX.r3.6HG0620160	4.4957	6.08486	4.84328	0.413584	0.477739	0.802837	1.23e-10	-2.27647	down
HORVU.MOREX.r3.3HG0218240	2.53419	3.11296	2.66269	0.434515	0.233696	0.172373	6.51e-10	-2.28598	down
HORVU.MOREX.r3.3HG0291400	9.89817	7.43323	9.18781	1.68395	1.4349	1.6064	4.43e-35	-2.29339	down
HORVU.MOREX.r3.2HG0098930	4.41896	6.89369	5.61016	0.799813	1.06223	1.02958	2.28e-29	-2.29985	down
HORVU.MOREX.r3.1HG0067140	14.2248	11.3311	16.1906	0.507391	1.2021	2.73791	1.39e-10	-2.30421	down
Hordeum_vulgare_newGene_5050	3.27944	5.23489	4.64175	1.06292	0.782969	0.641797	1.91e-22	-2.30666	down
HORVU.MOREX.r3.5HG0537610	1.29711	1.65596	2.13355	0.105504	0.053146	0.207398	4.35e-09	-2.30964	down
HORVU.MOREX.r3.7HG0743100	2.71128	1.37703	2.10972	0.253642	0.095148	0.076284	4.79e-09	-2.32222	down
Hordeum_vulgare_newGene_11591	2.11339	2.33477	2.09731	0.264253	0.398135	0.323028	1.02e-19	-2.32334	down
Hordeum_vulgare_newGene_5153	16.2862	16.8576	15.0636	3.37887	2.0313	2.90736	3.26e-37	-2.33029	down
HORVU.MOREX.r3.4HG0333910	7.32267	7.50248	7.48442	1.70864	0.868029	1.00174	2.06e-21	-2.33068	down
HORVU.MOREX.r3.2HG0122890	2.99042	3.1624	5.15094	0.144401	0.241022	0.093242	1.01e-08	-2.33102	down
HORVU.MOREX.r3.4HG0376250	4.27705	6.39425	5.51643	1.16157	0.806752	0.695884	5.7e-26	-2.33896	down
Hordeum_vulgare_newGene_13569	5.86089	4.06743	5.00815	0.283416	0.774499	0.694962	1.67e-12	-2.34011	down
HORVU.MOREX.r3.2HG0209260	1.79475	1.18859	1.81499	0.265026	0.127342	0.179869	2.83e-12	-2.35266	down
HORVU.MOREX.r3.5HG0499160	25.3331	30.6132	28.3213	4.7706	5.2373	4.73542	1.11e-63	-2.37402	down
HORVU.MOREX.r3.7HG0651930	1.67734	1.84011	2.35215	0.105418	0.221806	0.344701	4.01e-13	-2.37505	down
HORVU.MOREX.r3.5HG0529080	1.6166	2.022	2.11681	0.202387	0.28366	0.201466	3.03e-14	-2.3927	down
HORVU.MOREX.r3.7HG0701260	46.6496	40.0245	49.6622	6.57657	7.35731	8.8465	2.7e-56	-2.41929	down
HORVU.MOREX.r3.3HG0326170	2.90219	4.48132	4.87392	0.689681	0.428627	0.345819	2.86e-14	-2.42862	down
HORVU.MOREX.r3.3HG0226370	4.61024	5.05447	5.00795	0.511638	0.607382	0.957041	2.84e-23	-2.43899	down
HORVU.MOREX.r3.5HG0531570	2.77722	2.82884	3.0228	0	0.01239	0.220684	1.16e-09	-2.49049	down
HORVU.MOREX.r3.5HG0461060	0.984773	1.41764	1.08314	0.111998	0.019565	0.049999	1.64e-10	-2.50674	down
HORVU.MOREX.r3.2HG0195070	1.40445	1.42941	1.5633	0.161886	0.202836	0.232106	1.9e-29	-2.53813	down
HORVU.MOREX.r3.7HG0747490	1.54776	1.97613	1.1962	0.110205	0.104793	0.016159	1.01e-10	-2.55123	down
HORVU.MOREX.r3.6HG0554980	2.97766	3.55376	2.97012	0.258448	0.263168	0.566555	2.11e-18	-2.55246	down
HORVU.MOREX.r3.5HG0528820	4.23616	4.88596	4.75532	0.696762	0.626715	0.549271	7.54e-28	-2.55783	down
HORVU.MOREX.r3.4HG0375750	2.7798	3.60099	3.56734	0.22119	0.06771	0	2.41e-10	-2.57003	down
HORVU.MOREX.r3.4HG0386780	2.74353	3.36876	2.94013	0.490465	0.351204	0.360245	1.8e-26	-2.57595	down
HORVU.MOREX.r3.5HG0500050	0.990487	0.897793	0.696939	0	0	0.018134	3.04e-10	-2.57871	down
HORVU.MOREX.r3.4HG0357240	0.580107	0.897226	1.49465	0	0.060104	0.033058	1.25e-10	-2.58217	down
HORVU.MOREX.r3.2HG0117260	10.04	11.1677	12.04	1.54795	1.56197	1.61242	1.78e-46	-2.59254	down
HORVU.MOREX.r3.2HG0199370	63.8245	113.313	67.3414	12.8098	10.4475	10.2587	1.18e-34	-2.59562	down
HORVU.MOREX.r3.7HG0673090	4.12507	3.91373	3.90409	0.034335	0.454008	0.278376	2.12e-12	-2.59693	down
HORVU.MOREX.r3.4HG0403010	0.466162	0.705695	0.510343	0	0.032206	0.014029	7.37e-11	-2.61126	down
HORVU.MOREX.r3.3HG0314680	7.1819	5.32647	6.40097	0.602389	0.04496	0.148372	3.43e-11	-2.62753	down
HORVU.MOREX.r3.5HG0534950	9.79423	8.23661	7.84873	1.13056	0.187744	0.460188	1.34e-12	-2.62822	down
HORVU.MOREX.r3.4HG0371340	3.07009	3.07441	2.82069	0	0	0	1.27e-10	-2.63235	down
HORVU.MOREX.r3.3HG0315180	0.860125	2.01099	1.22483	0.083829	0.103348	0.06628	1.85e-12	-2.63607	down
HORVU.MOREX.r3.7HG0744600	8.85445	7.68601	8.4562	0	0.814859	0.42685	8.97e-12	-2.64137	down
HORVU.MOREX.r3.2HG0106580	0.614381	0.677573	0.82582	0	0	0.007998	8.78e-11	-2.64415	down
HORVU.MOREX.r3.6HG0539500	1.3147	9.68584	1.67967	0	0.012729	0.021342	7.68e-11	-2.66459	down
HORVU.MOREX.r3.4HG0411440	1.12477	1.03733	1.46979	0	0	0	6.14e-11	-2.67208	down
HORVU.MOREX.r3.5HG0430240	58.731	41.0399	59.7792	4.42173	5.92964	9.07301	2.02e-30	-2.68303	down
Hordeum_vulgare_newGene_3062	2.42802	1.88769	2.35028	0	0.056216	0.158909	5.74e-12	-2.69618	down
HORVU.MOREX.r3.6HG0613730	1.52629	1.35961	1.25589	0	0.10287	0.032688	7.02e-12	-2.70003	down
Hordeum_vulgare_newGene_15438	1.2246	1.00097	1.00467	0	0	0	2.7e-11	-2.71487	down
HORVU.MOREX.r3.4HG0336570	22.1145	19.5209	25.191	2.25924	2.96351	3.36851	6.15e-52	-2.72499	down
Hordeum_vulgare_newGene_3695	0.865272	1.54753	0.952484	0	0	0	2e-11	-2.73152	down
HORVU.MOREX.r3.2HG0217890	3.16993	3.02857	3.3195	0	0	0	1.71e-11	-2.73765	down
HORVU.MOREX.r3.2HG0111770	2.17647	1.92219	2.49361	0	0	0	1.59e-11	-2.7418	down
Hordeum_vulgare_newGene_13892	1.09223	1.20381	1.05789	0.122365	0.067338	0.05309	4.47e-19	-2.7456	down
HORVU.MOREX.r3.7HG0681660	2.60704	4.07521	2.94481	0	0	0	1.37e-11	-2.75088	down
HORVU.MOREX.r3.1HG0001690	1.39364	1.04943	1.47945	0.136586	0.086446	0.088166	2.58e-16	-2.75177	down
HORVU.MOREX.r3.4HG0416230	1.45481	2.62119	1.66412	0	0	0	1.14e-11	-2.76131	down
HORVU.MOREX.r3.6HG0619220	5.78105	7.24999	5.86616	0	0	0.276797	7.27e-12	-2.76359	down
HORVU.MOREX.r3.2HG0199400	2.80147	3.16902	2.69837	0.22126	0.178299	0.303212	3.89e-18	-2.77151	down
HORVU.MOREX.r3.3HG0277360	4.31778	5.61959	3.93739	0	0	0.207752	5.8e-12	-2.77497	down
HORVU.MOREX.r3.1HG0013770	1.69426	2.05703	2.3021	0	0	0	8.31e-12	-2.77529	down
HORVU.MOREX.r3.5HG0497490	1.55822	1.02397	1.29848	0.094107	0.089327	0.107559	5.42e-17	-2.77997	down
Hordeum_vulgare_newGene_12440	1.12228	1.43866	1.59626	0	0.017529	0.09473	1.74e-12	-2.7952	down
HORVU.MOREX.r3.5HG0455680	1.51179	1.70654	2.20345	0	0	0	4.7e-12	-2.80397	down
Hordeum_vulgare_newGene_1387	0.892068	0.884517	1.30547	0	0	0	4.48e-12	-2.80684	down
HORVU.MOREX.r3.1HG0075130	1.30662	1.48099	1.23265	0	0	0	3.61e-12	-2.81651	down
HORVU.MOREX.r3.7HG0658320	4.2365	4.72445	4.22179	0	0	0	3.1e-12	-2.82353	down
HORVU.MOREX.r3.5HG0467870	9.78565	12.1343	12.4774	1.29651	1.28925	1.46544	2.87e-51	-2.83185	down
HORVU.MOREX.r3.6HG0548370	0.684435	0.771382	0.773694	0	0	0	1.68e-12	-2.85319	down
HORVU.MOREX.r3.2HG0115790	7.72778	8.53626	7.5659	0.098625	0.760133	0.648506	4.77e-17	-2.86103	down
Hordeum_vulgare_newGene_11041	4.87078	5.99579	5.45794	0.613661	0.587343	0.584228	1.04e-44	-2.8962	down
HORVU.MOREX.r3.6HG0540160	17.4821	18.767	16.7098	1.79594	1.89306	1.8389	4.44e-40	-2.90397	down
HORVU.MOREX.r3.5HG0529670	1.22358	1.00159	0.945044	0	0	0	5.04e-13	-2.91039	down
HORVU.MOREX.r3.7HG0747600	39.0981	33.2121	38.1593	1.44732	3.22169	5.06552	8.96e-25	-2.91422	down
Hordeum_vulgare_newGene_9233	27.3362	52.166	29.9	3.05443	3.11668	2.35409	2.18e-32	-2.92035	down
HORVU.MOREX.r3.1HG0003210	0.356174	0.306808	0.265628	0	0	0	2.19e-13	-2.94905	down
HORVU.MOREX.r3.3HG0318840	4.32003	3.78889	4.23229	0.221521	0.375083	0.068832	8e-17	-2.9494	down
HORVU.MOREX.r3.3HG0321630	10.077	11.6104	14.8963	1.33192	1.43797	0.996261	3.97e-44	-2.96606	down
HORVU.MOREX.r3.2HG0203210	10.7569	9.16373	12.752	0.075448	0.844009	0.908315	1.48e-18	-2.97026	down
HORVU.MOREX.r3.3HG0282320	3.35957	4.23298	3.8615	0	0	0	1.07e-13	-2.98002	down
HORVU.MOREX.r3.5HG0444260	0.428788	0.560276	0.73683	0	0	0	6.88e-14	-3.00248	down
Hordeum_vulgare_newGene_9188	0.767713	0.707733	0.727589	0	0	0	6.35e-14	-3.0029	down
Hordeum_vulgare_newGene_10620	0.478207	1.32336	0.798217	0	0	0	7.25e-14	-3.00743	down
Hordeum_vulgare_newGene_14302	5.07321	6.62173	9.31494	0.621554	0.580292	0.538134	4.17e-27	-3.01448	down
HORVU.MOREX.r3.2HG0205890	0.98248	0.740135	0.693122	0	0	0	5.13e-14	-3.0145	down
HORVU.MOREX.r3.7HG0740220	1.35509	2.43025	1.58018	0	0	0	4.56e-14	-3.02233	down
Hordeum_vulgare_newGene_9788	12.3524	13.4448	12.7229	0.99717	1.36793	1.6698	3.76e-70	-3.0242	down
HORVU.MOREX.r3.5HG0487240	0.444412	1.2078	0.649146	0.008032	0	0.015076	2.51e-14	-3.02602	down
HORVU.MOREX.r3.5HG0528060	3.82698	7.12574	4.26779	0.376901	0.249916	0.343432	1.57e-20	-3.03159	down
HORVU.MOREX.r3.4HG0366860	2.37155	4.18752	2.71058	0	0	0	3.14e-14	-3.03864	down
HORVU.MOREX.r3.7HG0739580	3.10884	3.2312	3.31749	0	0	0	2.7e-14	-3.04025	down
HORVU.MOREX.r3.2HG0137850	2.65198	3.17034	2.5069	0	0	0	1.99e-14	-3.05496	down
Hordeum_vulgare_newGene_841	0.705328	1.41913	0.957325	0	0	0	1.61e-14	-3.06936	down
Hordeum_vulgare_newGene_7497	1.54259	1.21498	1.12805	0	0	0	1.18e-14	-3.0785	down
HORVU.MOREX.r3.4HG0414710	1.00201	1.11979	0.672925	0	0	0	1.16e-14	-3.08145	down
HORVU.MOREX.r3.3HG0228130	1.65974	1.69483	1.60319	0	0	0	9.45e-15	-3.08521	down
HORVU.MOREX.r3.1HG0001050	5.45086	6.58044	7.56446	0.181123	0.558809	0.183038	5.24e-19	-3.08766	down
HORVU.MOREX.r3.3HG0315030	2.22197	2.07366	2.18004	0	0	0	7.92e-15	-3.09272	down
HORVU.MOREX.r3.5HG0511680	11.867	10.971	12.4415	0.790621	1.44358	1.01573	4.72e-51	-3.09898	down
HORVU.MOREX.r3.5HG0420550	5.49373	2.8165	3.29613	0	0	0	8e-15	-3.10055	down
HORVU.MOREX.r3.7HG0729200	1.07854	1.82186	0.742491	0	0	0	8.6e-15	-3.10124	down
Hordeum_vulgare_newGene_6552	4.11737	4.69779	5.07951	0.403742	0.478897	0.498823	3.79e-79	-3.10146	down
HORVU.MOREX.r3.2HG0115520	2.44428	2.17505	3.53897	0	0	0	6.31e-15	-3.10617	down
HORVU.MOREX.r3.3HG0298870	5.06769	5.28739	5.82056	0.388635	0.496709	0.504828	9.99e-52	-3.14059	down
HORVU.MOREX.r3.UnG0769100	6.94604	5.2334	6.31058	0	0	0	2.41e-15	-3.14335	down
Hordeum_vulgare_newGene_10181	3.09883	4.44095	3.90346	0	0	0	1.29e-15	-3.16892	down
HORVU.MOREX.r3.7HG0649890	1.90174	2.71012	2.96407	0	0	0	1.13e-15	-3.17582	down
HORVU.MOREX.r3.7HG0665310	3.68509	4.06789	4.16276	0	0	0	9.96e-16	-3.17729	down
HORVU.MOREX.r3.2HG0198470	6.82921	6.83275	8.54051	0.507583	0.578139	0.859584	2.91e-55	-3.17944	down
HORVU.MOREX.r3.5HG0465990	3.51145	5.52489	3.73481	0	0	0	9.33e-16	-3.18502	down
HORVU.MOREX.r3.2HG0212650	0.458487	0.555494	0.481805	0	0	0	8.2e-16	-3.18591	down
HORVU.MOREX.r3.3HG0292440	3.54241	3.10773	3.96056	0	0	0	7.29e-16	-3.1909	down
Hordeum_vulgare_newGene_1751	0.886091	1.48705	1.71943	0	0.008736	0	4.68e-16	-3.2054	down
Hordeum_vulgare_newGene_3409	0.690666	0.659208	0.888231	0	0	0	4.29e-16	-3.21273	down
Hordeum_vulgare_newGene_13813	1.4713	1.31326	2.08134	0.023248	0.082559	0.005485	3.8e-17	-3.21411	down
Hordeum_vulgare_newGene_10609	0.908011	2.08631	1.37684	0.020691	0.022443	0	9.13e-17	-3.22606	down
Hordeum_vulgare_newGene_1627	2.94334	5.12498	5.14461	0	0	0.14579	1.16e-16	-3.23557	down
HORVU.MOREX.r3.7HG0668880	17.8931	15.7521	37.7264	1.25193	1.37486	1.95372	2.15e-29	-3.24868	down
Hordeum_vulgare_newGene_3361	1.21658	1.46705	0.784096	0	0	0	9.36e-17	-3.27976	down
Hordeum_vulgare_newGene_5242	0.878547	1.17714	1.25685	0	0	0	5.1e-17	-3.29344	down
HORVU.MOREX.r3.4HG0332240	3.91839	6.93714	6.2972	0.518911	0.276746	0.360186	1.34e-33	-3.30098	down
HORVU.MOREX.r3.2HG0199700	1.3047	1.22079	1.15655	0	0	0	4.2e-17	-3.30179	down
Hordeum_vulgare_newGene_7135	38.3277	33.858	40.6171	2.21993	2.34727	4.06562	1.49e-50	-3.30455	down
HORVU.MOREX.r3.2HG0140490	2.69713	3.77804	3.26702	0	0	0	2.86e-17	-3.31804	down
HORVU.MOREX.r3.2HG0120190	1.12197	4.37694	2.01262	0	0	0	4.46e-17	-3.32957	down
HORVU.MOREX.r3.6HG0595870	2.85012	3.60794	3.43311	0	0	0	2e-17	-3.33039	down
Hordeum_vulgare_newGene_14806	1.04542	1.36278	0.815617	0	0	0	2.3e-17	-3.33139	down
HORVU.MOREX.r3.1HG0051070	4.34646	10.0303	6.95228	0	0.124789	0.262862	7.33e-19	-3.33454	down
HORVU.MOREX.r3.2HG0134260	1.63987	1.58529	1.96081	0	0	0	1.76e-17	-3.33509	down
HORVU.MOREX.r3.1HG0002020	80.8939	80.8255	113.999	4.92115	5.67828	9.91029	7.52e-50	-3.34404	down
HORVU.MOREX.r3.5HG0502370	0.355285	0.610683	0.437657	0	0	0	1.41e-17	-3.35001	down
Hordeum_vulgare_newGene_8957	2.96882	4.72605	3.96205	0	0.069346	0.103974	2.29e-19	-3.37325	down
HORVU.MOREX.r3.UnG0773780	7.69698	6.40711	6.89274	0	0	0	4.92e-18	-3.38177	down
HORVU.MOREX.r3.7HG0640720	2.83399	2.00933	2.81964	0	0.147127	0.083296	1.5e-21	-3.38218	down
HORVU.MOREX.r3.5HG0526510	1.88532	2.81812	2.84201	0	0	0	5.14e-18	-3.38377	down
HORVU.MOREX.r3.3HG0310950	4.63	4.5606	5.17723	0	0	0	1.76e-18	-3.4177	down
Hordeum_vulgare_newGene_6734	0.685276	1.25213	0.604324	0	0	0	2.48e-18	-3.4233	down
HORVU.MOREX.r3.4HG0382800	4.6722	5.99701	5.79301	0	0	0	1.43e-18	-3.42665	down
HORVU.MOREX.r3.3HG0237960	4.20207	5.02659	3.98068	0	0	0	1.11e-18	-3.43669	down
Hordeum_vulgare_newGene_9493	3.54564	8.88276	6.15787	0	0	0	1.4e-18	-3.43817	down
HORVU.MOREX.r3.3HG0299550	3.02611	1.72662	3.04318	0	0	0	1.01e-18	-3.44974	down
Hordeum_vulgare_newGene_1190	1.59583	1.37648	1.64788	0	0	0	7.26e-19	-3.45026	down
HORVU.MOREX.r3.7HG0673100	2.88081	2.55327	3.5887	0	0	0	5.37e-19	-3.46313	down
Hordeum_vulgare_newGene_13970	0.762103	0.92571	0.55893	0	0	0.010287	1.99e-19	-3.46715	down
HORVU.MOREX.r3.7HG0657370	1.37789	1.41725	2.38552	0	0	0	5.12e-19	-3.47283	down
HORVU.MOREX.r3.7HG0649810	2.63804	3.33021	3.49978	0	0	0	2.45e-19	-3.48932	down
Hordeum_vulgare_newGene_842	1.73278	2.21679	2.01488	0	0	0	1.99e-19	-3.49615	down
HORVU.MOREX.r3.1HG0001860	6.94464	7.82096	7.43239	0	0	0	1.89e-19	-3.49652	down
Hordeum_vulgare_newGene_1064	1.37002	2.35349	1.28096	0	0	0	2.82e-19	-3.49779	down
HORVU.MOREX.r3.1HG0002040	25.7212	25.3544	27.4971	1.64218	1.55539	2.3243	7.76e-76	-3.50465	down
HORVU.MOREX.r3.3HG0323870	6.24573	9.26177	6.37486	0	0.223535	0.1778	2.49e-22	-3.51155	down
Hordeum_vulgare_newGene_5097	1.12066	2.74697	2.6047	0	0	0	1.81e-19	-3.52092	down
HORVU.MOREX.r3.3HG0226360	4.5101	4.6701	4.24386	0.247817	0.085961	0.119115	3.16e-26	-3.53706	down
Hordeum_vulgare_newGene_11291	2.80552	2.34639	2.2828	1.14129	0.494389	0.43282	2.23e-35	-3.54221	down
Hordeum_vulgare_newGene_14224	1.27916	1.17039	1.20702	0	0	0	3.01e-20	-3.55775	down
HORVU.MOREX.r3.2HG0098890	3.38066	4.60326	3.76234	0.230768	0.148137	0.246587	9.85e-41	-3.57341	down
HORVU.MOREX.r3.3HG0319270	4.27141	9.65278	4.20247	0.254805	0.149538	0.250513	1.81e-27	-3.57661	down
Hordeum_vulgare_newGene_14225	1.13043	1.446	1.71322	0	0	0	1.36e-20	-3.5889	down
HORVU.MOREX.r3.7HG0747480	16.4844	24.9362	20.0832	1.3056	1.52467	1.26657	2.04e-80	-3.59673	down
Hordeum_vulgare_newGene_1173	1.60757	3.23544	2.34294	0	0	0	1.1e-20	-3.60972	down
HORVU.MOREX.r3.1HG0001550	1.43366	6.01437	4.42007	0	0	0	1.91e-20	-3.62132	down
HORVU.MOREX.r3.4HG0416320	1.32799	1.32112	1.5167	0.096565	0.033112	0.049729	6.33e-33	-3.63701	down
Hordeum_vulgare_newGene_1928	2.76508	6.95244	5.18583	0	0	0	4.71e-21	-3.64631	down
HORVU.MOREX.r3.6HG0621020	1.26277	2.09818	1.93578	0	0	0	1.92e-21	-3.6569	down
Hordeum_vulgare_newGene_1429	2.12314	1.62387	2.11568	0	0	0	1.53e-21	-3.6578	down
HORVU.MOREX.r3.2HG0201640	2.37455	2.46781	2.29089	0	0	0.014679	2.42e-22	-3.67165	down
HORVU.MOREX.r3.1HG0002200	2.36302	3.22203	3.23843	0	0	0	8.93e-22	-3.67529	down
Hordeum_vulgare_newGene_15863	2.44652	3.67157	3.93493	0	0	0	6.5e-22	-3.69017	down
HORVU.MOREX.r3.6HG0633220	8.73377	11.9602	8.76223	0	0.203652	0.436779	1.58e-26	-3.69894	down
HORVU.MOREX.r3.6HG0595890	3.95409	4.93821	3.76031	0	0	0	2.93e-22	-3.70971	down
Hordeum_vulgare_newGene_10516	0.910134	1.07734	0.819732	0	0	0	2.57e-22	-3.71346	down
HORVU.MOREX.r3.4HG0384250	2.56369	9.54078	2.76937	0	0	0	1.53e-21	-3.7173	down
HORVU.MOREX.r3.4HG0403760	2.01328	1.87112	2.45919	0	0	0.022897	1.45e-23	-3.74261	down
HORVU.MOREX.r3.5HG0420530	4.28599	3.97957	2.91617	0	0	0	1.16e-22	-3.74363	down
Hordeum_vulgare_newGene_1354	1.18289	1.11024	1.39101	0	0	0	6.16e-23	-3.75463	down
HORVU.MOREX.r3.2HG0113680	4.06007	5.36861	4.64941	0	0	0	4.96e-23	-3.76275	down
HORVU.MOREX.r3.7HG0665210	4.2547	6.23839	4.52076	0	0	0.070078	1.34e-24	-3.81065	down
HORVU.MOREX.r3.5HG0482620	3.12944	6.49194	6.24702	0	0.15174	0.071942	1.43e-26	-3.81876	down
Hordeum_vulgare_newGene_6472	1.22651	0.753981	1.2604	0	0	0	9.74e-24	-3.82358	down
Hordeum_vulgare_newGene_14232	1.22087	1.05768	1.2308	0	0	0	5.74e-24	-3.82463	down
HORVU.MOREX.r3.1HG0073640	4.63809	5.22584	4.2681	0	0	0	5.34e-24	-3.82835	down
HORVU.MOREX.r3.2HG0205780	12.6258	13.0211	9.87131	0.136332	0.319011	0.679191	5.02e-35	-3.83809	down
HORVU.MOREX.r3.1HG0083480	2.98034	3.77287	2.54922	0	0	0	2.21e-24	-3.86095	down
Hordeum_vulgare_newGene_526	0.531852	0.67742	0.761574	0	0	0	1.3e-24	-3.87193	down
HORVU.MOREX.r3.6HG0595880	3.85736	3.9054	3.24478	0	0	0	9.15e-25	-3.88024	down
HORVU.MOREX.r3.6HG0591480	1.83633	2.82409	2.12665	0	0	0	1.05e-24	-3.88372	down
Hordeum_vulgare_newGene_6921	1.07678	2.4797	1.29543	0	0	0	1.87e-24	-3.89577	down
Hordeum_vulgare_newGene_11907	1.5629	1.91108	1.7261	0	0	0	4.63e-25	-3.89824	down
HORVU.MOREX.r3.2HG0115120	2.26574	2.74855	2.63123	0	0	0	1.62e-25	-3.92595	down
HORVU.MOREX.r3.7HG0748720	2.53946	3.49059	2.26355	0	0	0	1.59e-25	-3.93943	down
HORVU.MOREX.r3.2HG0204880	5.42317	5.27838	6.09962	0	0.021193	0	1.8e-26	-3.9585	down
Hordeum_vulgare_newGene_825	1.68565	3.14231	2.33213	0.043216	0.045265	0	2.78e-28	-3.98065	down
HORVU.MOREX.r3.6HG0546360	7.46404	6.64713	8.25028	0.259139	0.297625	0.069487	5.27e-37	-3.98136	down
HORVU.MOREX.r3.1HG0055220	6.06176	10.0791	6.72065	0	0	0.061721	2.4e-27	-4.00493	down
HORVU.MOREX.r3.3HG0221310	2.40754	2.41133	3.82494	0	0	0	9.23e-27	-4.02068	down
HORVU.MOREX.r3.7HG0665300	5.72547	6.41265	5.62793	0	0	0	4.39e-27	-4.02488	down
Hordeum_vulgare_newGene_6741	1.04864	1.25806	1.61108	0.043257	0.027501	0.009934	1.76e-35	-4.03465	down
HORVU.MOREX.r3.2HG0212640	1.04649	1.70589	0.957074	0	0	0	6.06e-27	-4.04286	down
Hordeum_vulgare_newGene_10804	2.56212	3.35228	3.80687	0	0	0	2.72e-27	-4.04452	down
HORVU.MOREX.r3.3HG0278160	1.04136	1.51496	1.63108	0	0	0	3.05e-27	-4.04606	down
Hordeum_vulgare_newGene_6727	1.84968	2.60586	2.1718	0	0	0	2.07e-27	-4.05157	down
HORVU.MOREX.r3.6HG0608530	1.46661	2.43018	2.99259	0	0	0	4.51e-27	-4.0521	down
HORVU.MOREX.r3.5HG0511210	30.3365	33.0008	33.0832	1.06988	1.87993	1.69444	1.65e-129	-4.06434	down
HORVU.MOREX.r3.2HG0121470	1.54614	3.25694	2.31084	0	0	0	7.46e-28	-4.10587	down
HORVU.MOREX.r3.5HG0420540	6.51518	5.98271	6.38201	0	0	0	3.79e-29	-4.14573	down
Hordeum_vulgare_newGene_8716	1.00836	0.985918	1.507	0	0	0	6.9e-29	-4.14704	down
Hordeum_vulgare_newGene_625	0.849595	0.931827	1.40055	0	0	0	2.67e-29	-4.17227	down
Hordeum_vulgare_newGene_9172	4.68757	6.84093	4.35567	0	0	0	1.55e-29	-4.19062	down
HORVU.MOREX.r3.5HG0422630	5.92109	5.29029	6.50506	0	0	0	1.35e-30	-4.2306	down
HORVU.MOREX.r3.7HG0644310	3.51984	3.23986	5.36286	0	0	0	2.59e-31	-4.29115	down
HORVU.MOREX.r3.2HG0179380	2.22889	3.38379	2.57153	0	0	0	1.08e-31	-4.30453	down
HORVU.MOREX.r3.1HG0002170	3.99838	5.78809	5.20601	0	0	0	3.39e-32	-4.32655	down
HORVU.MOREX.r3.6HG0619300	2.40833	1.73299	1.84677	0	0	0	1.77e-32	-4.34507	down
HORVU.MOREX.r3.1HG0001680	11.2923	9.29054	9.85496	0	0	0	5.35e-33	-4.36238	down
HORVU.MOREX.r3.3HG0228520	1.74923	1.98515	2.06635	0	0	0	9.78e-34	-4.39611	down
HORVU.MOREX.r3.2HG0109880	4.66678	9.22379	6.64244	0	0	0	3.29e-33	-4.41075	down
Hordeum_vulgare_newGene_12256	53.8124	55.6192	51.9686	1.6256	1.89249	2.42816	1.3e-114	-4.41881	down
Hordeum_vulgare_newGene_7707	1.60554	2.18971	1.90054	0	0	0	7.32e-35	-4.4615	down
HORVU.MOREX.r3.2HG0136690	3.94459	5.1722	4.49781	0	0	0	3.01e-35	-4.47927	down
HORVU.MOREX.r3.5HG0487700	12.173	17.5024	15.1325	0.177136	0.10738	0.141093	5.75e-44	-4.56726	down
Hordeum_vulgare_newGene_15653	3.88914	3.72599	2.72229	0	0	0	8.58e-37	-4.57235	down
Hordeum_vulgare_newGene_10455	1.75042	3.26134	1.8403	0	0	0	6.41e-37	-4.6125	down
HORVU.MOREX.r3.6HG0633230	7.83472	14.3217	12.5877	0	0	0	5.83e-38	-4.64652	down
Hordeum_vulgare_newGene_15945	3.33715	4.8813	1.93673	0	0	0	3.89e-37	-4.65578	down
HORVU.MOREX.r3.3HG0302240	5.05013	7.56194	4.94874	0	0	0	8.02e-39	-4.67719	down
Hordeum_vulgare_newGene_7534	5.65852	8.38954	5.4992	0	0	0	8.8e-40	-4.72188	down
Hordeum_vulgare_newGene_5719	3.2769	5.49307	4.37319	0	0	0	2.97e-40	-4.74437	down
HORVU.MOREX.r3.3HG0228280	1.65992	2.78576	2.403	0	0	0	2.68e-40	-4.74579	down
HORVU.MOREX.r3.6HG0541480	9.26918	10.452	12.4928	0	0	0	6.75e-41	-4.74691	down
HORVU.MOREX.r3.2HG0115800	3.48081	6.41573	5.57682	0	0	0	3.78e-40	-4.75224	down
HORVU.MOREX.r3.6HG0629550	0.724104	1.10643	0.993036	0	0	0	7.6e-42	-4.80458	down
HORVU.MOREX.r3.3HG0225920	2.38711	4.02556	3.26587	0	0.034858	0.019709	3.34e-47	-4.80475	down
HORVU.MOREX.r3.1HG0016260	5.66377	9.66164	8.49671	0	0	0	2.31e-42	-4.84307	down
Hordeum_vulgare_newGene_13448	1.41967	2.17686	2.10433	0	0	0	6.9e-43	-4.85359	down
Hordeum_vulgare_newGene_10806	6.25235	7.2244	9.1946	0	0	0	2.12e-44	-4.9083	down
Hordeum_vulgare_newGene_1229	1.56362	1.73078	1.65222	0	0	0	2.14e-45	-4.92931	down
HORVU.MOREX.r3.6HG0541460	11.3725	15.237	12.2532	0	0	0	2.14e-45	-4.94592	down
Hordeum_vulgare_newGene_13504	2.21455	2.07246	2.88524	0	0	0.005993	4.22e-48	-4.9579	down
HORVU.MOREX.r3.2HG0204980	1.11637	1.88845	1.63633	0	0	0	6.83e-46	-4.99461	down
Hordeum_vulgare_newGene_10805	4.44543	6.39501	7.04407	0	0	0	6.8e-47	-5.01604	down
Hordeum_vulgare_newGene_2297	2.1606	2.95226	1.99221	0	0	0	5.79e-47	-5.03007	down
Hordeum_vulgare_newGene_11865	11.7666	16.989	11.7556	0	0	0	3.21e-47	-5.04093	down
HORVU.MOREX.r3.6HG0613840	3.32336	4.53492	4.26634	0	0	0	8.32e-48	-5.04368	down
Hordeum_vulgare_newGene_8336	1.11503	1.55309	1.20176	0	0	0	7.31e-48	-5.04467	down
Hordeum_vulgare_newGene_8238	5.17951	6.94151	5.72056	0	0	0	5.52e-48	-5.05104	down
HORVU.MOREX.r3.2HG0095930	1.09202	0.790504	1.14293	0	0	0	4.54e-48	-5.06637	down
HORVU.MOREX.r3.3HG0230190	3.35366	3.59341	3.51502	0	0.016232	0	3.45e-51	-5.06935	down
Hordeum_vulgare_newGene_6216	3.14823	4.11902	2.76054	0	0	0	1.57e-48	-5.10603	down
HORVU.MOREX.r3.6HG0539840	8.37439	10.0764	9.11923	0	0	0	3.85e-51	-5.16173	down
Hordeum_vulgare_newGene_14615	2.56202	3.23108	3.61276	0	0	0	6e-51	-5.16833	down
HORVU.MOREX.r3.7HG0716830	6.01528	5.96576	6.92432	0.071457	0.127095	0.027808	2.88e-77	-5.16879	down
Hordeum_vulgare_newGene_6196	1.58556	1.91103	2.10169	0	0	0	1.48e-51	-5.17841	down
HORVU.MOREX.r3.4HG0373080	10.72	13.6216	11.9562	0	0	0	7.82e-52	-5.19384	down
Hordeum_vulgare_newGene_2	1.0135	1.757	1.8437	0	0	0	2.14e-50	-5.19732	down
Hordeum_vulgare_newGene_6354	2.1204	3.30022	2.51577	0	0	0	2.82e-51	-5.20292	down
HORVU.MOREX.r3.7HG0657350	11.2087	14.0887	15.9813	0	0	0	4.78e-52	-5.2124	down
HORVU.MOREX.r3.7HG0653590	5.58214	10.5624	7.24	0	0	0	6.29e-51	-5.22603	down
Hordeum_vulgare_newGene_1093	4.43438	3.63714	4.09937	0	0	0	1.23e-53	-5.25964	down
Hordeum_vulgare_newGene_14233	2.39197	2.61036	2.74066	0	0	0	5.82e-54	-5.26025	down
HORVU.MOREX.r3.7HG0739000	5.71793	8.46745	7.0429	0	0	0	4.98e-54	-5.2968	down
HORVU.MOREX.r3.6HG0633240	8.09938	13.3505	11.9057	0	0	0	1.79e-54	-5.33359	down
HORVU.MOREX.r3.6HG0622860	9.15981	15.2779	11.562	0	0	0	5.91e-55	-5.35561	down
HORVU.MOREX.r3.6HG0545380	1.72209	1.82581	1.77421	0	0	0	1.08e-56	-5.35748	down
Hordeum_vulgare_newGene_8547	2.78108	4.41132	3.38753	0	0	0	2.56e-56	-5.40001	down
Hordeum_vulgare_newGene_5453	4.38374	5.25777	4.39761	0	0.025382	0	7.74e-61	-5.40077	down
HORVU.MOREX.r3.6HG0608540	6.14783	9.0632	8.68517	0	0	0	7.77e-57	-5.40116	down
HORVU.MOREX.r3.3HG0219860	2.65315	3.21566	3.242	0.015637	0.004204	0.037184	7.5e-77	-5.42935	down
Hordeum_vulgare_newGene_1493	4.41267	6.65944	5.57016	0	0.039862	0	4.02e-64	-5.42949	down
Hordeum_vulgare_newGene_15317	4.10384	4.95045	4.52895	0	0	0	3.36e-59	-5.45205	down
HORVU.MOREX.r3.4HG0338600	4.8804	3.54324	4.70404	0	0	0	1.24e-58	-5.45335	down
HORVU.MOREX.r3.3HG0279720	15.1484	23.4864	15.6161	0	0	0	2.31e-59	-5.51754	down
HORVU.MOREX.r3.4HG0373070	13.2412	19.6627	15.3785	0	0	0	2.47e-61	-5.56045	down
HORVU.MOREX.r3.4HG0355460	2.69758	4.33112	3.87604	0	0	0	3.36e-62	-5.60312	down
HORVU.MOREX.r3.6HG0613760	11.6769	16.5596	13.1805	0	0	0	2.94e-63	-5.616	down
Hordeum_vulgare_newGene_14498	2.19152	1.9143	2.09983	0	0	0	1.67e-65	-5.66202	down
HORVU.MOREX.r3.4HG0396480	18.1671	21.1175	18.704	0	0.05891	0	3.25e-69	-5.67019	down
HORVU.MOREX.r3.5HG0526580	2.10904	3.26327	2.64611	0	0	0	4.14e-65	-5.69194	down
HORVU.MOREX.r3.5HG0482560	12.7354	17.3071	16.0857	0	0.021304	0.099726	4.32e-76	-5.7257	down
Hordeum_vulgare_newGene_10720	3.61366	2.9953	2.61441	0	0	0.007456	2.37e-74	-5.81585	down
HORVU.MOREX.r3.3HG0219750	2.25224	2.87567	3.22205	0.015804	0	0	6.35e-74	-5.8249	down
HORVU.MOREX.r3.2HG0117330	22.3021	21.9553	27.8062	0	0.074755	0	1.25e-74	-5.8424	down
Hordeum_vulgare_newGene_10719	2.84518	4.13217	4.48288	0	0	0	5.44e-75	-5.9943	down
Hordeum_vulgare_newGene_5144	3.25327	4.71334	4.67433	0	0.006136	0.013392	6.93e-85	-5.99747	down
HORVU.MOREX.r3.2HG0217440	8.07714	9.76089	9.17533	0	0	0	1.29e-77	-6.0172	down
Hordeum_vulgare_newGene_5742	2.9673	5.60538	4.56163	0	0	0	3.33e-74	-6.0321	down
HORVU.MOREX.r3.4HG0417190	7.64374	7.09401	9.17991	0	0	0	1.91e-78	-6.05145	down
HORVU.MOREX.r3.3HG0227990	27.6277	36.1482	34.6189	0	0.103448	0.123826	1.26e-93	-6.087	down
HORVU.MOREX.r3.2HG0096940	3.72203	3.15858	4.78397	0	0	0.008408	1.81e-82	-6.11925	down
HORVU.MOREX.r3.6HG0613770	19.0401	27.0442	20.6854	0	0	0	8.23e-81	-6.15376	down
Hordeum_vulgare_newGene_6642	2.41588	4.08346	2.96157	0	0.013581	0	4.98e-86	-6.16093	down
HORVU.MOREX.r3.4HG0396470	21.0359	22.8757	24.3226	0	0	0	1.04e-83	-6.17453	down
Hordeum_vulgare_newGene_13314	6.11984	6.81608	7.27983	0	0	0	4.47e-88	-6.28721	down
HORVU.MOREX.r3.5HG0526500	6.18294	10.1007	8.02835	0	0	0.017195	1.75e-91	-6.33625	down
HORVU.MOREX.r3.5HG0469390	15.5464	21.876	18.2913	0	0	0.077904	1.49e-103	-6.43522	down
HORVU.MOREX.r3.7HG0678130	17.5986	21.4483	16.2625	0	0.133629	0.041579	4.19e-125	-6.44612	down
Hordeum_vulgare_newGene_10912	7.63085	7.81309	7.93815	0	0.129602	0.123467	5.8e-167	-6.53628	down
Hordeum_vulgare_newGene_8317	5.3881	6.94569	6.2936	0	0	0	3.81e-98	-6.56251	down
HORVU.MOREX.r3.6HG0545390	4.58985	3.81114	4.40932	0	0	0	8.8e-99	-6.57037	down
HORVU.MOREX.r3.2HG0217900	10.3052	16.3065	12.8396	0	0	0	7.87e-96	-6.57624	down
Hordeum_vulgare_newGene_7879	3.26121	8.13493	3.53452	0	0	0	1.8e-90	-6.60544	down
HORVU.MOREX.r3.6HG0541470	12.6662	17.5611	17.7773	0	0	0	2.17e-101	-6.67214	down
Hordeum_vulgare_newGene_12134	7.48196	9.69102	8.88976	0	0	0	2.56e-109	-6.82309	down
Hordeum_vulgare_newGene_10403	3.05948	5.15516	4.08593	0	0	0	1.75e-112	-6.95748	down
Hordeum_vulgare_newGene_15861	2.51672	2.82441	3.2665	0	0	0	3.04e-118	-7.00828	down
Hordeum_vulgare_newGene_15652	11.3838	17.0552	12.0384	0	0	0	8.56e-116	-7.05267	down
Hordeum_vulgare_newGene_2863	6.49473	8.8795	7.63968	0	0	0	5.86e-121	-7.09408	down
HORVU.MOREX.r3.7HG0666230	50.1224	61.1348	52.5186	0	0	0	3.47e-124	-7.13355	down
HORVU.MOREX.r3.7HG0657360	9.87126	13.3437	12.9235	0	0	0	1.03e-125	-7.19517	down
Hordeum_vulgare_newGene_2235	7.00223	10.6536	11.2547	0	0	0	3.34e-122	-7.19777	down
Hordeum_vulgare_newGene_10932	12.5755	17.4021	16.6099	0	0	0	1.44e-131	-7.32405	down
Hordeum_vulgare_newGene_11410	11.8621	21.6629	17.9184	0	0	0	3.39e-125	-7.32477	down
HORVU.MOREX.r3.4HG0416760	13.3722	19.6358	16.4989	0	0	0	5.8e-131	-7.33653	down
HORVU.MOREX.r3.2HG0097510	8.16847	6.62965	8.66223	0	0	0	5.58e-134	-7.35225	down
Hordeum_vulgare_newGene_13417	12.5221	17.1949	13.3065	0	0	0	7.84e-141	-7.47721	down
HORVU.MOREX.r3.3HG0282140	34.8447	40.0954	35.5325	0	0	0.091478	5.74e-176	-7.6026	down
Hordeum_vulgare_newGene_13302	12.5639	18.5954	15.0397	0	0	0	1.13e-145	-7.69065	down
HORVU.MOREX.r3.5HG0514870	62.1931	68.6908	66.5034	0	0	0	1.29e-156	-7.71085	down
HORVU.MOREX.r3.1HG0001020	6.73618	6.54042	6.78512	0	0	0	3.64e-162	-7.8025	down
HORVU.MOREX.r3.3HG0321460	15.0049	17.3349	16.1935	0	0	0	2.74e-162	-7.82361	down
Hordeum_vulgare_newGene_15515	5.97712	8.99202	7.24189	0	0	0	1.72e-157	-7.8634	down
HORVU.MOREX.r3.7HG0670840	23.7344	30.1135	26.7488	0	0.016205	0	3.36e-175	-7.93212	down
HORVU.MOREX.r3.7HG0733220	60.6518	77.0728	69.2639	0	0.064161	0	1.06e-205	-8.26598	down
HORVU.MOREX.r3.2HG0203760	31.6857	33.0196	35.4074	0	0	0.013304	2.99e-206	-8.33891	down
Notes: H-CK-14 represents a 14-day control sample of H, H-T-14 represents samples of H treated with drought for 14 days.

## Sheet: 4
Supplementary Table S4. All DEGs of XZ5 treated with drought for 7 days.
gene ID	W-CK-7-1_FPKM	W-CK-7-2_FPKM	W-CK-7-3_FPKM	W-T-7-1_FPKM	W-T-7-2_FPKM	W-T-7-3_FPKM	W-T-7/W-CK-7 FDR	W-T-7/W-CK-7 log2FC	regulated
Hordeum_vulgare_newGene_2297	0	0	0	2.95488	0.928869	3.07323	1.63e-36	4.21517	up
Hordeum_vulgare_newGene_7844	0.359237	0.359439	0.491206	5.47997	6.20483	8.17598	1.26e-77	3.84939	up
Hordeum_vulgare_newGene_841	0	0	0	3.51868	0.701747	2.65886	7.21e-23	3.43263	up
HORVU.MOREX.r3.6HG0609530	0.976552	1.19622	0.866595	10.0279	6.21763	8.96961	5.02e-48	2.99809	up
Hordeum_vulgare_newGene_3660	44.19	42.4311	43.7149	278.152	285.356	181.117	6.99e-92	2.67321	up
HORVU.MOREX.r3.5HG0489830	30.773	30.1483	28.696	182.75	168.293	131.87	1.1e-124	2.6329	up
HORVU.MOREX.r3.3HG0218140	0.64559	0.441109	0.352676	2.36071	8.73106	6.74904	1.03e-15	2.62848	up
HORVU.MOREX.r3.6HG0605270	0.743061	0.994055	0.9982	6.64792	5.34255	4.62474	4.04e-40	2.62549	up
HORVU.MOREX.r3.7HG0664610	0.018329	0.068473	0.045858	1.19047	0.996262	5.09307	4.49e-13	2.59128	up
HORVU.MOREX.r3.3HG0237710	2.27699	0.956483	0.760473	13.599	12.5249	7.00476	3.54e-18	2.56186	up
HORVU.MOREX.r3.1HG0064920	1.42367	2.19931	0.884978	7.22799	8.64258	12.3391	4.35e-23	2.48356	up
HORVU.MOREX.r3.1HG0009480	0.307066	0.579698	0.208933	2.00426	2.4143	3.49779	5.54e-16	2.4051	up
HORVU.MOREX.r3.3HG0237680	2.16499	1.39942	0.477419	11.5744	11.8945	6.72063	6.33e-15	2.38203	up
HORVU.MOREX.r3.1HG0009410	1.245	1.05088	2.17619	9.64824	12.7287	10.05	4.59e-15	2.36095	up
HORVU.MOREX.r3.1HG0051880	0.465911	0.549455	0.260858	3.34879	1.5911	7.61821	2.67e-11	2.28336	up
HORVU.MOREX.r3.7HG0747140	0.204915	0.247661	0.04243	0.838203	3.81384	2.966	2.92e-10	2.25703	up
HORVU.MOREX.r3.4HG0405230	0.576681	0.578019	0.28764	3.41026	2.1356	4.48251	9.22e-13	2.24542	up
HORVU.MOREX.r3.6HG0549330	3.04673	2.35819	2.03814	14.4695	7.2906	12.2344	1.37e-25	2.22218	up
Hordeum_vulgare_newGene_1487	1.87882	1.70399	2.19184	9.0016	8.21141	6.31268	1.89e-30	2.1999	up
HORVU.MOREX.r3.5HG0464630	0.545185	1.32041	0.412645	4.31311	4.34985	4.55079	2.98e-13	2.17574	up
HORVU.MOREX.r3.5HG0491190	0.379637	0.229295	0.142062	1.92518	1.5312	1.56837	8.54e-11	2.11979	up
Hordeum_vulgare_newGene_14251	4.92767	6.6127	4.30402	20.0222	19.4704	15.1977	2.51e-57	2.10984	up
HORVU.MOREX.r3.3HG0237700	1.82004	0.787636	0.196056	8.17991	7.61203	7.22636	1.08e-09	2.10579	up
Hordeum_vulgare_newGene_2968	0.80049	1.58651	1.42563	6.92184	7.89139	3.79591	1.12e-16	2.10315	up
Hordeum_vulgare_newGene_9420	0.670928	0.437214	0.809395	5.48867	2.31102	1.69561	9.54e-13	2.08805	up
HORVU.MOREX.r3.7HG0748760	81.8772	82.4197	67.3839	262.391	315.248	252.283	2.26e-104	2.07469	up
HORVU.MOREX.r3.3HG0301250	15.0412	15.7675	13.834	52.7867	55.7052	48.6614	4.79e-138	2.06107	up
HORVU.MOREX.r3.1HG0064910	3.87706	2.19283	2.23487	8.14831	12.0817	12.9188	5.24e-23	2.05283	up
HORVU.MOREX.r3.5HG0513740	3.72663	5.58285	3.54284	16.0209	16.9835	14.8712	2.99e-37	2.05153	up
HORVU.MOREX.r3.7HG0729150	19.0639	16.8902	20.1035	73.763	66.8825	59.3136	4.98e-73	2.05081	up
HORVU.MOREX.r3.4HG0397690	20.1745	23.3628	18.8228	83.9996	62.6394	75.254	3.89e-65	2.04532	up
HORVU.MOREX.r3.4HG0347570	108.394	121.784	94.2471	359.433	421.657	346.245	1.26e-97	2.03068	up
HORVU.MOREX.r3.7HG0729030	33.7343	24.2022	32.8518	121.524	113.589	88.5553	1.19e-49	2.023	up
Hordeum_vulgare_newGene_9559	0.244053	0.271798	0.197021	2.12251	2.00793	1.59848	7.95e-09	2.01301	up
HORVU.MOREX.r3.6HG0618180	1.79631	2.03857	2.31883	9.08122	7.57705	6.96715	5e-23	2.01055	up
HORVU.MOREX.r3.3HG0237670	4.81697	5.54375	1.6012	19.0126	17.5484	17.3976	1.53e-12	1.98545	up
HORVU.MOREX.r3.6HG0616950	4.87211	4.56543	5.14984	23.4894	13.0955	18.9927	4.04e-20	1.97984	up
HORVU.MOREX.r3.4HG0418190	6.47825	5.87529	5.7883	25.6634	25.305	64.6699	9.33e-09	1.96822	up
HORVU.MOREX.r3.5HG0482420	0.326064	0.281271	0.22775	1.92618	1.46388	1.34521	1.36e-09	1.96717	up
Hordeum_vulgare_newGene_8900	5.49947	3.47352	4.64214	15.6549	17.323	14.47	1.32e-35	1.96161	up
HORVU.MOREX.r3.3HG0292920	4.95318	5.33713	7.24647	20.5893	19.057	18.5792	1.1e-37	1.90916	up
Hordeum_vulgare_newGene_8596	0.372296	0.280799	0.391908	2.24825	1.89897	1.53486	7.03e-09	1.89924	up
HORVU.MOREX.r3.2HG0112440	18.5214	16.2032	14.4205	45.6596	54.8287	52.3892	3.46e-75	1.87062	up
HORVU.MOREX.r3.1HG0020260	5.4927	5.46565	5.00883	17.1401	17.6918	15.314	8.86e-57	1.86863	up
HORVU.MOREX.r3.6HG0555260	0.398113	0.316982	0.340987	7.93181	1.46102	5.25686	6.46e-07	1.84563	up
HORVU.MOREX.r3.3HG0242320	30.5589	46.2063	41.6721	148.49	109.22	117.81	6.1e-33	1.84193	up
HORVU.MOREX.r3.5HG0503560	0.632301	0.176417	0.768451	2.91888	2.07833	2.31522	7.69e-09	1.83765	up
HORVU.MOREX.r3.4HG0343130	1.68379	2.39169	1.48495	8.06947	6.39785	5.09245	2.78e-15	1.836	up
HORVU.MOREX.r3.5HG0470090	8.52502	9.26551	7.42929	24.4123	28.0713	24.0182	3.64e-57	1.82347	up
Hordeum_vulgare_newGene_5303	1.66048	1.78068	1.27626	3.25906	6.84786	5.34072	1.45e-13	1.82257	up
HORVU.MOREX.r3.5HG0509280	2.71426	3.0496	3.20647	8.15319	9.34007	11.5122	1.28e-22	1.82224	up
HORVU.MOREX.r3.6HG0548770	3.29881	2.2405	3.76714	9.39313	11.7754	11.5175	1.92e-14	1.81864	up
HORVU.MOREX.r3.3HG0237580	1.90441	0.751926	1.07409	3.52479	4.46913	10.4003	5.52e-08	1.81238	up
Hordeum_vulgare_newGene_8484	0.232108	0.23023	0.392185	0.888628	1.30006	1.24585	5.2e-10	1.81223	up
HORVU.MOREX.r3.7HG0645900	0.881676	1.28818	1.38044	8.12295	8.3002	30.5038	1.19e-06	1.80561	up
HORVU.MOREX.r3.3HG0226130	1.24785	0.733718	0.415012	8.82644	1.8214	4.3399	4.71e-07	1.79979	up
Hordeum_vulgare_newGene_14586	2.75195	1.30562	4.24681	8.57088	11.7329	9.68662	3.13e-12	1.79811	up
HORVU.MOREX.r3.5HG0478840	48.5622	43.3148	45.8657	126.193	147.406	129.534	9.4e-105	1.79734	up
HORVU.MOREX.r3.2HG0176200	0.174436	0.19771	0	1.77875	1.20397	0.91516	1.3e-06	1.79689	up
HORVU.MOREX.r3.3HG0323270	23.1001	16.1695	13.8757	41.5363	98.288	117.12	9.74e-08	1.78924	up
HORVU.MOREX.r3.2HG0200060	0.318416	0.27768	0.053112	1.45091	1.92981	0.797321	6.76e-07	1.78555	up
HORVU.MOREX.r3.6HG0620720	11.9983	10.7707	8.20885	29.4325	28.2644	35.8078	6.53e-32	1.78024	up
HORVU.MOREX.r3.5HG0486320	0.856352	0.722049	1.01703	2.22778	3.06985	4.77791	1.18e-09	1.77534	up
HORVU.MOREX.r3.2HG0160240	0.178514	0.220751	0.267294	0.605663	0.709369	3.33463	1.56e-06	1.75906	up
HORVU.MOREX.r3.3HG0282860	0.37374	0.502237	0.597259	1.32493	2.03203	2.57681	9.13e-09	1.75821	up
HORVU.MOREX.r3.6HG0617070	18.7761	16.6607	17.3327	59.5765	43.2177	55.042	2.43e-28	1.75695	up
HORVU.MOREX.r3.7HG0675030	3.67241	3.73803	3.83639	10.6288	13.0876	11.5625	6.76e-18	1.74758	up
HORVU.MOREX.r3.1HG0068480	4.44017	5.75772	2.5935	24.9643	13.2636	9.5776	3.37e-09	1.73583	up
Hordeum_vulgare_newGene_8604	3.72534	3.46626	3.40008	10.0627	14.2262	7.83628	3.81e-21	1.73428	up
HORVU.MOREX.r3.1HG0064880	2.15667	1.17488	0.401117	9.32332	9.53166	14.3853	4.97e-06	1.70708	up
HORVU.MOREX.r3.7HG0743280	0.187772	0.372495	0.031746	1.10658	1.38743	2.41289	4.81e-06	1.70483	up
HORVU.MOREX.r3.6HG0592970	0.405894	0.703609	0.088674	2.38107	1.35722	4.28041	3.79e-06	1.70246	up
HORVU.MOREX.r3.2HG0193820	5.56732	7.70114	5.07577	16.9893	22.7019	17.4264	2.28e-13	1.68857	up
HORVU.MOREX.r3.5HG0518560	0.721116	0.598487	0.505474	1.95509	1.96507	2.36319	8.08e-10	1.68655	up
Hordeum_vulgare_newGene_9316	5.0187	5.37898	4.96673	17.6146	11.3787	14.8924	3.83e-26	1.6694	up
HORVU.MOREX.r3.4HG0383530	2.43507	3.1868	1.72069	13.3991	6.84987	5.17503	2.38e-08	1.65095	up
HORVU.MOREX.r3.4HG0413520	1.40338	3.84664	2.81681	10.5068	8.76888	10.6105	1.59e-07	1.64488	up
HORVU.MOREX.r3.5HG0527310	4.95061	5.71942	3.17983	14.7564	13.9188	10.5267	3.1e-18	1.64321	up
HORVU.MOREX.r3.4HG0418890	0.387735	0.429948	0.303758	1.729	1.97379	1.65255	5.07e-06	1.6172	up
Hordeum_vulgare_newGene_732	0.571958	1.55381	0.477434	1.64406	2.83228	1.88614	1.32e-07	1.59684	up
Hordeum_vulgare_newGene_11808	3.26111	3.39025	2.97608	11.2288	8.508	7.24344	6.02e-14	1.59032	up
HORVU.MOREX.r3.3HG0219280	3.36396	1.42185	2.36657	5.70831	10.5771	6.04122	5.41e-09	1.58896	up
Hordeum_vulgare_newGene_12788	2.20622	1.11201	1.82942	5.42153	5.11228	4.33505	3.82e-11	1.57529	up
Hordeum_vulgare_newGene_12570	0.411883	0.495067	0.47824	1.35051	1.38141	1.25636	3.75e-11	1.57519	up
Hordeum_vulgare_newGene_3246	0.438505	0.516231	0.23818	1.97173	1.64436	1.33792	5.38e-06	1.57388	up
HORVU.MOREX.r3.1HG0059210	4.48632	2.92372	2.22543	9.73503	12.1633	6.2372	2.23e-10	1.57198	up
HORVU.MOREX.r3.5HG0491870	3.74154	4.86152	5.58008	18.3015	11.1967	10.1279	8.31e-12	1.55964	up
HORVU.MOREX.r3.5HG0427730	0.051871	0.104214	0.191294	0.458731	1.08155	0.597733	3.2e-05	1.55823	up
HORVU.MOREX.r3.3HG0231020	0.626924	0.817556	0.553265	2.04111	1.92322	1.91768	2.85e-09	1.5554	up
HORVU.MOREX.r3.3HG0299440	0.106429	0.501363	0.167147	1.01495	0.706743	3.29526	3.86e-05	1.55199	up
HORVU.MOREX.r3.3HG0303880	1.95734	1.56827	2.41854	6.38645	6.14816	5.36257	9.46e-09	1.55147	up
HORVU.MOREX.r3.5HG0481630	0.598313	0.636847	0.662682	1.86254	1.59295	2.04335	1.03e-09	1.55021	up
HORVU.MOREX.r3.2HG0193840	2.49127	2.87565	0.340129	8.16986	11.2149	7.40426	2.1e-05	1.54898	up
HORVU.MOREX.r3.3HG0235770	2.88467	2.32443	1.93078	5.37975	10.315	19.681	2.71e-05	1.54837	up
HORVU.MOREX.r3.5HG0517640	5.69764	5.39712	4.22484	12.5567	10.4861	16.5307	8.63e-19	1.544	up
HORVU.MOREX.r3.4HG0412150	12.9438	13.3484	12.327	33.6558	33.3624	27.8571	1.15e-54	1.53971	up
HORVU.MOREX.r3.4HG0400780	1.13735	0.992038	1.33882	2.27977	2.95709	5.35898	6.65e-08	1.53697	up
HORVU.MOREX.r3.4HG0396780	0.120032	0.070769	0.061278	0.318686	0.481821	0.328854	2.06e-05	1.53679	up
HORVU.MOREX.r3.6HG0611260	0.605402	1.04266	1.92896	3.90804	4.44544	3.50023	8.33e-07	1.53534	up
HORVU.MOREX.r3.2HG0193790	6.31223	7.21836	2.38974	16.8778	16.7338	15.8064	1.67e-07	1.53294	up
HORVU.MOREX.r3.5HG0470700	6.10256	8.56464	8.14355	22.1124	19.3113	17.1317	4.7e-18	1.52851	up
HORVU.MOREX.r3.1HG0068490	11.0373	11.278	7.64396	27.1168	26.5023	22.1429	8.22e-22	1.52831	up
HORVU.MOREX.r3.5HG0536720	2.84808	2.85399	3.82257	10.1081	8.40797	6.72496	1.29e-13	1.52766	up
HORVU.MOREX.r3.3HG0226120	0.679815	0.853168	0.030581	4.0178	1.89589	4.03482	5.36e-05	1.52714	up
HORVU.MOREX.r3.7HG0664810	6.51708	7.23676	7.17456	22.531	19.0414	12.9612	1.17e-15	1.5271	up
HORVU.MOREX.r3.4HG0414340	1.07025	1.44435	0.818988	2.58761	2.32154	10.3275	3.1e-05	1.52568	up
Hordeum_vulgare_newGene_12554	4.68843	3.49848	4.67286	12.841	10.3189	10.0277	2.02e-16	1.52284	up
HORVU.MOREX.r3.7HG0724810	3.78133	4.90161	4.16251	11.131	11.947	8.92962	1.11e-25	1.52137	up
HORVU.MOREX.r3.2HG0159040	0.390034	1.3697	0.133631	13.9891	36.3042	59.0476	2.97e-05	1.52055	up
HORVU.MOREX.r3.2HG0101860	1.3444	1.05838	1.8418	7.31808	4.30656	2.94002	3.54e-06	1.51502	up
HORVU.MOREX.r3.5HG0508150	0.751193	0.75765	0.379408	1.52045	1.45634	2.99064	8.03e-07	1.51303	up
HORVU.MOREX.r3.2HG0121540	9.46364	8.28544	7.8819	23.875	22.2279	17.4353	1.16e-22	1.50537	up
HORVU.MOREX.r3.5HG0498000	21.0095	20.6038	19.6009	61.3646	45.2832	42.2184	1.78e-28	1.49878	up
Hordeum_vulgare_newGene_15094	1.99816	0.474805	1.04062	2.60953	4.10379	4.02138	1.05e-06	1.49553	up
HORVU.MOREX.r3.7HG0669480	14.1991	12.9146	9.98231	31.115	32.2969	27.2189	5.11e-25	1.49469	up
Hordeum_vulgare_newGene_3769	4.5015	2.62704	2.43993	9.40153	6.87039	10.7376	2.58e-08	1.49227	up
HORVU.MOREX.r3.2HG0191770	1.40696	1.60358	1.83251	3.09795	3.34893	9.48972	4.5e-06	1.48953	up
HORVU.MOREX.r3.4HG0418830	0.723404	0.870496	1.64028	3.22058	4.20223	3.30259	7.06e-06	1.47197	up
HORVU.MOREX.r3.7HG0721150	0.549027	0.88224	0.93966	2.17182	2.26242	1.83542	1.49e-09	1.46522	up
HORVU.MOREX.r3.2HG0111770	0.490127	0.575337	0.805274	2.95101	2.48131	2.15353	5.33e-05	1.46055	up
HORVU.MOREX.r3.3HG0330130	0.64707	0.354232	0.755341	2.2327	2.35626	7.74922	0.000136591	1.45813	up
HORVU.MOREX.r3.4HG0415520	0.277564	0.977966	0.447771	1.19439	2.04047	5.74287	0.000125259	1.45387	up
HORVU.MOREX.r3.2HG0139560	1.99756	2.87241	3.07789	6.62377	7.2069	6.0336	1.89e-12	1.45196	up
HORVU.MOREX.r3.2HG0214130	2.77646	2.93632	3.22163	6.71652	6.02084	8.97049	4.15e-15	1.44713	up
HORVU.MOREX.r3.3HG0248140	1.82147	1.56972	1.04008	4.6406	2.57963	6.25409	8.87e-06	1.42657	up
HORVU.MOREX.r3.3HG0306430	16.6752	10.5276	17.7774	27.0162	39.7807	41.8455	1.71e-13	1.42266	up
Hordeum_vulgare_newGene_10831	0.512722	0.295336	0.468109	0.76518	1.36252	2.5209	7.46e-05	1.41526	up
HORVU.MOREX.r3.1HG0078720	8.20907	8.42084	11.3117	15.7336	29.2802	25.278	1.98e-09	1.41176	up
HORVU.MOREX.r3.4HG0389000	3.543	2.10278	1.21952	4.83805	5.17353	8.58764	8.75e-07	1.40883	up
Hordeum_vulgare_newGene_14760	0.363925	0.250773	0.256991	0.901282	1.49045	0.885027	0.000100722	1.40784	up
HORVU.MOREX.r3.1HG0052450	0.434561	0.452004	0.670624	1.61728	1.31911	1.46932	5.81e-06	1.39574	up
HORVU.MOREX.r3.4HG0383630	3.67211	5.10658	3.93696	10.9234	9.11685	9.74562	2.29e-13	1.392	up
HORVU.MOREX.r3.2HG0141040	2.67554	1.77044	1.66354	5.95686	4.60258	5.34394	2.29e-07	1.38815	up
HORVU.MOREX.r3.3HG0299820	1.57499	1.60423	1.13255	1.96587	6.99648	4.90782	5.04e-05	1.38665	up
HORVU.MOREX.r3.1HG0085700	3.76223	2.84362	2.90038	8.45934	6.77607	6.90142	1.34e-13	1.38395	up
HORVU.MOREX.r3.5HG0525290	1.48949	0.965663	1.08743	2.91838	2.95926	2.77817	1.65e-09	1.38198	up
Hordeum_vulgare_newGene_10116	0.633557	0.320574	0.792446	1.75125	2.71078	1.15108	5.5e-05	1.37952	up
HORVU.MOREX.r3.1HG0074710	0.833164	0.804031	1.55011	2.44096	2.85844	3.18016	1.3e-06	1.37896	up
HORVU.MOREX.r3.4HG0333300	3.55895	3.79165	3.8005	9.78348	7.67943	7.68843	1.57e-16	1.37693	up
Hordeum_vulgare_newGene_15140	0.976809	0.782109	1.38864	1.45815	5.36077	3.35687	7.48e-05	1.37465	up
HORVU.MOREX.r3.2HG0172200	40.4706	12.6686	15.6299	62.0301	162.076	149.212	0.000380855	1.37081	up
HORVU.MOREX.r3.3HG0330200	525.688	529.383	529.95	1139.65	1268.02	997.236	5.3e-58	1.35638	up
HORVU.MOREX.r3.1HG0059290	1.07362	0.921914	0.58054	1.70562	1.34034	7.83897	0.000368557	1.3547	up
HORVU.MOREX.r3.3HG0226060	1.86177	1.99493	1.23036	3.49614	4.10062	6.69729	2.4e-05	1.35125	up
HORVU.MOREX.r3.1HG0009360	3.82177	3.66737	5.75936	8.7554	11.15	10.3362	2.79e-12	1.34755	up
HORVU.MOREX.r3.5HG0526120	8.38691	9.67127	5.42521	22.211	16.1966	15.8331	2.54e-10	1.34624	up
HORVU.MOREX.r3.7HG0664270	6.07712	5.74836	5.05281	14.6373	10.7022	28.9586	0.000151294	1.34586	up
HORVU.MOREX.r3.6HG0624820	10.2337	8.7733	8.90748	23.6355	19.3181	19.2941	1.47e-14	1.34062	up
HORVU.MOREX.r3.5HG0495180	2.10516	1.26617	1.34674	4.15975	4.2932	3.90117	5.07e-06	1.3374	up
HORVU.MOREX.r3.5HG0513090	4.61397	3.87066	2.10724	5.29909	7.80029	17.4348	6.45e-05	1.33482	up
HORVU.MOREX.r3.5HG0464240	0.040417	0.307752	0.028386	2.05476	5.39039	4.86196	0.000276137	1.33202	up
HORVU.MOREX.r3.7HG0708660	6.54672	5.277	5.39752	10.238	14.425	12.9413	3.11e-18	1.33142	up
HORVU.MOREX.r3.4HG0411730	0.444585	0.444782	0.67769	1.01712	1.49608	1.36445	1.9e-06	1.31844	up
HORVU.MOREX.r3.2HG0100350	2.71944	1.74432	2.74327	11.0515	7.52487	5.01402	0.00024451	1.31669	up
HORVU.MOREX.r3.7HG0635300	2.97775	5.96233	3.70012	8.17402	12.4545	8.35365	4.12e-09	1.3147	up
HORVU.MOREX.r3.2HG0118080	0.521542	0.46026	0.430228	0.843417	1.09871	1.74418	1.66e-05	1.31216	up
HORVU.MOREX.r3.3HG0328220	1.358	1.70079	4.44071	7.30199	9.32021	7.78907	0.000284201	1.31038	up
HORVU.MOREX.r3.6HG0569310	3.35658	3.78205	2.01769	4.57628	8.57385	8.00397	3.04e-08	1.30951	up
HORVU.MOREX.r3.5HG0495910	0.979476	0.611611	1.02883	1.8427	2.41326	5.67237	0.000591129	1.30518	up
HORVU.MOREX.r3.1HG0080800	0.369349	0.246164	0.586573	0.962749	0.759521	2.93322	0.000630739	1.3027	up
HORVU.MOREX.r3.7HG0647960	0.588137	0.452307	0.335249	0.737767	1.10081	2.30016	0.000220821	1.29889	up
HORVU.MOREX.r3.3HG0301750	55.7857	51.5163	56.2522	115.447	126.471	96.7504	2.39e-40	1.29747	up
HORVU.MOREX.r3.5HG0490140	0.040418	0.209302	0.558304	0.721156	1.45234	1.91139	0.000929641	1.29014	up
HORVU.MOREX.r3.4HG0390740	4.5838	5.1076	4.36956	9.35903	9.67688	10.3898	2.41e-19	1.28479	up
Hordeum_vulgare_newGene_5282	0.481825	0.389244	0.114052	1.42978	1.02909	1.32537	0.000671209	1.28427	up
HORVU.MOREX.r3.4HG0410340	0.52621	0.566496	0.493705	1.79208	0.931061	1.40818	5.46e-05	1.27848	up
HORVU.MOREX.r3.3HG0318720	1.56094	1.77065	1.22157	3.30591	4.00336	12.1505	0.00106877	1.27226	up
HORVU.MOREX.r3.2HG0178080	53.6698	49.6837	42.0599	91.237	104.16	97.4968	2.72e-41	1.27071	up
HORVU.MOREX.r3.1HG0015520	4.39901	4.24301	3.45065	8.05904	9.76587	7.45441	2.9e-15	1.26684	up
Hordeum_vulgare_newGene_9320	1.51854	0.442547	0.413379	2.45428	2.3549	3.37004	0.000311393	1.26567	up
HORVU.MOREX.r3.6HG0548760	0.732868	1.01076	1.55197	3.80683	3.36072	3.30398	0.000553855	1.26546	up
HORVU.MOREX.r3.5HG0465530	152.375	175.183	159.84	330.13	333.645	312.229	9.3e-57	1.26057	up
HORVU.MOREX.r3.6HG0620200	0.74733	0.532896	0.402939	1.28041	0.659445	3.85338	0.000885892	1.26015	up
HORVU.MOREX.r3.6HG0589150	24.7477	22.0232	22.378	51.0736	44.7159	43.8988	3.71e-29	1.25763	up
HORVU.MOREX.r3.2HG0181170	6.53908	3.9087	2.76765	9.10557	13.848	7.77508	4.09e-06	1.25424	up
Hordeum_vulgare_newGene_13270	2.22803	1.98479	1.4135	2.89111	3.86172	7.63173	8.41e-05	1.25383	up
HORVU.MOREX.r3.7HG0727800	0.528813	0.800129	1.09522	3.47442	2.18097	1.28767	0.000404896	1.24997	up
HORVU.MOREX.r3.3HG0320110	5.80856	4.77761	6.30545	10.9399	14.8813	11.2517	5.75e-08	1.24974	up
HORVU.MOREX.r3.1HG0064890	4.02447	3.69048	3.18979	6.51697	7.53248	8.44802	3.22e-14	1.24705	up
HORVU.MOREX.r3.3HG0304560	1.91571	1.67681	1.63776	2.88377	4.11107	4.1844	2.75e-09	1.24491	up
HORVU.MOREX.r3.3HG0283700	0.143276	0.75426	0.557375	2.38373	3.11563	8.38014	0.00113707	1.24385	up
HORVU.MOREX.r3.6HG0630650	0.876274	1.62796	1.38348	2.33579	4.21755	2.5311	8.71e-06	1.24285	up
HORVU.MOREX.r3.5HG0486900	30.7049	30.0098	33.2895	64.4013	65.2155	57.1275	9.02e-41	1.24222	up
HORVU.MOREX.r3.5HG0460160	33.4239	35.9064	36.4369	73.2582	69.8371	66.632	3.2e-43	1.24208	up
HORVU.MOREX.r3.6HG0542610	336.149	288.082	297.558	569.914	659.037	590.645	6.24e-56	1.24059	up
HORVU.MOREX.r3.5HG0486090	3.46912	4.62561	2.69841	7.39602	6.94265	8.36374	7.63e-10	1.23932	up
HORVU.MOREX.r3.5HG0420500	171.717	116.609	100.733	174.345	437.015	464.913	0.000416134	1.23729	up
HORVU.MOREX.r3.7HG0670510	21.7998	18.9413	24.8815	46.8017	43.6425	40.3439	1.27e-25	1.2328	up
HORVU.MOREX.r3.1HG0046650	4.38643	2.784	2.55852	8.20186	5.61868	6.93279	3.39e-08	1.231	up
HORVU.MOREX.r3.7HG0744890	2.54787	3.76806	4.84758	10.5321	8.23829	6.55213	5.71e-06	1.22973	up
HORVU.MOREX.r3.7HG0726850	11.6125	12.2552	11.3338	24.7959	26.0985	19.3023	4.83e-23	1.22961	up
HORVU.MOREX.r3.3HG0253950	1.28725	0.739768	0.576659	3.59994	1.22876	2.84599	0.000803109	1.22503	up
HORVU.MOREX.r3.2HG0166270	15.5213	18.909	13.7375	42.6244	27.742	28.401	4.34e-11	1.22313	up
HORVU.MOREX.r3.5HG0480600	5.19263	4.15993	1.01058	9.96645	39.8282	30.3704	0.00155763	1.2228	up
HORVU.MOREX.r3.3HG0230970	8.85754	8.87838	11.499	20.6779	16.1927	23.5965	8.27e-10	1.21839	up
HORVU.MOREX.r3.4HG0381750	22.8582	26.4407	26.6949	50.671	49.4762	49.103	1.04e-27	1.21789	up
HORVU.MOREX.r3.4HG0343710	0.524208	0.823072	0.425085	1.4994	0.892257	2.584	0.000679257	1.21715	up
HORVU.MOREX.r3.5HG0494890	2.24919	2.62236	2.06207	4.18253	5.70798	4.33239	9.93e-11	1.21501	up
HORVU.MOREX.r3.3HG0320230	1.58863	2.35817	1.36881	4.08009	5.43998	2.87327	4.08e-05	1.21304	up
HORVU.MOREX.r3.2HG0193900	6.9638	5.85327	6.9847	15.5154	9.6404	14.9863	2.21e-11	1.21205	up
HORVU.MOREX.r3.2HG0210330	0.839451	1.74063	1.19929	4.24707	3.56314	2.91644	0.000836794	1.21059	up
HORVU.MOREX.r3.4HG0331680	3.09808	3.60714	4.46896	9.02212	7.37671	6.66337	1.85e-09	1.21032	up
HORVU.MOREX.r3.7HG0716920	12.7323	11.1755	12.4706	30.3812	24.4847	17.9366	6.03e-14	1.20844	up
HORVU.MOREX.r3.4HG0354140	8.14303	10.7009	11.9482	23.9689	20.2554	18.5259	1.72e-10	1.20697	up
HORVU.MOREX.r3.5HG0502960	3.16034	2.77721	2.73544	4.9584	6.4687	5.90585	3.05e-14	1.20525	up
HORVU.MOREX.r3.7HG0669320	4.17316	5.57202	2.93864	4.59474	10.1717	18.9065	0.000577297	1.20412	up
HORVU.MOREX.r3.2HG0127360	1.24234	0.820717	0.943864	2.20556	1.94497	2.43239	4.82e-06	1.20251	up
HORVU.MOREX.r3.2HG0100940	0.884444	0.48938	0.505412	1.55892	2.44201	1.31651	0.000915533	1.20035	up
HORVU.MOREX.r3.4HG0405250	1.78859	1.63507	0.812616	3.20238	5.11237	15.6421	0.00231429	1.19812	up
HORVU.MOREX.r3.4HG0339340	22.4685	22.821	23.7457	52.168	46.4782	35.9012	2.59e-21	1.19691	up
HORVU.MOREX.r3.5HG0504040	2.50178	0.544456	0.544305	10.0609	4.83282	7.35759	0.00227872	1.19461	up
HORVU.MOREX.r3.5HG0525180	8.53948	7.4297	9.3648	14.2391	16.0839	20.3222	2.24e-11	1.1926	up
HORVU.MOREX.r3.6HG0558330	23.1063	20.4439	15.7227	39.2094	29.2245	49.7253	7.91e-11	1.19171	up
HORVU.MOREX.r3.6HG0596470	1.14722	0.943892	1.19021	2.09447	2.28389	2.49	2.83e-07	1.19016	up
HORVU.MOREX.r3.7HG0683980	4.12503	2.46698	2.72552	6.98381	6.48969	5.94128	2e-07	1.18798	up
HORVU.MOREX.r3.3HG0306300	0.607148	0.518822	0.41378	0.786205	1.07533	2.01597	0.000569794	1.18775	up
HORVU.MOREX.r3.6HG0548920	47.3	44.5595	49.151	95.7165	84.0035	87.352	4.43e-35	1.17563	up
HORVU.MOREX.r3.5HG0496040	9.84566	11.7689	8.73954	21.7237	17.8146	19.7012	6.81e-13	1.17545	up
HORVU.MOREX.r3.4HG0392240	0.013649	0	0.042945	13.4781	1.95477	4.5394	0.00092488	1.17413	up
HORVU.MOREX.r3.5HG0504250	1.64114	2.12884	1.48969	3.60422	4.59182	3.7913	0.000131148	1.17089	up
HORVU.MOREX.r3.2HG0184020	2.88709	4.52532	3.27542	8.53401	7.51322	5.77034	2.44e-07	1.16922	up
HORVU.MOREX.r3.3HG0301770	6.42106	7.05239	6.04298	13.6479	12.2657	11.1952	1.92e-21	1.1667	up
HORVU.MOREX.r3.3HG0326310	2.10309	6.48275	3.89219	12.6935	7.46541	8.54785	0.000195876	1.16641	up
HORVU.MOREX.r3.4HG0354980	8.32868	8.05409	7.76624	16.4132	14.7468	14.3167	1.28e-32	1.16631	up
HORVU.MOREX.r3.7HG0677770	3.94344	4.46493	3.77203	7.88887	6.84809	8.57806	6.85e-16	1.16371	up
HORVU.MOREX.r3.2HG0178050	4.91364	4.33865	5.37556	9.94223	10.3485	7.76906	2.77e-16	1.16251	up
HORVU.MOREX.r3.3HG0279100	3.70225	4.85568	4.42447	9.91447	9.5152	6.12366	4.7e-10	1.16177	up
HORVU.MOREX.r3.3HG0313520	3.55331	4.55392	4.2811	8.23968	6.66371	9.63876	8.03e-09	1.16037	up
HORVU.MOREX.r3.5HG0484850	1.36227	1.08825	0.800211	1.31591	6.182	6.23818	0.00351085	1.15951	up
HORVU.MOREX.r3.7HG0697350	0.360324	0.039393	0.387292	0.727764	0.97559	1.16372	0.00329666	1.15893	up
HORVU.MOREX.r3.7HG0739380	0.293467	1.10874	0.771248	2.47414	2.46689	1.74446	0.00249232	1.15875	up
HORVU.MOREX.r3.7HG0733550	29.6772	24.5831	23.2182	49.6551	50.0569	45.6508	1.42e-26	1.15573	up
HORVU.MOREX.r3.6HG0617930	9.14699	12.1688	9.32742	20.1785	21.9915	16.9799	3.52e-12	1.15571	up
HORVU.MOREX.r3.5HG0481870	1.76769	1.62321	1.12709	3.6293	3.72534	3.2062	0.000328541	1.15524	up
HORVU.MOREX.r3.7HG0718270	2.88979	2.70345	3.26724	7.7664	4.52296	5.84135	1.47e-06	1.15521	up
HORVU.MOREX.r3.3HG0270240	1.87126	1.74764	1.30105	4.11005	2.57386	3.46809	3.58e-06	1.15503	up
HORVU.MOREX.r3.4HG0396100	0.461029	0.356198	0.423218	1.59434	0.832861	0.644934	0.000891349	1.15032	up
HORVU.MOREX.r3.6HG0574360	1.08557	0.941301	0.674418	1.57087	1.66699	2.44592	1.89e-05	1.14751	up
HORVU.MOREX.r3.7HG0714970	3.26591	1.76504	1.29035	3.16013	6.18357	5.6858	0.000575736	1.14622	up
HORVU.MOREX.r3.4HG0331880	9.82861	7.37388	8.62696	17.5272	15.8899	15.0985	4.22e-19	1.14579	up
HORVU.MOREX.r3.7HG0636640	392.801	377.432	396.633	719.817	721.906	705.551	5.18e-69	1.14551	up
HORVU.MOREX.r3.4HG0338020	25.9578	23.5469	25.3171	49.4592	46.6132	42.3809	3.12e-35	1.14326	up
HORVU.MOREX.r3.6HG0545390	3.32601	2.40143	2.75077	5.23306	5.82468	5.09119	4.66e-13	1.14235	up
HORVU.MOREX.r3.5HG0533220	1.5234	1.40041	1.35441	2.22749	3.75992	3.35343	9.39e-05	1.14185	up
HORVU.MOREX.r3.5HG0442330	74.2083	75.5947	92.9931	162.645	150.571	137.375	2.54e-23	1.14072	up
HORVU.MOREX.r3.2HG0119310	0.238925	0.43912	0.543088	0.783458	0.78393	2.10269	0.00301365	1.14047	up
HORVU.MOREX.r3.3HG0247870	0.900527	0.963235	1.1715	2.53317	2.76586	1.44384	0.000206973	1.13311	up
HORVU.MOREX.r3.1HG0072580	2.95705	3.06051	2.79549	3.92642	6.25799	7.06233	1.24e-07	1.12853	up
HORVU.MOREX.r3.7HG0658560	6.65679	5.45925	5.54481	12.1213	10.8623	9.6788	2.48e-20	1.12804	up
HORVU.MOREX.r3.2HG0172550	2.21976	1.5349	2.15276	4.05439	3.8768	3.4412	5.17e-09	1.12781	up
HORVU.MOREX.r3.2HG0119280	21.622	19.8502	17.006	34.9678	40.5316	32.3807	2.02e-22	1.12684	up
Hordeum_vulgare_newGene_13538	3.41188	3.53955	3.43719	6.24609	7.45022	5.77238	1.43e-16	1.12642	up
HORVU.MOREX.r3.7HG0745670	0.013987	0	0	3.3292	0.766807	3.5305	0.00144835	1.1236	up
HORVU.MOREX.r3.2HG0111440	169.253	262.102	287.404	477.495	483.003	463.478	1.02e-06	1.12243	up
HORVU.MOREX.r3.7HG0728810	167.7	206.9	191.646	472.158	350.377	293.805	9.47e-07	1.12217	up
HORVU.MOREX.r3.4HG0384980	8.52113	5.82575	5.78043	11.1553	12.7585	23.3816	0.000895763	1.12139	up
HORVU.MOREX.r3.4HG0340040	1.82296	1.53866	2.26519	4.66955	4.13707	3.46242	0.000251691	1.11929	up
HORVU.MOREX.r3.2HG0211000	3.88897	4.79092	4.5322	12.0044	7.94473	7.50774	6.86e-05	1.11698	up
HORVU.MOREX.r3.3HG0225180	0.570301	0.526681	0.816608	1.1014	1.70807	1.13123	3.46e-05	1.11689	up
HORVU.MOREX.r3.3HG0226360	2.93133	3.30201	3.44324	6.59357	7.52305	5.12488	3.51e-06	1.11629	up
HORVU.MOREX.r3.1HG0008910	1.957	1.36644	2.51226	3.69106	3.96568	5.1103	0.000323255	1.11559	up
HORVU.MOREX.r3.1HG0062990	1.11185	2.13676	0.787319	3.17678	4.67351	3.06135	0.00295658	1.11505	up
HORVU.MOREX.r3.2HG0132820	0.163741	0.351536	0.042217	0.36047	0.416622	1.43078	0.00532321	1.115	up
HORVU.MOREX.r3.5HG0530110	0.647997	0.962982	1.61451	2.71144	3.3685	2.70479	0.00329765	1.11165	up
HORVU.MOREX.r3.7HG0722250	11.2225	9.66136	12.7848	21.546	21.327	18.8994	5.77e-17	1.10854	up
HORVU.MOREX.r3.6HG0627980	5.93249	6.41473	7.51912	15.0391	11.5652	10.3094	4.65e-12	1.10814	up
HORVU.MOREX.r3.3HG0294340	1.03319	0.76883	0.804132	1.75694	1.91871	1.7477	7.66e-05	1.10768	up
HORVU.MOREX.r3.7HG0701630	3.03552	2.34439	1.91875	3.92974	4.78321	5.14805	2.93e-08	1.10522	up
HORVU.MOREX.r3.6HG0630100	0.182338	0.175429	0.387827	0.668708	0.390042	0.814616	0.00238455	1.10494	up
HORVU.MOREX.r3.3HG0224400	3.00313	2.76335	2.30626	5.53769	4.9405	4.55246	8.89e-11	1.10378	up
HORVU.MOREX.r3.4HG0403480	4.28852	5.77718	4.16557	6.92445	10.2243	12.39	0.000131044	1.10175	up
HORVU.MOREX.r3.5HG0525340	1.22302	0.938001	1.02332	2.32518	1.81694	2.23109	2.59e-05	1.1014	up
HORVU.MOREX.r3.5HG0420230	3.27094	3.67792	5.67147	6.01538	10.7265	15.5507	0.00302265	1.09842	up
HORVU.MOREX.r3.3HG0243390	36.0287	25.345	35.0629	58.3916	64.5097	52.5024	4.05e-17	1.09735	up
HORVU.MOREX.r3.2HG0182400	400.24	375.979	382.829	668.132	853.453	588.767	8.58e-24	1.09701	up
Hordeum_vulgare_newGene_1836	0.548856	0.597695	0.731207	1.45464	1.24816	1.14356	0.000732425	1.09661	up
HORVU.MOREX.r3.1HG0010790	0.190928	0.288536	0.318624	0.573552	0.553187	0.560426	0.000289138	1.09646	up
HORVU.MOREX.r3.5HG0466520	12.8452	12.5771	10.9541	22.8011	21.9961	20.3793	5.61e-29	1.09602	up
HORVU.MOREX.r3.2HG0154110	14.7255	16.0088	15.5528	26.2833	31.8217	25.2032	1.42e-24	1.0953	up
HORVU.MOREX.r3.2HG0138210	132.112	113.765	132.675	228.384	255.529	196.803	7.45e-26	1.09513	up
HORVU.MOREX.r3.6HG0548820	0.187369	0.498795	0.765287	1.32086	1.71261	1.6827	0.00585831	1.09479	up
HORVU.MOREX.r3.3HG0251630	2.41993	2.39603	2.94434	4.64482	5.54901	4.27732	3.87e-09	1.09476	up
Hordeum_vulgare_newGene_11337	1.22377	0.588584	0.341644	2.21653	0.875203	2.38276	0.0032956	1.09388	up
Hordeum_vulgare_newGene_1126	0.328392	0.878009	0.776298	1.71118	1.3276	1.51934	0.000397294	1.09332	up
HORVU.MOREX.r3.4HG0387610	0.1259	0.35659	0.35493	1.15466	0.587325	0.572878	0.00440778	1.09316	up
HORVU.MOREX.r3.2HG0209540	1.73545	1.97507	2.16092	4.12861	4.05774	3.2589	6.05e-06	1.09223	up
HORVU.MOREX.r3.2HG0100340	2.87873	2.21565	5.79033	10.4977	8.08972	6.42771	0.00140687	1.09154	up
HORVU.MOREX.r3.3HG0280790	2.90394	3.51168	3.7491	6.25812	7.19367	5.46768	3.63e-09	1.09011	up
HORVU.MOREX.r3.6HG0612700	0.661343	0.856783	0.862759	1.22108	1.91789	1.56336	2.11e-05	1.08761	up
HORVU.MOREX.r3.2HG0149510	5.91624	6.40932	5.77973	9.83336	11.5232	10.9885	1.09e-22	1.08532	up
HORVU.MOREX.r3.1HG0048090	1.44569	2.1367	1.28616	4.40897	3.60735	2.06477	0.000306819	1.07969	up
HORVU.MOREX.r3.2HG0187050	0.797186	0.744503	0.479065	1.14547	2.09906	7.07509	0.00684305	1.07664	up
HORVU.MOREX.r3.3HG0246150	133.368	142.41	144.65	282.888	241.375	219.421	2.03e-24	1.07385	up
HORVU.MOREX.r3.2HG0110000	177.16	207.39	234.067	397.083	362.69	339.678	5.55e-21	1.07364	up
HORVU.MOREX.r3.3HG0285350	0.92476	0.760066	1.02987	1.58418	2.40123	1.41085	7.07e-05	1.07267	up
HORVU.MOREX.r3.5HG0478030	4.53868	4.99551	4.53432	7.60266	10.391	8.47995	9.09e-07	1.07247	up
HORVU.MOREX.r3.2HG0209510	0.203882	0.387258	0.558255	0.952683	1.13407	0.888517	0.00481857	1.06987	up
HORVU.MOREX.r3.7HG0662560	1.69561	1.41865	1.59334	2.37637	2.52367	4.22112	3.48e-05	1.06618	up
HORVU.MOREX.r3.5HG0509430	2.2521	2.75399	2.06325	3.21158	3.34794	7.99305	0.000530707	1.06439	up
HORVU.MOREX.r3.2HG0188850	87.0865	97.7633	78.5906	141.816	144.525	176.832	8.21e-21	1.06419	up
HORVU.MOREX.r3.5HG0512490	2.47083	1.46963	1.40352	4.22187	3.65913	2.78089	0.000170346	1.06209	up
HORVU.MOREX.r3.3HG0325150	134.482	216.576	210.279	396.249	366.608	304.492	8.79e-06	1.06169	up
HORVU.MOREX.r3.2HG0123830	2.54647	2.08515	2.64009	4.5397	6.01295	3.33616	1.21e-05	1.06098	up
HORVU.MOREX.r3.3HG0306130	26.7185	26.0874	25.4624	48.5624	48.2529	40.4591	1.22e-23	1.06091	up
HORVU.MOREX.r3.2HG0111820	0.326722	0.505068	0.228037	0.600535	0.536663	1.39201	0.00391328	1.05933	up
HORVU.MOREX.r3.5HG0422670	12.1378	8.43708	11.2296	16.158	19.387	21.5376	2.36e-10	1.0566	up
HORVU.MOREX.r3.3HG0258990	0.63457	1.35073	1.10113	2.28938	2.32769	1.76299	0.000759174	1.05353	up
HORVU.MOREX.r3.4HG0400410	180.145	174.593	202.306	358.6	336.276	277.442	5.75e-23	1.05258	up
HORVU.MOREX.r3.2HG0097390	19.0037	15.9424	14.1418	24.1522	32.2992	30.1164	3.6e-14	1.05211	up
HORVU.MOREX.r3.2HG0160560	30.7388	20.294	20.9804	45.2474	46.375	35.7478	1.1e-12	1.05203	up
HORVU.MOREX.r3.3HG0281810	0.535015	0.594093	1.15445	1.46991	3.02486	1.38128	0.00585306	1.05052	up
HORVU.MOREX.r3.2HG0104870	3.08657	3.00494	2.34858	5.44902	4.45154	5.47915	3.66e-07	1.04767	up
Hordeum_vulgare_newGene_2178	1.07929	1.56813	0.68563	2.20543	2.49387	2.67563	0.00257871	1.04751	up
HORVU.MOREX.r3.3HG0223190	0.836547	0.582024	0.701382	1.44617	1.24747	1.6761	0.000881488	1.04558	up
HORVU.MOREX.r3.1HG0075340	8.388	8.478	9.9437	17.3639	17.4212	12.857	9.2e-11	1.04536	up
HORVU.MOREX.r3.5HG0421310	4.17574	3.72137	4.02792	5.50403	7.18797	8.40943	1.05e-10	1.04218	up
HORVU.MOREX.r3.4HG0400520	3.76881	4.93666	3.26735	6.13358	6.93477	9.25348	1.46e-05	1.04205	up
HORVU.MOREX.r3.1HG0086800	2.0313	2.29079	1.56767	3.16664	2.22867	6.83904	0.00140235	1.04101	up
HORVU.MOREX.r3.2HG0198350	1.13577	0.935461	1.21144	1.96871	1.95951	2.20656	1.92e-05	1.03922	up
HORVU.MOREX.r3.3HG0242880	13.594	14.4531	16.8516	26.1118	26.6602	25.5059	4.07e-15	1.03883	up
HORVU.MOREX.r3.6HG0606850	19.1763	21.0059	22.621	38.5103	37.0711	33.1419	9.08e-20	1.03845	up
HORVU.MOREX.r3.6HG0547570	43.0527	44.6053	54.1159	82.9984	89.7159	73.5412	5.47e-18	1.03768	up
HORVU.MOREX.r3.5HG0527840	15.5522	14.2028	14.152	26.7034	21.7451	27.6531	6.33e-16	1.03673	up
HORVU.MOREX.r3.5HG0494180	3.01534	1.90475	1.7549	4.40304	4.3891	4.12424	0.000151295	1.03672	up
HORVU.MOREX.r3.7HG0653260	9.55345	10.3073	11.6437	23.629	14.9316	17.2527	2.43e-09	1.03629	up
Hordeum_vulgare_newGene_5892	67.614	65.5483	49.2321	99.3868	100.81	115.516	2.86e-18	1.03621	up
HORVU.MOREX.r3.6HG0572860	2.04857	2.35305	2.61361	4.1902	4.14628	4.08515	2.72e-09	1.03393	up
HORVU.MOREX.r3.1HG0059670	5.83425	5.22982	5.76768	11.7231	10.1752	7.86959	1.93e-09	1.03291	up
HORVU.MOREX.r3.5HG0482590	1.92655	2.15543	1.90324	4.82938	3.20576	3.05989	2.55e-05	1.02962	up
HORVU.MOREX.r3.7HG0672140	3.24432	1.89554	2.1659	4.45817	5.1253	4.06902	3.13e-05	1.02955	up
Hordeum_vulgare_newGene_12420	0.050109	0.258253	0.150619	0.431076	0.339429	0.696089	0.00912789	1.02919	up
HORVU.MOREX.r3.2HG0104880	1.91627	1.61967	1.80428	3.37532	2.77504	3.64788	1.24e-05	1.02764	up
HORVU.MOREX.r3.3HG0291890	0.497316	0.495469	0.927971	1.43781	1.18911	1.57178	0.00360792	1.0249	up
HORVU.MOREX.r3.4HG0335910	8.8405	6.95915	6.39011	11.103	10.8484	18.4627	9.65e-06	1.02391	up
HORVU.MOREX.r3.7HG0696190	66.1821	62.0151	57.7204	108.045	111.521	95.5696	3.06e-36	1.0236	up
HORVU.MOREX.r3.6HG0604310	3.0778	2.48824	2.47377	4.68105	4.89054	4.9857	3.36e-06	1.02224	up
HORVU.MOREX.r3.6HG0552590	2.37902	2.66027	1.58555	3.74754	4.13458	3.8854	1.84e-07	1.0219	up
HORVU.MOREX.r3.5HG0449270	0.377772	0.517411	0.397601	1.12654	1.10448	0.560664	0.00333234	1.01993	up
HORVU.MOREX.r3.2HG0151290	1.97478	1.58879	1.52339	2.93614	3.81913	3.62142	0.00159204	1.01846	up
HORVU.MOREX.r3.6HG0558880	0.748371	0.7159	0.820361	1.48534	1.86997	1.77272	0.00529096	1.01448	up
HORVU.MOREX.r3.5HG0482430	97.7956	147.11	103.928	189.947	208.383	198.614	1.36e-14	1.01415	up
HORVU.MOREX.r3.2HG0095860	0.545478	0.65272	0.652273	0.856781	1.35755	1.64233	0.0025919	1.01234	up
HORVU.MOREX.r3.6HG0548700	94.6686	85.0804	78.5524	144.407	143.906	144.943	1.78e-35	1.0101	up
HORVU.MOREX.r3.5HG0443940	7.48674	6.19755	4.33398	8.4642	12.932	10.8528	4.46e-06	1.00898	up
HORVU.MOREX.r3.2HG0136680	8.23461	5.00878	5.26078	9.64347	10.3059	12.2605	2.44e-08	1.00887	up
HORVU.MOREX.r3.4HG0370520	91.0827	73.7012	89.7686	153.096	143.299	132.914	2.43e-23	1.00843	up
Hordeum_vulgare_newGene_1648	0.870241	0.564554	0.470466	1.16714	1.32248	1.75169	0.00546504	1.00768	up
HORVU.MOREX.r3.2HG0173620	1.51427	1.43684	2.03825	3.08557	3.08865	3.06182	0.000120491	1.00591	up
HORVU.MOREX.r3.3HG0282140	61.31	66.4573	77.7623	88.5989	151.907	114.882	2.64e-10	1.00522	up
HORVU.MOREX.r3.6HG0574850	10.1868	9.99541	9.31434	15.53	16.1778	18.0118	4.81e-19	1.00418	up
HORVU.MOREX.r3.1HG0005600	27.758	37.4286	38.697	66.4833	66.4741	46.7998	2.14e-09	1.00359	up
HORVU.MOREX.r3.2HG0128600	0.798847	0.765288	0.688938	1.06227	0.952723	2.44537	0.001612	1.00305	up
HORVU.MOREX.r3.2HG0168310	22.0369	21.0192	22.5092	36.3665	41.212	32.5323	5.86e-24	1.00137	up
HORVU.MOREX.r3.5HG0488970	16.9403	16.1757	19.0621	21.0096	36.4478	32.4656	6.95e-10	1.00081	up
HORVU.MOREX.r3.4HG0358180	13.711	14.0369	13.8291	23.308	19.8315	27.2175	9.64e-14	1.00028	up
HORVU.MOREX.r3.1HG0069040	2.55412	3.17456	3.61776	5.70133	4.83133	7.17217	0.000558263	1.00014	up
HORVU.MOREX.r3.3HG0289240	1.32403	0.813006	1.45455	0.347257	0.312369	0.467247	0.00491073	-1.00095	down
HORVU.MOREX.r3.6HG0628880	6.04733	7.75577	6.68076	2.78905	2.57594	2.48713	3.04e-06	-1.0026	down
Hordeum_vulgare_newGene_3197	0.849522	0.842963	0.78994	0.273787	0.270928	0.261572	0.00375045	-1.00274	down
HORVU.MOREX.r3.3HG0230640	12.9077	18.3343	9.49375	4.2631	6.69805	4.26025	5.32e-05	-1.00338	down
HORVU.MOREX.r3.7HG0724530	3.41738	3.4728	2.83396	1.02926	1.30691	0.915829	0.00225634	-1.00376	down
Hordeum_vulgare_newGene_15735	4.47914	2.94891	4.47804	1.93469	1.57377	0.373993	0.00398422	-1.00516	down
HORVU.MOREX.r3.5HG0509810	2.07145	1.79003	1.73462	0.643207	0.443994	0.514539	0.00763339	-1.00562	down
HORVU.MOREX.r3.6HG0625910	9.72194	10.8938	4.07456	2.54132	3.1809	3.27007	0.000163997	-1.0058	down
HORVU.MOREX.r3.7HG0691120	3.15535	2.97217	1.06751	0.483452	0.955171	0.887898	0.00329527	-1.00876	down
Hordeum_vulgare_newGene_8508	9.2393	10.9356	6.91547	2.95587	4.58995	2.82715	2.4e-06	-1.00915	down
HORVU.MOREX.r3.7HG0667130	8.4448	10.497	4.40824	2.52893	3.0959	2.85151	0.000185399	-1.00921	down
HORVU.MOREX.r3.4HG0402650	5.96383	3.48541	1.37553	0.483077	0.995593	1.5506	0.00818924	-1.01169	down
HORVU.MOREX.r3.4HG0331750	6.57134	13.0763	3.86612	2.403	3.58547	1.91187	0.00176512	-1.01299	down
HORVU.MOREX.r3.6HG0626740	0.679495	0.877867	0.715385	0.165114	0.199026	0.330221	0.00480183	-1.01343	down
HORVU.MOREX.r3.5HG0460390	1.61143	1.13559	1.37802	0.151909	0.265731	0.641001	0.00999363	-1.01509	down
HORVU.MOREX.r3.3HG0255230	2.57412	3.02223	2.38749	0.574257	0.897102	1.32125	0.000555427	-1.01522	down
HORVU.MOREX.r3.2HG0177300	0.631473	0.60086	0.678812	0.131813	0.251756	0.245468	0.00217629	-1.01709	down
HORVU.MOREX.r3.7HG0648390	4.48089	7.97296	1.86733	1.05475	1.6787	1.54245	0.00558518	-1.01715	down
HORVU.MOREX.r3.5HG0504090	7.88126	9.43899	7.92028	3.33029	3.49027	2.9307	1.42e-10	-1.01913	down
HORVU.MOREX.r3.5HG0487140	1.15487	1.53419	1.3323	0.466132	0.361138	0.498789	0.00167679	-1.01928	down
HORVU.MOREX.r3.5HG0528020	5.20372	5.4024	5.17094	1.31361	0.942281	2.74276	0.00313661	-1.02042	down
HORVU.MOREX.r3.5HG0518210	3.49766	3.92561	4.3124	1.06851	1.976	1.31116	2.41e-05	-1.02088	down
HORVU.MOREX.r3.7HG0735210	0.858728	0.847014	0.667233	0.285271	0.135702	0.270913	0.00550666	-1.02102	down
HORVU.MOREX.r3.3HG0290950	18.2574	21.1847	16.387	6.58791	7.54659	7.54984	1.15e-09	-1.0232	down
HORVU.MOREX.r3.6HG0616740	15.9828	12.4749	5.73426	3.30266	3.12	5.13779	0.000904968	-1.02422	down
HORVU.MOREX.r3.1HG0093080	1.05349	1.47128	1.38694	0.500751	0.430448	0.304683	0.0028968	-1.02428	down
HORVU.MOREX.r3.1HG0005840	1.92751	2.82958	1.78143	0.592005	0.925599	0.202896	0.00840214	-1.0251	down
HORVU.MOREX.r3.6HG0630670	5.15081	6.67929	7.18003	1.76738	2.98898	2.24262	3.01e-05	-1.02647	down
HORVU.MOREX.r3.5HG0458550	2.11717	3.33501	1.3881	0.454313	0.721641	0.831265	0.0051685	-1.02668	down
HORVU.MOREX.r3.2HG0114930	17.319	19.1233	19.4966	5.90384	8.1153	8.00007	2.97e-13	-1.02728	down
HORVU.MOREX.r3.1HG0018510	2.8657	1.67366	0.834145	0.255763	0.484832	0.698401	0.00713917	-1.03337	down
HORVU.MOREX.r3.1HG0011870	5.33262	5.46199	4.11848	1.42077	1.32321	2.28024	0.000759174	-1.03372	down
HORVU.MOREX.r3.4HG0355590	0.334997	0.243371	0.246112	0.061514	0.057261	0.114779	0.00548873	-1.03515	down
HORVU.MOREX.r3.7HG0666500	2.99327	2.58676	3.5984	0.92473	0.930646	1.3362	0.000289243	-1.03617	down
HORVU.MOREX.r3.2HG0185070	1.74818	1.84691	0.948615	0.149505	0.313175	0.755664	0.00683123	-1.03799	down
HORVU.MOREX.r3.5HG0428990	3.19229	2.599	3.00051	1.1677	1.19997	0.887425	4.26e-06	-1.03808	down
HORVU.MOREX.r3.6HG0546390	67.4039	72.3363	53.9175	21.4715	27.8402	26.5909	2.14e-16	-1.03846	down
HORVU.MOREX.r3.2HG0175580	5.42971	3.6037	6.05357	1.16084	0.625964	2.75218	0.0036032	-1.0385	down
HORVU.MOREX.r3.7HG0731690	1.3651	0.876028	0.936385	0.353323	0.329192	0.390777	0.00063253	-1.03865	down
HORVU.MOREX.r3.5HG0475540	2.56908	2.30581	2.17564	0.88783	0.98584	0.781724	2.83e-07	-1.03884	down
HORVU.MOREX.r3.2HG0129410	3.98123	3.19818	3.08711	0.909059	1.44239	1.3146	7.08e-05	-1.03968	down
HORVU.MOREX.r3.2HG0139750	2.11773	1.66226	1.69932	0.659361	0.677395	0.344143	0.00292232	-1.03995	down
HORVU.MOREX.r3.7HG0711310	119.061	121.934	56.4689	27.3888	27.2278	40.8546	0.00161929	-1.04088	down
HORVU.MOREX.r3.4HG0409450	32.4341	22.8133	21.5508	10.4113	7.64676	11.1467	3.51e-09	-1.04133	down
HORVU.MOREX.r3.3HG0256850	1.55389	2.1719	1.67094	0.437078	0.53194	0.481948	0.00595153	-1.04168	down
HORVU.MOREX.r3.7HG0647870	4.23522	4.94699	4.71523	1.82075	1.7608	1.72952	2.55e-09	-1.04213	down
HORVU.MOREX.r3.3HG0329760	3.21345	2.98855	2.36162	1.34295	0.900265	0.798896	7.66e-05	-1.0422	down
HORVU.MOREX.r3.4HG0335280	58.7328	68.9091	23.5699	10.1921	12.6102	17.9358	0.00632248	-1.04302	down
HORVU.MOREX.r3.7HG0640130	2.74176	2.82642	1.46363	0.760051	0.571367	0.987268	0.000732207	-1.04622	down
HORVU.MOREX.r3.6HG0576010	7.77736	6.7134	5.53969	2.22934	2.6512	2.67089	2.75e-08	-1.04654	down
HORVU.MOREX.r3.5HG0522020	25.497	19.1341	14.2976	5.63845	9.7174	6.41422	1.79e-06	-1.04825	down
HORVU.MOREX.r3.3HG0259870	3.31331	4.11229	1.46339	0.753673	0.944901	1.22814	0.000750854	-1.04969	down
Hordeum_vulgare_newGene_12913	2.45827	1.64717	2.27622	0.56543	0.823309	0.70368	0.000885892	-1.04996	down
HORVU.MOREX.r3.3HG0288800	0.838875	0.78926	0.61467	0.30406	0.285828	0.136048	0.00113707	-1.05025	down
HORVU.MOREX.r3.3HG0278390	0.708433	0.445658	0.702659	0.210384	0.068327	0.158928	0.00771213	-1.05059	down
HORVU.MOREX.r3.6HG0581560	11.5072	10.8248	9.48905	3.47305	4.11598	3.21776	0.00030187	-1.05083	down
HORVU.MOREX.r3.1HG0094560	1.07258	1.09205	0.378729	0.053635	0.101684	0.350503	0.00920845	-1.05103	down
HORVU.MOREX.r3.1HG0073940	121.68	166.513	133.522	52.9565	53.5717	60.4106	3.11e-18	-1.05135	down
Hordeum_vulgare_newGene_15652	7.90847	5.13826	8.59234	2.60852	3.53452	0.927874	0.00102738	-1.0527	down
HORVU.MOREX.r3.5HG0462580	16.3195	8.80229	4.80681	1.1458	1.64775	3.20899	0.00902986	-1.05371	down
HORVU.MOREX.r3.3HG0290240	7.29973	6.08721	0.752653	0.779684	1.03412	1.31744	0.00840222	-1.05393	down
HORVU.MOREX.r3.3HG0284500	8.75918	4.48846	5.02749	2.50787	1.34318	1.06411	0.00537712	-1.05448	down
HORVU.MOREX.r3.3HG0294450	1.89457	3.01338	1.95279	0.142131	0.486058	0.959371	0.00767347	-1.05543	down
HORVU.MOREX.r3.1HG0069570	21.9472	21.7528	17.6446	5.89095	8.55434	8.93108	4.85e-11	-1.05544	down
HORVU.MOREX.r3.7HG0635370	1.11095	2.4862	0.412335	0.251433	0.465819	0.271418	0.0068591	-1.05659	down
HORVU.MOREX.r3.2HG0215830	0.83323	1.5842	1.10693	0.169506	0.281822	0.477575	0.00539855	-1.05791	down
HORVU.MOREX.r3.4HG0417320	5.77836	6.90276	1.80684	1.0997	1.78162	1.46124	0.0025919	-1.05804	down
HORVU.MOREX.r3.1HG0027950	2.7297	2.23511	2.64061	0.610029	1.20348	0.745592	0.000370574	-1.05897	down
HORVU.MOREX.r3.6HG0628890	4.67547	3.6526	6.93103	1.40652	2.38537	1.28448	0.000586207	-1.0593	down
HORVU.MOREX.r3.3HG0231000	0.951084	1.53434	1.36107	0.28496	0.453704	0.484012	0.00110229	-1.06063	down
HORVU.MOREX.r3.5HG0482230	13.502	11.8761	1.24932	0.7655	0.637081	0.928749	0.00607369	-1.06209	down
Hordeum_vulgare_newGene_14573	2.55378	4.10299	3.75631	0.555915	1.64762	0.604239	0.0050362	-1.06281	down
HORVU.MOREX.r3.2HG0207030	2.24526	2.10757	1.28967	0.183488	0.232974	0.893364	0.00693277	-1.06429	down
HORVU.MOREX.r3.3HG0226750	5.11011	3.84532	3.49826	2.01462	1.33689	0.713448	0.000629249	-1.06477	down
Hordeum_vulgare_newGene_11908	15.4147	13.0225	14.4398	3.78263	6.47931	5.72412	8.92e-08	-1.06493	down
HORVU.MOREX.r3.7HG0650880	0.898035	0.770171	0.280451	0.030753	0.226465	0.163969	0.00768149	-1.06529	down
HORVU.MOREX.r3.2HG0100630	1.1282	1.23862	0.787346	0.237818	0.082667	0.424287	0.0064892	-1.06854	down
HORVU.MOREX.r3.4HG0409190	2.43053	3.32177	1.50297	0.075749	0.631251	0.816456	0.00759505	-1.06911	down
HORVU.MOREX.r3.2HG0215250	7.96925	10.965	1.98488	0.584216	1.11716	1.45653	0.00769969	-1.06991	down
HORVU.MOREX.r3.1HG0093940	0.904085	0.578336	0.810454	0.111864	0.160921	0.309615	0.00502809	-1.07149	down
HORVU.MOREX.r3.7HG0668440	6.67318	5.88252	3.18945	1.29007	1.25296	2.67407	0.000238155	-1.0739	down
HORVU.MOREX.r3.5HG0491580	2.76497	1.84036	0.797445	0.327378	0.580849	0.621133	0.00228388	-1.07636	down
HORVU.MOREX.r3.6HG0546180	0.941841	1.08827	0.659853	0.2687	0.296781	0.177928	0.00326149	-1.07736	down
HORVU.MOREX.r3.7HG0651990	11.196	14.197	1.40883	0.258366	0.577532	0.825692	0.00422702	-1.08192	down
HORVU.MOREX.r3.4HG0371500	9.59074	12.8738	12.7731	4.07456	4.29191	4.50558	3.47e-08	-1.08424	down
HORVU.MOREX.r3.5HG0498490	1.63906	1.50704	1.70616	0.445099	0.54862	0.45613	0.00151483	-1.08438	down
HORVU.MOREX.r3.4HG0412370	5.72056	5.52381	1.86684	0.885362	0.825266	2.04555	0.00209935	-1.08541	down
HORVU.MOREX.r3.6HG0612450	14.3574	12.388	11.6085	4.3346	5.87358	4.11983	3.14e-12	-1.08796	down
HORVU.MOREX.r3.1HG0059470	319.84	304.66	355.749	104.673	123.616	144.28	1.58e-20	-1.08879	down
HORVU.MOREX.r3.6HG0615780	2.6533	3.51962	5.13583	0.539837	0.718607	1.76967	0.00339143	-1.0888	down
HORVU.MOREX.r3.1HG0072750	35.6994	49.0757	44.3356	20.6993	15.119	10.7618	1.82e-07	-1.08959	down
HORVU.MOREX.r3.5HG0512710	12.1436	13.1229	13.818	3.68259	4.94319	5.82845	1.07e-10	-1.09136	down
HORVU.MOREX.r3.1HG0058790	2.03234	3.12226	2.13251	0.408919	0.178212	1.01652	0.00553439	-1.0925	down
HORVU.MOREX.r3.2HG0120210	6.15273	4.69875	4.64595	1.87172	2.17114	1.40999	6.74e-06	-1.09344	down
HORVU.MOREX.r3.5HG0522480	6.91768	7.15271	2.24494	1.57736	0.563491	1.82248	0.00426726	-1.09561	down
HORVU.MOREX.r3.6HG0546550	2.61416	1.74481	1.61454	0.250896	0.692231	0.778787	0.00162588	-1.09629	down
HORVU.MOREX.r3.5HG0501720	2.37744	2.17256	0.761608	0.31993	0.654726	0.32492	0.00415535	-1.09823	down
HORVU.MOREX.r3.7HG0687920	0.811644	1.07272	0.853207	0.19586	0.248232	0.424014	0.000295781	-1.0986	down
HORVU.MOREX.r3.2HG0205970	2.08814	3.66378	1.54038	0.430441	1.02929	0.170933	0.0050983	-1.09996	down
HORVU.MOREX.r3.5HG0537740	3.20089	1.6533	0.727568	0.310838	0.690386	0.121229	0.00573804	-1.10021	down
HORVU.MOREX.r3.6HG0546930	6.41365	7.75475	6.65298	2.05445	3.14851	2.48799	4.35e-12	-1.10262	down
HORVU.MOREX.r3.7HG0744250	2.67706	3.34862	1.85317	0.492339	0.874623	1.06993	0.000550176	-1.10491	down
HORVU.MOREX.r3.5HG0511920	2.7366	2.2529	1.64848	0.433324	0.815742	0.356645	0.00391053	-1.10541	down
HORVU.MOREX.r3.3HG0225360	3.84843	2.41271	3.26625	1.016	0.571033	1.0137	0.00203573	-1.1059	down
HORVU.MOREX.r3.2HG0201190	4.30851	2.95495	3.31235	1.05221	0.853116	1.30527	0.000658696	-1.10642	down
HORVU.MOREX.r3.3HG0295580	84.7073	83.0487	38.8704	17.1677	20.3295	26.1448	0.000503896	-1.10768	down
HORVU.MOREX.r3.3HG0243460	0.849117	0.502566	0.541042	0.121775	0.179859	0.201114	0.00243171	-1.10848	down
HORVU.MOREX.r3.3HG0235910	21.3966	23.2623	5.83366	2.24338	2.23298	4.52073	0.00556752	-1.10933	down
HORVU.MOREX.r3.1HG0054440	7.83292	7.91305	7.88761	2.44819	3.87474	1.96451	7.89e-07	-1.11184	down
HORVU.MOREX.r3.4HG0386070	12.1054	11.4715	4.55288	2.09038	3.56646	3.44141	0.000105757	-1.11435	down
HORVU.MOREX.r3.6HG0617750	3.89315	3.3139	2.07544	1.27604	0.756046	0.609064	0.00130223	-1.11593	down
HORVU.MOREX.r3.2HG0175760	2.80704	2.13502	3.60967	0.593852	1.09156	0.873107	0.000571645	-1.12256	down
HORVU.MOREX.r3.1HG0092660	0.87247	0.936053	1.22086	0.22407	0.30696	0.346804	0.000777721	-1.12406	down
HORVU.MOREX.r3.3HG0309580	18.1647	24.11	25.0307	6.8423	8.34914	8.91207	3.48e-10	-1.12739	down
HORVU.MOREX.r3.3HG0300270	9.07845	5.97714	1.56632	0.048404	0.157855	0.405193	0.00227139	-1.12769	down
HORVU.MOREX.r3.5HG0535950	2.83128	3.72517	2.60903	0.730255	1.57663	0.344424	0.000910245	-1.1286	down
HORVU.MOREX.r3.7HG0672710	3.08569	4.56846	3.22328	0.226333	0.473204	1.77023	0.00344481	-1.12878	down
HORVU.MOREX.r3.5HG0531550	5.2532	5.45357	5.40733	2.1935	1.70761	1.733	4.93e-08	-1.13035	down
HORVU.MOREX.r3.3HG0293680	1.948	2.01488	1.4644	0.502491	0.685805	0.519906	0.000124552	-1.13203	down
HORVU.MOREX.r3.5HG0504310	2.31336	2.21514	2.04742	0.70166	0.45896	0.14668	0.00385864	-1.13517	down
HORVU.MOREX.r3.4HG0338990	1.1636	1.32351	1.52823	0.19598	0.365754	0.463182	0.00185296	-1.13553	down
HORVU.MOREX.r3.3HG0310810	6.1049	5.92297	10.419	1.05779	2.61246	2.71546	0.000853689	-1.13609	down
HORVU.MOREX.r3.1HG0040610	5.65855	7.71851	5.72265	1.67069	1.99909	2.88535	2.09e-07	-1.1391	down
HORVU.MOREX.r3.5HG0499260	2.40399	1.56764	1.03901	0.341694	0.526066	0.531855	0.000877966	-1.14183	down
HORVU.MOREX.r3.2HG0187990	4.36009	4.29852	1.21809	0.603084	1.05705	1.14753	0.00069973	-1.14208	down
HORVU.MOREX.r3.3HG0282150	2.95113	2.04718	0.721709	0.460686	0.256116	0.682927	0.00215141	-1.14255	down
HORVU.MOREX.r3.4HG0404970	1.08244	0.957554	1.17003	0.110216	0.392128	0.24671	0.00255892	-1.14536	down
HORVU.MOREX.r3.3HG0318260	4.86154	3.80971	1.68337	0.621412	1.3356	1.17546	0.000298536	-1.14592	down
HORVU.MOREX.r3.3HG0225020	7.15378	6.55762	8.22579	2.3167	2.54049	2.75704	1.22e-08	-1.14613	down
HORVU.MOREX.r3.7HG0696930	24.5475	27.6187	26.9467	8.55753	10.6479	9.72775	2.03e-24	-1.14733	down
HORVU.MOREX.r3.4HG0386900	1.62788	1.63308	2.32251	0.377407	0.033359	0	0.0028587	-1.14771	down
HORVU.MOREX.r3.4HG0395480	2.42702	2.7262	0.851233	0.288314	0.618902	0.653634	0.00139627	-1.14823	down
HORVU.MOREX.r3.5HG0520640	1.86829	1.39644	0.980494	0.190124	0.165761	0.629171	0.00236497	-1.15125	down
HORVU.MOREX.r3.3HG0227720	72.601	61.5133	66.0138	24.6017	25.4763	23.0241	2.61e-34	-1.15437	down
HORVU.MOREX.r3.4HG0418790	1.13686	1.2594	1.54458	0.33573	0.481257	0.497481	1.25e-06	-1.15489	down
HORVU.MOREX.r3.3HG0221160	0.567423	0.479315	0.655906	0.107232	0	0.083792	0.00333937	-1.15522	down
HORVU.MOREX.r3.5HG0506080	0.490507	0.656637	0.68721	0.032481	0.215042	0.024468	0.00363156	-1.15564	down
HORVU.MOREX.r3.2HG0157520	1.43484	1.77671	1.7951	0.237643	0.113418	0.590389	0.00325008	-1.15641	down
Hordeum_vulgare_newGene_14962	1.19777	1.06061	0.566635	0.013819	0.08054	0.281657	0.00356632	-1.15644	down
HORVU.MOREX.r3.5HG0502590	0.822643	0.749633	0.532499	0	0.164053	0.054393	0.00318174	-1.1566	down
HORVU.MOREX.r3.6HG0548150	0.714681	1.30619	0.894013	0.162956	0.300737	0.278284	0.0014184	-1.15711	down
Hordeum_vulgare_newGene_11451	0.606953	0.454742	0.582958	0.057056	0	0.115644	0.00317609	-1.1588	down
Hordeum_vulgare_newGene_2096	3.18458	2.12168	2.15937	1.0745	0.650814	1.0477	3.92e-06	-1.16151	down
HORVU.MOREX.r3.3HG0327830	0.449377	0.804082	0.485684	0.076404	0.07263	0.197233	0.00288319	-1.16252	down
HORVU.MOREX.r3.5HG0513830	29.5002	27.4074	24.0057	9.424	8.94818	10.6704	1.83e-23	-1.16422	down
HORVU.MOREX.r3.5HG0420920	3.50382	2.11356	1.21109	0.785088	0.520432	0.195331	0.00229477	-1.16641	down
HORVU.MOREX.r3.6HG0602910	3.26439	4.05042	3.70148	0.589405	1.60612	1.03569	0.000224275	-1.16662	down
HORVU.MOREX.r3.2HG0119080	3.16034	2.67145	1.35967	0.606167	0.749723	0.705892	0.000327314	-1.16719	down
HORVU.MOREX.r3.3HG0312760	111.588	107.491	114.901	30.0708	43.9368	45.3316	4.49e-19	-1.16753	down
HORVU.MOREX.r3.5HG0513280	0.553607	0.815129	0.563919	0.18126	0.170969	0.132733	0.00109694	-1.16988	down
HORVU.MOREX.r3.7HG0721080	1.46784	2.16936	1.46477	0.445791	0.544041	0.394849	0.000534363	-1.17201	down
HORVU.MOREX.r3.3HG0258240	14.8134	16.888	13.9232	4.89182	5.48457	4.62531	5.43e-07	-1.17258	down
HORVU.MOREX.r3.3HG0222150	13.8294	12.8891	12.4187	4.83961	4.25458	4.69638	7.28e-16	-1.17265	down
HORVU.MOREX.r3.1HG0093700	411.06	334.126	116.528	20.776	61.3373	56.5587	0.00305487	-1.17422	down
HORVU.MOREX.r3.1HG0073370	27.4604	32.9943	9.49379	4.25399	6.51359	2.95817	0.00260641	-1.1765	down
HORVU.MOREX.r3.1HG0007290	6.81015	6.89124	5.93114	2.71601	1.29095	2.27409	3.16e-06	-1.17695	down
HORVU.MOREX.r3.1HG0063590	3.20578	5.54125	1.79844	0.100043	0.452741	1.23128	0.00288467	-1.17753	down
HORVU.MOREX.r3.3HG0287560	35.306	23.333	8.61945	1.94449	2.76246	5.5094	0.00285792	-1.18144	down
HORVU.MOREX.r3.4HG0413770	2.91495	2.13242	2.29951	0.868946	0.677376	0.395275	0.000575525	-1.1845	down
HORVU.MOREX.r3.7HG0732230	2.00967	1.68413	0.841517	0.247901	0.584375	0.303366	0.000953701	-1.18619	down
HORVU.MOREX.r3.2HG0188610	1.05227	1.25755	1.39994	0.305556	0.167739	0.266062	0.00211412	-1.18631	down
HORVU.MOREX.r3.4HG0333810	332.466	356.66	438.967	143.994	128.349	127.145	8.05e-24	-1.18848	down
Hordeum_vulgare_newGene_15426	4.82423	3.59263	3.25772	0.915996	1.02738	1.23269	8.5e-08	-1.18911	down
HORVU.MOREX.r3.7HG0680380	5.62514	5.00041	1.37952	0.746934	0.513881	1.48441	0.00138642	-1.19005	down
Hordeum_vulgare_newGene_5597	5.93515	4.10285	5.19041	0.887386	1.59708	1.70622	0.000326333	-1.19351	down
HORVU.MOREX.r3.3HG0233200	28.8497	32.3131	19.4954	7.90068	6.92583	11.9713	3.87e-09	-1.19409	down
HORVU.MOREX.r3.5HG0499290	5.35738	3.70726	1.94399	0.400478	1.50995	0.921931	0.000643983	-1.19533	down
Hordeum_vulgare_newGene_13208	5.38846	6.81938	10.7407	1.38468	2.68257	2.16396	0.000326396	-1.19778	down
HORVU.MOREX.r3.3HG0275170	2.16944	1.7127	2.14205	0.524913	0.616232	0.488254	0.000298536	-1.20008	down
Hordeum_vulgare_newGene_4772	3.1862	3.77779	0.873885	0.352106	0.808663	0.742961	0.000768334	-1.20402	down
HORVU.MOREX.r3.2HG0206500	17.5498	14.081	3.9224	0.857299	0.990144	2.37957	0.0021478	-1.20615	down
HORVU.MOREX.r3.7HG0665140	41.2185	25.5273	17.4487	5.23317	9.70317	6.77764	0.000489599	-1.20776	down
HORVU.MOREX.r3.1HG0014620	1.3908	1.74742	1.52314	0.326946	0.680233	0.475615	7.01e-07	-1.20779	down
HORVU.MOREX.r3.1HG0093670	253.516	209.922	74.7198	12.5335	35.9249	35.5528	0.0021621	-1.20901	down
HORVU.MOREX.r3.1HG0089620	8.94796	9.63684	12.2174	3.66944	2.78718	2.17462	0.000132685	-1.21011	down
HORVU.MOREX.r3.2HG0164020	1.43921	1.09038	0.552499	0.164141	0.164225	0.318069	0.00132959	-1.21071	down
HORVU.MOREX.r3.5HG0441860	102.816	81.056	95.3692	31.3056	32.7443	33.6479	1.28e-35	-1.21347	down
HORVU.MOREX.r3.1HG0075360	1.4223	1.86681	1.4924	0.418688	0.405376	0.573179	3.65e-05	-1.21405	down
HORVU.MOREX.r3.5HG0499210	11.7153	7.52015	4.81507	1.60759	2.78446	2.85063	1.03e-05	-1.21418	down
HORVU.MOREX.r3.2HG0187120	7.30048	6.58533	7.9239	2.5486	1.87155	2.6578	1.74e-08	-1.21455	down
HORVU.MOREX.r3.5HG0519480	0.88632	0.816646	0.847936	0.282202	0.26408	0.208604	2.15e-05	-1.2149	down
HORVU.MOREX.r3.7HG0657440	2.98458	1.15897	2.4283	0.697905	0.474241	0.499013	0.000412914	-1.21739	down
HORVU.MOREX.r3.2HG0215220	15.0007	12.7653	12.501	4.87115	4.71992	4.29406	1.85e-23	-1.21934	down
HORVU.MOREX.r3.2HG0215190	0.923202	0.832911	0.605531	0.147785	0.195206	0.252861	0.000398882	-1.22089	down
HORVU.MOREX.r3.6HG0623670	1.49795	1.34414	0.414005	0.178391	0.253526	0.365384	0.000489022	-1.22502	down
HORVU.MOREX.r3.4HG0404760	2.33086	3.11737	4.14582	0.833302	1.36146	0.731537	4.68e-06	-1.22572	down
HORVU.MOREX.r3.4HG0339610	12.009	9.89145	3.89282	1.98357	3.22019	2.28788	2.29e-05	-1.22928	down
HORVU.MOREX.r3.6HG0603050	3.58178	1.62417	2.59584	0.601876	0.683277	0.434131	0.000850095	-1.23028	down
Hordeum_vulgare_newGene_8470	1.92018	2.03014	1.40389	0.519721	0.498343	0.264429	0.000477287	-1.23361	down
HORVU.MOREX.r3.2HG0104710	5.05563	3.40941	4.69859	0.86833	1.23862	1.42528	0.000124396	-1.23569	down
HORVU.MOREX.r3.3HG0246180	0.98188	0.579652	0.531905	0.1231	0.099729	0.168997	0.00124046	-1.2361	down
HORVU.MOREX.r3.3HG0310800	7.06421	8.77958	11.8525	0.563267	2.19545	2.9934	0.00102272	-1.23669	down
HORVU.MOREX.r3.3HG0318380	1.46012	3.04202	1.24542	0.28498	0.628256	0.210764	0.00119718	-1.23679	down
HORVU.MOREX.r3.4HG0403590	3.05077	2.53444	1.346	0.199124	0.326813	0.934425	0.000910309	-1.23785	down
HORVU.MOREX.r3.1HG0069930	3.3688	4.26056	5.02958	0.829335	1.55872	1.19427	4.88e-06	-1.23834	down
HORVU.MOREX.r3.2HG0100180	1.64986	1.20602	1.20981	0.210311	0.189322	0.537312	0.000576024	-1.23923	down
HORVU.MOREX.r3.2HG0114880	1.2251	1.66618	1.80974	0.233361	0.41897	0.577979	0.000175496	-1.24099	down
HORVU.MOREX.r3.1HG0067140	39.4864	36.2788	21.2081	10.1607	3.18653	4.95769	0.00119095	-1.24379	down
HORVU.MOREX.r3.6HG0547450	7.52206	8.85921	9.35525	2.10426	2.31954	3.20402	3.18e-06	-1.24591	down
HORVU.MOREX.r3.3HG0234040	70.0839	69.5287	66.6315	22.8069	28.566	17.3593	5.12e-16	-1.2475	down
HORVU.MOREX.r3.1HG0007910	2.68378	2.12287	2.00959	0.508237	0.636024	0.710084	4.15e-05	-1.25816	down
HORVU.MOREX.r3.5HG0492510	4.07696	4.12695	0.810433	0.765167	0.449195	0.689217	0.00064083	-1.25965	down
HORVU.MOREX.r3.4HG0385680	0.649127	0.668387	0.708005	0	0.019306	0.105544	0.000976182	-1.26033	down
HORVU.MOREX.r3.4HG0369880	1.0835	1.29254	1.59952	0.302281	0.387664	0.392304	3.63e-05	-1.26037	down
HORVU.MOREX.r3.5HG0501480	1.85215	1.66818	1.32051	0.449341	0.514197	0.437088	3.38e-06	-1.26469	down
HORVU.MOREX.r3.7HG0748160	18.0044	16.4851	10.4491	4.59663	6.25336	2.79405	1.73e-07	-1.26472	down
HORVU.MOREX.r3.6HG0617100	1.14171	0.881792	1.69303	0.380174	0.289999	0.214614	0.000242574	-1.2671	down
Hordeum_vulgare_newGene_85	1.89548	2.18294	1.55126	0.563527	0.336257	0.195061	0.000558263	-1.26773	down
HORVU.MOREX.r3.7HG0666550	0.625454	0.472288	0.713548	0.089543	0.070574	0.142648	0.000947704	-1.27253	down
HORVU.MOREX.r3.3HG0285000	6.92976	5.83701	2.72472	1.11426	0.768836	2.14616	5.35e-05	-1.27769	down
HORVU.MOREX.r3.1HG0036440	1.34734	0.94474	1.45867	0.226604	0.435346	0.338594	3.23e-05	-1.27981	down
HORVU.MOREX.r3.1HG0058340	6.32552	5.14751	6.05638	1.42523	2.30762	1.62809	1.09e-08	-1.28084	down
Hordeum_vulgare_newGene_2727	5.44386	5.33383	4.49155	1.9866	1.24693	0.790379	4.28e-05	-1.28212	down
HORVU.MOREX.r3.3HG0299950	170.443	178.848	161.383	51.9996	58.2639	60.5008	2.86e-49	-1.28247	down
HORVU.MOREX.r3.1HG0016030	18.2636	14.6329	18.1661	4.14801	6.51245	5.30918	2.28e-10	-1.28384	down
HORVU.MOREX.r3.7HG0715180	1.90333	2.46948	1.84183	0.237209	0.492831	0.328812	0.000716138	-1.29224	down
Hordeum_vulgare_newGene_6448	4.90681	6.12868	5.21842	1.54447	2.00215	1.69443	8.59e-18	-1.2923	down
HORVU.MOREX.r3.1HG0051310	8.87229	9.43902	6.94982	2.71564	2.62194	2.65321	1.28e-13	-1.29285	down
HORVU.MOREX.r3.5HG0510840	3.49951	3.02254	3.55026	1.24474	1.04749	0.538725	4.04e-06	-1.2952	down
HORVU.MOREX.r3.3HG0285660	8.95772	10.6681	10.4319	3.54309	3.35423	2.71724	2.97e-16	-1.29704	down
HORVU.MOREX.r3.2HG0185000	2.94011	2.33306	1.34067	0.13197	0.412959	0.785928	0.00043934	-1.29775	down
HORVU.MOREX.r3.1HG0069460	8.90539	10.9306	6.77108	1.98648	3.33522	2.7177	5.32e-09	-1.29791	down
HORVU.MOREX.r3.1HG0010650	7.98446	9.53742	8.65408	1.13961	2.2032	3.51033	2.57e-05	-1.29939	down
HORVU.MOREX.r3.6HG0597780	3.29725	4.20415	2.16068	0.19186	0.287248	1.08958	0.000716756	-1.30005	down
HORVU.MOREX.r3.2HG0185880	24.0176	21.6665	26.2008	8.97356	6.39408	6.92073	1.92e-11	-1.30119	down
HORVU.MOREX.r3.2HG0173330	10.1066	11.335	11.8988	3.4261	3.92296	3.33024	4.45e-18	-1.30242	down
Hordeum_vulgare_newGene_509	5.75646	3.67947	4.76685	1.26962	1.84619	0.451977	6e-05	-1.30261	down
HORVU.MOREX.r3.3HG0236140	2.42962	2.30203	0.818717	0.309608	0.364393	0.675195	5.28e-05	-1.31796	down
Hordeum_vulgare_newGene_14620	1.50372	1.95713	1.5112	0.324662	0.529975	0.464565	5.78e-06	-1.32271	down
HORVU.MOREX.r3.6HG0590450	7.9039	8.73595	6.01661	1.58427	2.13453	2.80536	5.52e-08	-1.32275	down
HORVU.MOREX.r3.5HG0468740	4.51678	3.45123	1.14776	0.524174	0.851362	0.64247	0.000137043	-1.32502	down
HORVU.MOREX.r3.7HG0637470	1.18393	1.36347	1.03211	0.282606	0.36747	0.346952	4.37e-07	-1.32567	down
Hordeum_vulgare_newGene_11164	29.1967	30.9047	33.5097	11.1717	9.09384	9.15642	2.85e-20	-1.328	down
HORVU.MOREX.r3.3HG0294720	1.71922	1.63794	0.456776	0.233235	0.270042	0.273597	0.000234508	-1.32825	down
HORVU.MOREX.r3.4HG0392350	2.87972	1.99436	0.872997	0.068996	0.392887	0.411028	0.000505997	-1.33352	down
HORVU.MOREX.r3.5HG0477170	1.56889	1.44702	1.35613	0.297081	0.345973	0.400836	3.83e-05	-1.33419	down
HORVU.MOREX.r3.2HG0183330	7.42582	5.87798	3.17714	1.53765	1.58025	1.36786	1.04e-06	-1.33439	down
HORVU.MOREX.r3.7HG0680960	5.52993	5.30129	1.92285	0.551733	1.06356	1.47616	2.78e-05	-1.34183	down
HORVU.MOREX.r3.2HG0100380	6.77066	8.15478	3.89364	1.00669	1.07532	2.35762	3.13e-05	-1.35257	down
HORVU.MOREX.r3.2HG0116940	0.65375	1.97569	1.87371	0.016363	0.108374	0.361023	0.000468598	-1.35309	down
HORVU.MOREX.r3.5HG0446400	3.29574	2.7581	1.97578	0.555817	0.71201	0.64055	2.53e-05	-1.35432	down
HORVU.MOREX.r3.3HG0296630	1.40022	2.21646	1.8684	0.185564	0.264799	0.589885	0.000194046	-1.35559	down
HORVU.MOREX.r3.7HG0657870	8.85971	9.153	4.94736	1.22626	1.66935	3.14779	1.28e-06	-1.35629	down
HORVU.MOREX.r3.4HG0350960	14.656	12.1431	9.36847	2.4891	4.45303	3.19578	2.74e-08	-1.35659	down
HORVU.MOREX.r3.6HG0619220	10.0513	11.3693	7.61591	2.49735	2.21742	2.84374	9.76e-07	-1.36497	down
HORVU.MOREX.r3.1HG0050330	3.43228	1.5059	1.50406	0.309126	0.367085	0.695055	7.04e-05	-1.37112	down
HORVU.MOREX.r3.2HG0198220	5.04381	6.114	2.28013	0.963008	1.17889	0.799726	4.81e-05	-1.37443	down
HORVU.MOREX.r3.7HG0747470	8.94842	10.2251	3.36967	1.61069	0.636268	1.08412	0.000308252	-1.37634	down
HORVU.MOREX.r3.5HG0492890	14.1581	7.61592	9.83921	1.28427	3.59216	1.71106	7.8e-05	-1.37776	down
HORVU.MOREX.r3.5HG0502300	9.39334	8.09055	7.41371	2.67769	2.80822	2.11333	1.79e-23	-1.37785	down
HORVU.MOREX.r3.2HG0164550	8.04877	4.84809	1.15746	0.912026	0.978313	0.508443	0.000214847	-1.37903	down
Hordeum_vulgare_newGene_9816	0.755535	0.572757	0.37364	0.102722	0.111042	0.073198	0.000195085	-1.37942	down
Hordeum_vulgare_newGene_1219	1.90528	1.1821	1.76754	0.241676	0.25002	0.383496	0.00011223	-1.38288	down
HORVU.MOREX.r3.1HG0089650	7.10679	5.38031	7.93562	1.90032	0.948299	1.20856	8.61e-05	-1.38416	down
HORVU.MOREX.r3.5HG0480830	28.4608	37.0256	31.6536	9.35887	11.0991	8.95558	3.09e-23	-1.38602	down
HORVU.MOREX.r3.7HG0653740	1.36971	1.24028	0.895077	0.291599	0.301841	0.244536	6.5e-06	-1.38696	down
HORVU.MOREX.r3.1HG0083370	2.76479	4.41704	2.79953	0.680167	1.15341	0.635075	3.31e-06	-1.38701	down
HORVU.MOREX.r3.3HG0316870	1.22264	2.05145	1.35641	0.128057	0.2338	0.499199	0.000120491	-1.3899	down
Hordeum_vulgare_newGene_8513	0.67884	1.37638	0.979754	0	0.025856	0.16946	0.000258474	-1.39394	down
HORVU.MOREX.r3.6HG0624200	3.13792	2.39106	2.46754	0.50332	0.971633	0.490922	2.6e-06	-1.39853	down
HORVU.MOREX.r3.3HG0285650	4.29858	4.65973	5.19901	1.31237	0.679323	1.09275	2.35e-05	-1.40269	down
HORVU.MOREX.r3.7HG0745810	9.64585	8.8768	7.27058	1.99544	2.84416	2.69946	9.87e-17	-1.40518	down
HORVU.MOREX.r3.7HG0687560	7.28854	7.9651	6.84465	1.51185	2.6427	1.67869	4.17e-08	-1.40543	down
HORVU.MOREX.r3.4HG0417170	1.30113	1.27769	1.58604	0.243594	0.345823	0.482066	1.12e-07	-1.41486	down
HORVU.MOREX.r3.5HG0511630	0.922536	0.480841	1.64894	0.148076	0.041321	0.185093	0.000213645	-1.41589	down
HORVU.MOREX.r3.2HG0136330	5.19817	3.33175	5.54344	1.28731	1.45912	0.504567	6.5e-06	-1.41669	down
HORVU.MOREX.r3.1HG0089660	17.6768	15.9458	15.7045	3.59095	4.83522	4.54584	1.46e-08	-1.41833	down
HORVU.MOREX.r3.3HG0222640	6.28669	4.54115	4.48644	0.978191	1.03569	1.41576	6.93e-06	-1.4194	down
HORVU.MOREX.r3.5HG0491150	22.3569	11.9775	5.69312	1.08742	0.475947	1.7573	0.000209075	-1.42005	down
HORVU.MOREX.r3.1HG0000950	1.64035	1.45066	1.23711	0.415804	0.44342	0.262661	3.55e-08	-1.42668	down
HORVU.MOREX.r3.1HG0010660	13.4217	16.0244	13.3173	1.82078	1.6827	5.85907	1.04e-05	-1.4277	down
HORVU.MOREX.r3.2HG0138000	2.66418	2.28242	3.00107	0.269127	0.747325	0.408345	2.79e-05	-1.42936	down
HORVU.MOREX.r3.3HG0230380	2.64248	3.06664	2.20836	0.229626	0.598361	0.900069	8.39e-06	-1.43302	down
HORVU.MOREX.r3.3HG0284510	7.79042	7.28355	8.6847	2.22822	0.833035	1.97469	1.35e-05	-1.43515	down
HORVU.MOREX.r3.6HG0617130	3.94318	3.10536	5.13013	1.30409	1.08946	0.665359	1.36e-07	-1.43543	down
HORVU.MOREX.r3.1HG0006690	0.472787	0.82569	0.680083	0.15109	0.119594	0.125924	2.28e-05	-1.44062	down
HORVU.MOREX.r3.3HG0222610	12.83	15.1626	15.4295	4.26667	4.57855	3.61608	2.78e-21	-1.45231	down
HORVU.MOREX.r3.3HG0228860	17.7732	22.1022	18.5608	5.93109	5.06925	5.70818	2.08e-21	-1.45244	down
HORVU.MOREX.r3.4HG0353430	2.333	1.86428	1.41282	0.372921	0.425628	0.366912	1.01e-05	-1.45301	down
HORVU.MOREX.r3.1HG0025530	23.7941	35.8981	4.50507	1.20455	1.18534	1.48636	0.000120491	-1.45545	down
HORVU.MOREX.r3.3HG0220750	0.574098	1.25023	0.719431	0.113483	0	0.009347	0.000108739	-1.46012	down
HORVU.MOREX.r3.2HG0135400	9.09889	11.9513	5.99897	2.25297	2.51638	2.32411	1.9e-10	-1.46161	down
HORVU.MOREX.r3.5HG0459670	34.7266	37.3975	17.3631	4.16293	4.97007	10.8145	1.92e-06	-1.46228	down
HORVU.MOREX.r3.7HG0715130	48.1272	40.7226	43.033	5.96268	14.5238	13.2306	4.1e-09	-1.46306	down
HORVU.MOREX.r3.2HG0111290	16.7109	16.8492	13.7738	3.9382	3.5856	5.51155	1.98e-15	-1.46422	down
HORVU.MOREX.r3.7HG0701270	1.62662	1.12658	1.93197	0.317579	0.450073	0.154599	1.71e-05	-1.46568	down
HORVU.MOREX.r3.7HG0715300	12.0449	11.1176	2.65443	0.267817	0.753325	0.800954	0.000109787	-1.47012	down
HORVU.MOREX.r3.3HG0225510	24.0814	21.8194	14.1278	3.94462	5.38957	6.537	1.22e-11	-1.47108	down
HORVU.MOREX.r3.5HG0442770	1.91658	1.35589	1.05207	0.215354	0.238208	0.467021	3.35e-06	-1.47809	down
HORVU.MOREX.r3.6HG0620630	3.17819	2.0762	0.448119	0.246046	0.400208	0.270311	4.79e-05	-1.47858	down
HORVU.MOREX.r3.5HG0431750	1.77593	2.61235	2.43288	0.544853	0.16848	0.124754	8.6e-05	-1.48245	down
Hordeum_vulgare_newGene_6742	4.28625	3.26448	2.87457	0.588285	0.798795	1.12979	2.85e-08	-1.48492	down
HORVU.MOREX.r3.3HG0226230	0.601196	0.47301	0.802186	0.106754	0.051329	0.114486	4.86e-05	-1.49541	down
HORVU.MOREX.r3.2HG0214090	0.269558	0.563848	0.40754	0.078497	0.057491	0.044347	4.66e-05	-1.49745	down
HORVU.MOREX.r3.5HG0484590	2.95783	3.7564	4.04197	0.971484	1.05301	0.562916	1.64e-08	-1.4991	down
HORVU.MOREX.r3.1HG0084120	2.83588	4.70232	3.82153	0.207522	0.552643	0.944232	3.77e-05	-1.50515	down
HORVU.MOREX.r3.3HG0269730	0.931727	0.672145	1.22689	0.033154	0.15485	0.186599	4.56e-05	-1.5148	down
HORVU.MOREX.r3.6HG0623140	5.96934	6.26334	2.82994	1.00466	1.12329	1.06284	4.95e-07	-1.52462	down
HORVU.MOREX.r3.3HG0250140	4.63778	2.23372	2.80859	0.780629	0.177365	0.547263	2.08e-05	-1.52722	down
HORVU.MOREX.r3.6HG0596750	3.1896	2.34878	2.08745	0.414967	0.061171	0.32821	5.12e-05	-1.52772	down
HORVU.MOREX.r3.2HG0135410	6.71485	9.41699	10.6153	2.30953	2.20908	2.0252	2.32e-10	-1.52786	down
HORVU.MOREX.r3.5HG0534280	8.04397	7.60519	2.51743	1.1067	1.05271	1.44892	1.15e-06	-1.54303	down
HORVU.MOREX.r3.2HG0098070	7.49232	5.46283	0.939909	0.149262	0.106578	0.055518	2.81e-05	-1.54409	down
HORVU.MOREX.r3.2HG0209470	103.871	74.9513	51.423	4.34822	3.9486	12.6506	4.31e-05	-1.54948	down
HORVU.MOREX.r3.7HG0684940	2.75541	2.32659	0.538274	0.219103	0.1404	0.3792	2.64e-05	-1.55082	down
HORVU.MOREX.r3.2HG0190560	23.7507	14.7783	19.997	5.57708	4.99925	4.45317	5.47e-16	-1.55091	down
HORVU.MOREX.r3.2HG0100890	3.00334	2.40888	2.5251	0.594511	0.388958	0.69343	1.36e-07	-1.55446	down
HORVU.MOREX.r3.7HG0665200	12.7725	26.6982	15.2198	3.53014	4.87954	2.50879	7.38e-07	-1.55505	down
HORVU.MOREX.r3.7HG0649120	9.75392	8.69948	6.02301	2.08271	1.46483	1.51561	2.45e-07	-1.56002	down
HORVU.MOREX.r3.6HG0546360	10.1705	12.2585	14.3214	2.42533	3.91034	2.76074	4.03e-13	-1.56442	down
HORVU.MOREX.r3.2HG0183380	12.7228	16.2799	8.24619	2.51271	1.54546	3.99774	1.89e-08	-1.57413	down
HORVU.MOREX.r3.3HG0229420	5.70379	4.3958	4.59246	0.871227	1.00011	1.61083	1.42e-11	-1.57864	down
HORVU.MOREX.r3.1HG0089600	19.8003	24.573	27.5951	5.09439	7.16062	4.25343	3.24e-10	-1.58195	down
HORVU.MOREX.r3.1HG0006230	0.830991	0.931421	0.644062	0.174051	0.122417	0.148658	9.81e-07	-1.58319	down
HORVU.MOREX.r3.4HG0359060	6.13909	5.67043	7.06457	1.94025	1.26639	0.696968	9.31e-08	-1.58613	down
Hordeum_vulgare_newGene_14042	12.1773	11.3295	11.8013	2.85644	3.42693	3.06039	2.21e-39	-1.58697	down
HORVU.MOREX.r3.2HG0182380	10.053	12.0743	15.3548	3.40478	3.29369	2.47272	2.75e-14	-1.59169	down
HORVU.MOREX.r3.4HG0418330	76.9984	48.1945	40.0356	0.853414	0.064632	0.270099	1.1e-05	-1.5939	down
HORVU.MOREX.r3.2HG0204700	9.21738	15.336	8.07795	1.55038	2.44613	2.20822	3.85e-07	-1.5951	down
HORVU.MOREX.r3.2HG0165920	2.11479	1.8568	2.14491	0.284758	0.355336	0.525711	3.26e-07	-1.59535	down
Hordeum_vulgare_newGene_15355	32.4747	39.1986	37.484	10.3112	9.94613	7.87599	2.99e-25	-1.59557	down
HORVU.MOREX.r3.1HG0078020	1.84714	1.67341	0.583129	0.061084	0.048994	0.2632	2.04e-05	-1.60326	down
HORVU.MOREX.r3.2HG0209020	31.2417	27.6697	21.9223	4.86337	5.53297	9.03612	1.75e-15	-1.6147	down
HORVU.MOREX.r3.UnG0765280	4.47168	3.80631	4.10566	1.1213	0.987519	0.763826	2.43e-12	-1.61639	down
Hordeum_vulgare_newGene_9788	4.52803	4.04029	1.99872	0.786416	0.793575	0.823587	1.1e-11	-1.61923	down
HORVU.MOREX.r3.5HG0483900	0.791062	0.533874	0.600294	0.075573	0.039272	0.079163	1.37e-05	-1.62017	down
HORVU.MOREX.r3.6HG0577760	9.3113	7.40656	10.9262	2.18729	2.15909	2.13775	3.32e-14	-1.62035	down
HORVU.MOREX.r3.7HG0675650	56.6676	84.2637	32.627	5.69256	9.0051	11.7891	3.26e-06	-1.62727	down
HORVU.MOREX.r3.2HG0101600	11.3179	5.92639	6.64799	0.020054	0.024984	0.153682	6.31e-06	-1.64203	down
HORVU.MOREX.r3.5HG0502770	15.5507	16.7703	16.7761	3.58029	4.04822	4.70244	6.37e-33	-1.64559	down
HORVU.MOREX.r3.7HG0734670	1.0073	1.55387	1.39708	0.01318	0.172937	0.245918	7.31e-06	-1.65261	down
HORVU.MOREX.r3.5HG0474460	2.71986	3.80418	2.83581	0.657641	0.840192	0.643058	7.91e-15	-1.66065	down
Hordeum_vulgare_newGene_15152	5.25096	4.03147	3.28534	0.2411	1.28699	0.578569	3.99e-07	-1.66723	down
HORVU.MOREX.r3.3HG0228020	1.97172	1.55024	1.66357	0.216394	0.282014	0.021291	6.34e-06	-1.6731	down
HORVU.MOREX.r3.2HG0188790	9.03341	4.90978	6.5174	1.69173	1.40217	1.3896	8.55e-14	-1.6925	down
HORVU.MOREX.r3.2HG0102660	0.474447	0.854098	0.702348	0.059163	0.077522	0.102819	1.11e-06	-1.70285	down
HORVU.MOREX.r3.2HG0176250	1.10746	1.02905	1.11237	0.163263	0.140203	0.044677	2.36e-06	-1.71455	down
Hordeum_vulgare_newGene_9037	3.13499	1.70291	1.79675	0.377571	0.437906	0.568866	2.23e-12	-1.72767	down
HORVU.MOREX.r3.6HG0547660	5.46023	5.5069	5.00482	1.24598	1.3051	1.02336	1.89e-20	-1.73676	down
HORVU.MOREX.r3.5HG0436820	1.56645	2.93103	1.79628	0.357822	0.119992	0.252993	9.75e-07	-1.74396	down
HORVU.MOREX.r3.5HG0464580	5.08286	3.79343	1.43428	0.341388	0.336072	0.80005	1.53e-07	-1.75938	down
HORVU.MOREX.r3.7HG0717870	17.9754	11.5373	5.02254	1.53859	0.893958	1.09915	1.14e-06	-1.76774	down
HORVU.MOREX.r3.7HG0748900	37.4936	46.0174	40.5924	6.48079	6.65876	12.7308	9.4e-16	-1.76846	down
HORVU.MOREX.r3.2HG0122530	52.5256	33.1223	56.2547	5.78508	10.278	3.71764	1.98e-07	-1.77075	down
HORVU.MOREX.r3.5HG0502760	43.6807	46.5698	41.3607	9.48028	11.2576	9.09789	1.38e-38	-1.78723	down
HORVU.MOREX.r3.7HG0728340	27.3996	21.0398	23.7993	4.83102	6.14416	4.82094	7.45e-26	-1.79411	down
HORVU.MOREX.r3.6HG0627380	7.97925	6.39715	4.26377	0.705376	1.72869	0.421301	1.23e-08	-1.80342	down
HORVU.MOREX.r3.2HG0110810	3.73135	1.58153	0.578223	0.175723	0.245872	0.208904	4.21e-07	-1.80387	down
Hordeum_vulgare_newGene_641	0.642643	0.503963	0.700714	0.080457	0.055202	0.118515	1.82e-08	-1.8091	down
HORVU.MOREX.r3.2HG0114710	2.27251	2.20604	1.91622	0.284863	0.24782	0.374231	2.07e-08	-1.81965	down
HORVU.MOREX.r3.6HG0544330	90.0465	110.962	90.6585	21.3157	23.6888	20.3662	3.64e-57	-1.82766	down
HORVU.MOREX.r3.5HG0460910	2.35835	2.1705	3.38274	0.482683	0.212591	0.44802	1.12e-08	-1.83299	down
HORVU.MOREX.r3.1HG0089710	12.2484	8.30834	11.2787	2.20324	1.69492	2.21225	6.39e-15	-1.83541	down
HORVU.MOREX.r3.5HG0442910	3.80039	1.95873	1.95257	0.01655	0.199739	0.145872	6.72e-07	-1.84125	down
Hordeum_vulgare_newGene_1912	0.709292	1.54584	0.687529	0.066005	0.070492	0.120936	2.87e-07	-1.85162	down
Hordeum_vulgare_newGene_15630	1.38062	1.41891	1.79195	0.215081	0.241097	0.077194	6.59e-08	-1.8692	down
HORVU.MOREX.r3.2HG0188580	2.42656	1.46631	2.06892	0.253089	0.430495	0.247176	3.45e-10	-1.87227	down
HORVU.MOREX.r3.3HG0312240	1.04429	1.29478	1.03695	0.179223	0.143133	0.105139	1.27e-08	-1.88402	down
HORVU.MOREX.r3.5HG0502220	13.4715	14.6838	13.3875	1.96081	3.16431	2.86294	8.48e-19	-1.88815	down
HORVU.MOREX.r3.2HG0199370	41.0051	33.6214	24.7411	5.15692	6.75212	7.91892	4.8e-25	-1.89294	down
HORVU.MOREX.r3.1HG0008080	0.562512	2.4453	2.89832	0.176405	0.068094	0.214832	1.44e-07	-1.90741	down
Hordeum_vulgare_newGene_351	1.41784	1.06396	1.55838	0.084623	0.053178	0.100642	1.21e-07	-1.9115	down
HORVU.MOREX.r3.3HG0228400	5.46603	2.78886	3.04218	0.016443	0	0.003441	1.26e-07	-1.91204	down
HORVU.MOREX.r3.6HG0592540	3.0756	3.15784	1.05452	0.101934	0.160576	0.314816	1.12e-07	-1.91332	down
HORVU.MOREX.r3.2HG0210780	11.5804	9.89171	10.0554	1.92657	2.32708	1.40221	7.28e-16	-1.91464	down
HORVU.MOREX.r3.1HG0092570	3.85648	2.4716	4.50424	0.557196	0.678685	0.594954	7e-14	-1.93021	down
HORVU.MOREX.r3.2HG0122600	49.6781	24.4153	36.9276	6.76101	8.17549	5.32694	6.22e-18	-1.93142	down
HORVU.MOREX.r3.3HG0322830	1.4363	1.28447	1.53164	0.108131	0.203355	0.258266	4.7e-10	-1.93818	down
HORVU.MOREX.r3.2HG0212750	0.452992	1.28201	1.50115	0.079409	0.105045	0.134231	1.52e-08	-1.96704	down
Hordeum_vulgare_newGene_14043	10.1677	6.43104	6.06596	1.26861	0.804738	1.54347	3.96e-14	-1.97897	down
HORVU.MOREX.r3.1HG0009120	10.5222	10.9108	9.8495	1.97559	2.25282	1.63056	8.45e-33	-2.00448	down
HORVU.MOREX.r3.3HG0315590	0.909668	1.08505	1.31997	0.088657	0.151689	0.121815	1.15e-09	-2.00632	down
HORVU.MOREX.r3.2HG0178020	4.96947	4.48339	1.66846	0.138733	0.259818	0.564834	7.95e-09	-2.01809	down
HORVU.MOREX.r3.5HG0482560	5.4982	2.72067	2.36228	0.267534	0.363615	0.122385	1.03e-08	-2.03527	down
HORVU.MOREX.r3.5HG0491260	5.9055	4.9308	3.10681	0.850096	0.6835	0.516315	1.78e-14	-2.05606	down
Hordeum_vulgare_newGene_195	378.811	354.818	409.959	44.2262	65.153	21.3323	1.23e-10	-2.0726	down
HORVU.MOREX.r3.4HG0341070	236.544	232.343	228.478	41.2715	50.5327	41.0203	6.98e-123	-2.08148	down
HORVU.MOREX.r3.5HG0538180	0.5032	0.97265	0.357847	0	0.035513	0.044907	8.54e-09	-2.09451	down
HORVU.MOREX.r3.1HG0089740	7.8675	9.31179	12.0708	0.92603	1.38828	0.655713	1.22e-10	-2.10408	down
HORVU.MOREX.r3.2HG0114720	6.69281	4.58142	6.05459	0.320973	0.842239	0.383677	4.06e-10	-2.10633	down
HORVU.MOREX.r3.5HG0430240	7.06259	6.34169	9.14638	0.743431	1.015	1.46493	1.04e-15	-2.10886	down
HORVU.MOREX.r3.3HG0321600	0.894183	0.503809	0.331647	0.02105	0.033479	0.041284	3.03e-09	-2.11894	down
HORVU.MOREX.r3.3HG0229320	1.57466	1.08679	0.979532	0.054783	0.130088	0.145306	8.99e-11	-2.14977	down
HORVU.MOREX.r3.2HG0098890	3.36083	2.23178	2.96451	0.351767	0.372405	0.455466	7.01e-17	-2.15736	down
HORVU.MOREX.r3.1HG0089250	6.2775	2.56528	2.40261	0.217269	0	0.100272	2.63e-09	-2.16693	down
HORVU.MOREX.r3.3HG0225350	6.78487	5.74408	3.91953	0.624255	0.511912	0.704806	2.57e-14	-2.23408	down
Hordeum_vulgare_newGene_3193	2.08078	2.02069	1.718	0	0	0	4.79e-10	-2.2585	down
HORVU.MOREX.r3.1HG0078690	13.9457	10.9633	9.49106	1.50541	1.62241	1.95053	1.4e-35	-2.28682	down
Hordeum_vulgare_newGene_1212	1.53089	2.63957	1.57729	0.09009	0	0	2.32e-10	-2.2976	down
HORVU.MOREX.r3.3HG0302520	4.07019	2.56055	1.15567	0.041439	0.183045	0.254552	2.64e-11	-2.30521	down
Hordeum_vulgare_newGene_9385	6.54164	4.35008	4.84255	0.445037	0.527879	0.743453	1.07e-17	-2.35172	down
HORVU.MOREX.r3.1HG0089690	19.7674	16.7519	20.7202	1.06611	2.50829	2.39919	3.02e-17	-2.37492	down
HORVU.MOREX.r3.7HG0640720	0.611283	0.527633	0.449842	0	0	0	3.42e-11	-2.39535	down
HORVU.MOREX.r3.7HG0701260	27.2856	24.9184	31.9356	4.88596	3.51786	2.84391	2.43e-37	-2.41468	down
Hordeum_vulgare_newGene_4300	1.29385	0.699759	0.909755	0	0	0	1.48e-11	-2.43613	down
HORVU.MOREX.r3.2HG0204690	46.0827	53.954	49.9502	4.91806	8.42843	7.20684	1.26e-51	-2.44054	down
HORVU.MOREX.r3.2HG0122620	196.821	172.94	213.711	26.873	33.3583	23.2162	2.99e-81	-2.44159	down
HORVU.MOREX.r3.5HG0430020	6.79304	8.98339	9.50352	0.804338	0.734903	1.35015	7.99e-24	-2.44459	down
Hordeum_vulgare_newGene_11253	1.22576	1.16671	0.796928	0	0	0	9.57e-12	-2.45685	down
Hordeum_vulgare_newGene_1926	7.96754	4.47283	4.10636	0.480363	0.370951	0.422462	1.51e-15	-2.46145	down
HORVU.MOREX.r3.2HG0130360	6.65689	5.01476	4.15676	0.064389	0.026144	0	6.03e-12	-2.47559	down
HORVU.MOREX.r3.1HG0006490	13.6551	13.421	11.1328	1.90776	1.43341	1.05335	5.52e-28	-2.4941	down
HORVU.MOREX.r3.5HG0537660	4.75891	2.83091	2.84574	0.283441	0.05514	0.222714	8.09e-14	-2.51123	down
HORVU.MOREX.r3.UnG0795730	2.18504	1.70947	0.937081	0.078861	0.132387	0.043596	5.3e-14	-2.53075	down
HORVU.MOREX.r3.7HG0651170	5.05967	4.02133	1.36335	0.137942	0.055552	0.284532	1.03e-13	-2.54882	down
HORVU.MOREX.r3.2HG0138060	2.70246	1.93884	2.19608	0	0	0.002507	1.12e-12	-2.55306	down
HORVU.MOREX.r3.3HG0225310	3.89713	3.45226	3.12514	0.241327	0.471904	0.446563	1.01e-32	-2.57547	down
Hordeum_vulgare_newGene_12825	1.92159	1.76837	1.85786	0	0	0	6.17e-13	-2.58175	down
Hordeum_vulgare_newGene_8684	0.87991	0.708894	0.86526	0.024644	0	0	4.73e-13	-2.58294	down
Hordeum_vulgare_newGene_4014	0.73072	1.5171	0.928909	0	0	0	5.19e-13	-2.59016	down
HORVU.MOREX.r3.6HG0624190	1.84	1.13529	1.30018	0.023687	0.052752	0.063317	5.6e-14	-2.59846	down
HORVU.MOREX.r3.6HG0542460	2.86735	2.08505	1.24615	0.079517	0.132315	0.156516	2.24e-16	-2.61502	down
Hordeum_vulgare_newGene_8208	2.95566	1.82833	2.74934	0	0.084542	0	8.38e-14	-2.65526	down
HORVU.MOREX.r3.5HG0449720	9.12798	3.04594	3.99647	0	0	0	1.19e-13	-2.65611	down
HORVU.MOREX.r3.5HG0502910	3.48296	3.88644	2.13349	0.084863	0	0	8.09e-14	-2.65907	down
Hordeum_vulgare_newGene_2214	0.873403	0.526019	0.41662	0	0.010095	0	7.72e-14	-2.6686	down
HORVU.MOREX.r3.3HG0227640	5.50048	2.36376	2.10907	0.040155	0	0	5.97e-14	-2.68201	down
HORVU.MOREX.r3.3HG0259590	0.803199	0.679854	0.592197	0	0	0	6.2e-14	-2.68249	down
HORVU.MOREX.r3.5HG0468090	2.9781	2.61182	2.7148	0	0	0	3.18e-14	-2.7104	down
Hordeum_vulgare_newGene_7188	2.20091	1.21419	1.18479	0	0	0	8.78e-15	-2.76452	down
HORVU.MOREX.r3.2HG0120190	2.86438	1.53194	1.73667	0.048169	0.062089	0	1.06e-15	-2.7935	down
HORVU.MOREX.r3.5HG0498410	1.72465	1.44912	1.41803	0	0	0	3.88e-15	-2.79486	down
Hordeum_vulgare_newGene_701	0.887609	0.521002	0.723358	0	0	0	3.54e-15	-2.79964	down
HORVU.MOREX.r3.5HG0511210	6.7674	4.5306	4.89904	0.506775	0.413068	0.178545	5.65e-25	-2.86177	down
Hordeum_vulgare_newGene_6700	1.14095	0.479405	0.931448	0	0	0	2.07e-16	-2.91263	down
Hordeum_vulgare_newGene_612	1.74276	0.651619	0.709749	0	0	0	1.56e-16	-2.92176	down
HORVU.MOREX.r3.7HG0634620	1.64481	1.28717	1.3617	0	0.021846	0	8.99e-17	-2.92528	down
HORVU.MOREX.r3.3HG0288980	1.01419	0.839728	1.26078	0	0	0	1.15e-16	-2.93064	down
Hordeum_vulgare_newGene_1995	2.47041	2.02964	1.18709	0	0	0	1.05e-16	-2.93584	down
HORVU.MOREX.r3.2HG0195070	1.50192	0.740031	0.95698	0.027362	0.024548	0.073114	8.91e-21	-2.99032	down
Hordeum_vulgare_newGene_15443	2.16108	1.29665	1.19869	0	0	0	2.35e-17	-2.99059	down
Hordeum_vulgare_newGene_6591	0.77971	0.452374	0.66085	0	0	0	1.19e-17	-3.01417	down
HORVU.MOREX.r3.3HG0254270	0.725159	0.47629	0.293556	0	0	0	1.01e-17	-3.02379	down
HORVU.MOREX.r3.2HG0154080	2.97051	1.41156	2.96748	0	0	0	7.12e-18	-3.03605	down
Hordeum_vulgare_newGene_13880	0.479696	0.256747	0.385613	0	0	0	5.56e-18	-3.04253	down
Hordeum_vulgare_newGene_2590	3.98624	1.41307	2.79156	0	0	0	4.21e-18	-3.0577	down
HORVU.MOREX.r3.5HG0526140	0.484425	0.513699	0.35851	0	0	0	2.36e-18	-3.07041	down
Hordeum_vulgare_newGene_15026	2.63069	2.04706	1.87592	0.115842	0.173079	0.076369	4.75e-27	-3.1115	down
HORVU.MOREX.r3.1HG0010060	2.02378	1.26761	1.73066	0	0	0	7e-19	-3.11229	down
HORVU.MOREX.r3.2HG0134620	16.5721	10.8622	8.33646	0.76392	0.914552	0.580194	2.28e-36	-3.12072	down
HORVU.MOREX.r3.4HG0331860	1.20758	0.990489	0.506566	0	0	0	1.26e-19	-3.17365	down
HORVU.MOREX.r3.5HG0503500	25.5783	36.3655	41.3043	1.56279	3.0644	1.23344	5.33e-35	-3.19094	down
HORVU.MOREX.r3.4HG0332700	2.4844	1.76618	1.21661	0	0	0	6.77e-20	-3.19121	down
Hordeum_vulgare_newGene_7085	2.53847	1.4717	1.10361	0	0	0	6.79e-20	-3.19191	down
HORVU.MOREX.r3.7HG0642120	4.4199	2.36148	3.05766	0.07555	0	0	1.18e-20	-3.20724	down
Hordeum_vulgare_newGene_2957	4.8785	3.30727	2.64173	0.781221	0.219406	0.292264	5.76e-52	-3.20799	down
HORVU.MOREX.r3.3HG0268350	2.82352	1.27118	1.89125	0	0	0	1.24e-20	-3.24741	down
HORVU.MOREX.r3.2HG0192890	3.8939	2.49471	5.42565	0.161584	0.019255	0.116759	1.69e-23	-3.24958	down
HORVU.MOREX.r3.3HG0266640	8.19731	4.37505	5.94827	0	0	0	9.02e-21	-3.25468	down
HORVU.MOREX.r3.6HG0546340	40.4223	60.9245	59.9764	3.91846	3.29994	4.66752	4.45e-85	-3.26377	down
HORVU.MOREX.r3.2HG0138070	6.39526	3.86358	2.91212	0	0	0	7.01e-21	-3.26556	down
Hordeum_vulgare_newGene_6635	0.909164	0.606783	0.405929	0	0	0	6.06e-21	-3.26718	down
HORVU.MOREX.r3.5HG0449710	9.31274	3.50669	6.32206	0.030931	0	0	2.75e-22	-3.35917	down
Hordeum_vulgare_newGene_2725	1.06821	1.33781	0.534704	0	0	0	2.67e-22	-3.36201	down
HORVU.MOREX.r3.3HG0270250	4.75644	2.2984	3.24817	0	0	0	1.68e-22	-3.37768	down
Hordeum_vulgare_newGene_2585	2.5275	1.27814	1.5169	0	0	0	3.82e-23	-3.42167	down
HORVU.MOREX.r3.2HG0099860	13.6912	7.48674	7.021	0	0	0	3.02e-23	-3.42958	down
Hordeum_vulgare_newGene_11111	2.51243	1.03378	1.43959	0	0	0	3.51e-23	-3.43287	down
HORVU.MOREX.r3.5HG0535240	1.12254	0.584375	0.92756	0	0.004102	0.012741	1.65e-24	-3.43871	down
HORVU.MOREX.r3.3HG0310310	3.7459	4.88128	5.26801	0	0	0	1e-23	-3.45367	down
Hordeum_vulgare_newGene_15427	2.37642	1.91785	1.24057	0.02819	0	0.029416	1.17e-25	-3.47808	down
HORVU.MOREX.r3.7HG0642130	3.38533	3.38019	3.76335	0	0	0	1.3e-24	-3.50703	down
HORVU.MOREX.r3.2HG0099690	10.8142	8.50663	6.64381	0.53663	0.125448	0.218609	8.9e-36	-3.54999	down
Hordeum_vulgare_newGene_1248	1.15693	1.42644	1.59203	0	0	0	2.71e-25	-3.55173	down
HORVU.MOREX.r3.6HG0622860	4.76908	5.45866	3.86767	0	0	0	7.45e-26	-3.58545	down
HORVU.MOREX.r3.2HG0130370	7.21318	4.65239	5.59317	0	0	0	1.21e-26	-3.63522	down
HORVU.MOREX.r3.3HG0242380	2.0122	0.980836	0.992631	0	0	0	4.55e-27	-3.67424	down
Hordeum_vulgare_newGene_6642	0.76907	0.905929	1.02577	0	0	0	1.68e-27	-3.6851	down
Hordeum_vulgare_newGene_3064	1.43952	1.27119	1.01495	0	0	0	6.59e-28	-3.70403	down
HORVU.MOREX.r3.3HG0259280	1.89722	1.45435	1.03775	0	0	0	2.39e-28	-3.73789	down
Hordeum_vulgare_newGene_14989	3.46683	1.46192	1.60441	0	0	0	1.38e-28	-3.77187	down
HORVU.MOREX.r3.4HG0410490	1.73575	2.0515	1.71608	0	0	0	2.86e-29	-3.77922	down
Hordeum_vulgare_newGene_6699	2.09859	1.03548	1.64409	0	0	0	3.74e-31	-3.90072	down
Hordeum_vulgare_newGene_2877	2.75015	2.64388	2.20033	0.029241	0.022875	0.057773	2.99e-40	-3.91333	down
Hordeum_vulgare_newGene_15172	6.75793	4.902	4.12516	0.040629	0.17478	0.031006	5.87e-47	-4.03007	down
HORVU.MOREX.r3.3HG0282060	1.77674	1.6926	1.20445	0	0.016798	0	2.27e-36	-4.0774	down
Hordeum_vulgare_newGene_548	1.98313	1.07395	1.66346	0	0	0	3.66e-36	-4.14272	down
HORVU.MOREX.r3.3HG0317120	10.7266	15.6854	8.65894	0	0.087915	0	7.88e-38	-4.16289	down
Hordeum_vulgare_newGene_79	3.80973	2.47607	1.82288	0.017237	0	0	1.34e-39	-4.26197	down
HORVU.MOREX.r3.5HG0438640	17.2356	10.6221	9.12048	0.034042	0	0	2.94e-39	-4.26644	down
HORVU.MOREX.r3.7HG0634880	1.52496	1.19507	1.1264	0	0	0	2.08e-39	-4.27309	down
Hordeum_vulgare_newGene_2673	4.18507	2.5214	2.35473	0	0	0	2.08e-39	-4.2921	down
HORVU.MOREX.r3.2HG0198440	1.21379	0.796755	0.846232	0	0	0	6.61e-43	-4.42862	down
HORVU.MOREX.r3.2HG0188310	20.2338	16.383	16.2032	0.461553	0.641997	0.211889	1.19e-93	-4.44214	down
Hordeum_vulgare_newGene_6490	72.4523	40.7194	35.5739	0.159079	0.042337	0.138661	1.22e-43	-4.58328	down
HORVU.MOREX.r3.5HG0514870	16.4415	11.7764	9.69598	0	0	0	1.6e-49	-4.68951	down
HORVU.MOREX.r3.3HG0317130	4.33399	4.47802	4.25171	0	0	0	8.47e-53	-4.77837	down
Hordeum_vulgare_newGene_2638	4.23243	3.71004	3.55048	0.030616	0	0.007282	4.5e-60	-4.79984	down
HORVU.MOREX.r3.3HG0258000	8.23683	5.2111	4.52469	0.01912	0.036987	0	1.04e-56	-4.8005	down
HORVU.MOREX.r3.3HG0293950	24.1734	19.6209	12.7619	0	0	0	4.4e-54	-4.86378	down
HORVU.MOREX.r3.3HG0261810	7.05895	5.7705	4.9006	0	0	0	8.86e-57	-4.92694	down
Hordeum_vulgare_newGene_14702	4.27605	5.02627	3.33341	0	0	0	3.05e-61	-5.05972	down
HORVU.MOREX.r3.2HG0102950	43.8219	26.2262	28.5512	0.281644	0	0.293378	1.55e-71	-5.06738	down
Hordeum_vulgare_newGene_2801	4.09392	2.81731	1.93382	0	0	0	5.13e-61	-5.09987	down
HORVU.MOREX.r3.7HG0636480	8.3683	4.91808	4.85383	0	0	0	1.54e-64	-5.21049	down
HORVU.MOREX.r3.7HG0745620	3.97299	2.3151	2.07377	0	0	0	1.71e-66	-5.28289	down
Hordeum_vulgare_newGene_8082	8.55265	6.43844	12.7171	0	0	0	1.02e-71	-5.44774	down
HORVU.MOREX.r3.4HG0332080	3.73568	2.5563	2.53716	0	0	0	1.8e-75	-5.49586	down
HORVU.MOREX.r3.2HG0169930	7.51936	4.79069	5.14764	0	0	0	4.12e-76	-5.52158	down
HORVU.MOREX.r3.7HG0745610	5.07212	3.21536	3.40862	0.013652	0	0	2.07e-94	-5.86387	down
Hordeum_vulgare_newGene_1799	4.68396	3.24892	3.78809	0.013003	0.007069	0	2.01e-104	-5.96456	down
Hordeum_vulgare_newGene_11332	22.4989	15.5636	14.3049	0.056576	0	0	1.46e-104	-6.04613	down
HORVU.MOREX.r3.2HG0202040	8.80376	5.57501	5.48057	0	0	0	1.06e-100	-6.13499	down
HORVU.MOREX.r3.7HG0635950	14.1724	9.74149	9.42982	0	0	0	2.83e-166	-7.33313	down
Notes: W-CK-7 represents a 7-day control sample of W, W-T-7 represents samples of W treated with drought for 7 days.

## Sheet: 5
Supplementary Table S5. All DEGs of XZ5 treated with drought for 14 days.
gene ID	W-CK-14-1_FPKM	W-CK-14-2_FPKM	W-CK-14-3_FPKM	W-T-14-1_FPKM	W-T-14-2_FPKM	W-T-14-3_FPKM	W-T-14/W-CK-14 FDR	W-T-14/W-CK-14 log2FC	regulated
HORVU.MOREX.r3.6HG0629070	0	0	0	21.1127	21.1334	13.5037	2.22e-148	8.2954	up
Hordeum_vulgare_newGene_14586	0	0	0	9.02613	14.168	14.8434	3.35e-131	7.92041	up
HORVU.MOREX.r3.1HG0078720	0	0	0	86.8239	47.5057	34.559	1.69e-108	7.59094	up
Hordeum_vulgare_newGene_13111	0	0	0	14.1188	12.4616	8.62316	1.58e-97	7.14245	up
HORVU.MOREX.r3.6HG0545500	0.038054	0.028574	0	8.00021	12.116	8.04758	8.49e-97	6.65994	up
HORVU.MOREX.r3.1HG0008910	0	0	0	10.2203	9.07284	8.73326	6.57e-69	6.26305	up
Hordeum_vulgare_newGene_15094	0	0	0	5.92782	4.9509	5.83061	1.56e-60	5.9833	up
HORVU.MOREX.r3.7HG0730760	0	0	0	7.85899	5.72788	6.06835	1.69e-58	5.92353	up
HORVU.MOREX.r3.2HG0116940	0	0	0	5.52261	1.83869	3.18658	2.34e-49	5.67905	up
Hordeum_vulgare_newGene_15140	0	0	0	4.38023	6.0272	3.52433	1.66e-49	5.60691	up
HORVU.MOREX.r3.3HG0252510	0.067046	0.11154	0.154821	12.6032	8.74906	7.81405	2.99e-66	5.3031	up
HORVU.MOREX.r3.6HG0611260	0	0	0	2.6455	2.24018	3.18759	3.78e-43	5.30248	up
Hordeum_vulgare_newGene_7844	0.124559	0.135085	0.114618	7.84766	5.81359	6.46691	5.88e-118	5.24725	up
HORVU.MOREX.r3.1HG0075500	0	0.022668	0	3.41696	2.90379	1.55171	2.45e-36	4.90727	up
Hordeum_vulgare_newGene_2297	0	0	0	1.56251	1.58724	4.8781	1.88e-33	4.88124	up
HORVU.MOREX.r3.3HG0223840	1.14011	1.12099	0.728402	29.8107	30.5909	28.4213	3.61e-159	4.76812	up
Hordeum_vulgare_newGene_3496	0	0	0	1.6786	1.66773	1.77395	2.28e-32	4.74761	up
HORVU.MOREX.r3.4HG0346230	0	0.029753	0	12.462	3.91653	4.15012	1.57e-31	4.7448	up
HORVU.MOREX.r3.1HG0009410	0	0	0.190116	10.5776	12.5167	13.4246	1.05e-34	4.7417	up
HORVU.MOREX.r3.2HG0180360	0	0	0	2.25854	1.16612	1.29733	4.66e-29	4.5753	up
HORVU.MOREX.r3.7HG0658900	0.232602	0.301793	0.162915	8.33949	5.31108	9.16563	7.54e-61	4.49116	up
HORVU.MOREX.r3.3HG0322340	0.011504	0	0	4.69696	1.64735	0.964408	1.1e-26	4.45078	up
HORVU.MOREX.r3.1HG0009360	0.600677	0.395638	0.43923	12.0097	11.6163	10.6612	3.1e-112	4.40304	up
HORVU.MOREX.r3.7HG0717990	0	0	0	6.05064	4.68371	6.24043	2.82e-26	4.37495	up
HORVU.MOREX.r3.3HG0243810	0	0	0	1.02933	3.61393	1.8367	4.92e-25	4.33637	up
Hordeum_vulgare_newGene_841	0	0	0	1.01514	1.7524	3.46025	3.63e-24	4.26873	up
HORVU.MOREX.r3.2HG0209950	0.143194	0.493434	0.249997	44.4737	17.104	30.5725	1.9e-25	4.25129	up
HORVU.MOREX.r3.3HG0325180	0	0.253108	0.057691	30.4335	8.81761	11.2012	5.73e-25	4.24039	up
HORVU.MOREX.r3.4HG0339960	0.486908	0.618812	0.284647	39.1052	14.2771	16.2689	5.24e-30	4.19988	up
HORVU.MOREX.r3.6HG0542480	0.040969	0.107978	0.055142	5.79798	3.40913	2.53375	2.66e-28	4.14859	up
HORVU.MOREX.r3.3HG0294290	0.324723	0.223307	0.414669	7.74898	8.11076	7.55964	1.44e-53	4.12649	up
HORVU.MOREX.r3.6HG0548770	0	0	0.06473	11.2247	5.60118	2.96594	1.31e-22	4.10965	up
HORVU.MOREX.r3.3HG0303830	0.052647	0.028211	0	5.38251	1.92538	1.74234	4.9e-22	3.99558	up
HORVU.MOREX.r3.1HG0059680	0.116717	0.158785	0.01568	3.73296	3.06992	4.08682	7.45e-27	3.96347	up
HORVU.MOREX.r3.5HG0537520	0	0	0	0.925608	5.52657	1.35365	6.47e-20	3.94821	up
HORVU.MOREX.r3.6HG0542370	0.685987	0.66783	0.193752	13.9553	13.1706	8.45652	1.58e-35	3.89081	up
HORVU.MOREX.r3.4HG0393050	0	0.018943	0	4.42063	1.46031	0.900195	1.52e-19	3.88132	up
Hordeum_vulgare_newGene_2962	0.091526	0.118273	0.075608	4.30621	2.64326	1.56732	1.74e-28	3.87973	up
HORVU.MOREX.r3.2HG0097360	0.066384	0.297633	0.432458	30.1301	32.9257	25.5077	8.48e-19	3.78386	up
HORVU.MOREX.r3.1HG0058660	0	0	0	2.23254	2.82723	1.86716	1.8e-18	3.77513	up
HORVU.MOREX.r3.3HG0285690	0	0	0	5.51326	2.64913	3.60842	1.01e-17	3.71034	up
HORVU.MOREX.r3.7HG0634510	0.400906	0.87783	1.31033	17.8395	25.6223	11.9002	5.37e-29	3.69707	up
HORVU.MOREX.r3.3HG0303800	0	0	0	1.21519	3.17387	0.729927	2.87e-17	3.68593	up
HORVU.MOREX.r3.7HG0748890	0	0.026009	0.01328	1.15308	1.04607	2.07879	2.63e-18	3.67859	up
HORVU.MOREX.r3.1HG0009930	0	0.014081	0.005772	2.95108	1.03237	2.56915	2.03e-17	3.65979	up
HORVU.MOREX.r3.1HG0079430	0	0	0	1.46277	0.745538	0.880706	7.59e-17	3.62554	up
HORVU.MOREX.r3.2HG0160240	0.330646	0.519167	0.482192	16.2888	5.44447	5.04132	1.95e-27	3.61152	up
HORVU.MOREX.r3.1HG0077180	0.025379	0	0	1.62008	2.85893	0.740645	1.18e-16	3.59505	up
HORVU.MOREX.r3.6HG0604660	0.068393	0.194178	0.03101	6.60355	1.83499	3.46079	8.6e-19	3.59289	up
HORVU.MOREX.r3.4HG0406620	0	0.033514	0.137135	7.25958	2.82543	3.34991	4.89e-17	3.57083	up
HORVU.MOREX.r3.5HG0530120	0	0	0	2.64736	3.43517	4.06305	3.83e-16	3.55302	up
HORVU.MOREX.r3.4HG0338640	0.015628	0	0.012009	5.022	1.17785	0.817135	6.92e-16	3.5307	up
HORVU.MOREX.r3.2HG0193650	0.066837	0.127006	0.015808	6.47149	2.96923	1.5026	5.72e-17	3.51266	up
Hordeum_vulgare_newGene_8513	0.128859	0.184864	0.102758	2.95838	6.67163	1.60261	2.53e-19	3.48812	up
HORVU.MOREX.r3.2HG0193790	2.25225	1.77438	2.00483	23.6115	25.2179	28.3918	4.77e-49	3.45741	up
HORVU.MOREX.r3.6HG0542380	0.686054	0.497533	0.154891	9.82636	8.27142	6.73771	3.33e-23	3.449	up
HORVU.MOREX.r3.5HG0491190	0.199711	0.33703	0.286496	3.07782	6.86405	3.96549	6.31e-24	3.40006	up
HORVU.MOREX.r3.2HG0200060	0.034817	0.106214	0.014708	2.03018	1.12717	1.9008	1.01e-16	3.36863	up
HORVU.MOREX.r3.7HG0676830	0	0	0	2.90161	0.622918	0.621919	3.21e-14	3.36836	up
HORVU.MOREX.r3.2HG0195190	0.16474	0.874127	1.123	16.4484	13.5584	12.3536	3.65e-20	3.36595	up
HORVU.MOREX.r3.2HG0141900	0.034333	0.043622	0.072184	1.5655	1.67965	0.742797	9.03e-18	3.36223	up
HORVU.MOREX.r3.6HG0555260	0.05678	0.227611	0.393382	3.74003	3.96272	8.16826	4.85e-18	3.35665	up
HORVU.MOREX.r3.1HG0093680	77.0165	93.4267	59.1866	767.39	902.504	1575.19	1.55e-23	3.26749	up
HORVU.MOREX.r3.6HG0545380	0.021719	0.136094	0.009971	2.54966	1.76124	1.56197	1.34e-14	3.2581	up
HORVU.MOREX.r3.6HG0542560	0.270831	0.229627	0.505499	9.93426	4.06197	4.70151	5.34e-18	3.23045	up
HORVU.MOREX.r3.5HG0528120	0.147666	0.233573	0.136139	3.88937	1.99626	2.17369	7.5e-20	3.20656	up
HORVU.MOREX.r3.6HG0543730	0	0.037382	0.067595	3.01228	1.53915	2.75327	2.23e-13	3.20402	up
HORVU.MOREX.r3.3HG0224540	3.55597	3.25178	3.04539	53.3599	26.1198	23.4859	4.45e-39	3.18001	up
Hordeum_vulgare_newGene_4248	0.059807	0.058658	0.041835	5.84217	0.863472	1.05138	2.61e-13	3.17789	up
HORVU.MOREX.r3.7HG0734670	0.171273	0.079497	0.123342	2.46392	2.78099	1.04009	1.73e-17	3.16116	up
HORVU.MOREX.r3.5HG0463490	0.06196	0.127536	0.072732	3.45778	1.85402	1.38186	3.28e-15	3.15733	up
Hordeum_vulgare_newGene_8596	0.114899	0.114913	0.171202	2.29528	2.03457	2.46863	1.34e-16	3.11137	up
HORVU.MOREX.r3.5HG0501040	0.302922	0.924277	0.220431	7.06021	7.02919	7.57473	2.38e-17	3.09927	up
HORVU.MOREX.r3.5HG0438300	0	0.040092	0	1.10004	1.46526	1.7956	4.72e-12	3.07546	up
HORVU.MOREX.r3.1HG0010660	0.274005	1.22531	0.618564	10.5062	11.5683	8.12139	3.08e-17	3.07183	up
HORVU.MOREX.r3.6HG0605650	0.066261	0.137496	0.219631	1.93486	2.07472	1.3187	2.23e-19	3.05474	up
HORVU.MOREX.r3.3HG0297580	0.019418	0.029409	0.051805	0.796809	0.683807	0.486374	1.97e-14	3.04705	up
HORVU.MOREX.r3.3HG0309280	0	0	0.078557	5.09764	1.55123	2.34998	9.89e-12	3.04439	up
HORVU.MOREX.r3.1HG0008080	0.159121	0.389952	0.37875	5.10791	2.71926	3.32015	3.23e-20	3.04306	up
HORVU.MOREX.r3.5HG0504990	0.72629	0.521062	0.226751	5.92675	6.78299	7.20639	6.92e-17	3.01222	up
Hordeum_vulgare_newGene_13270	1.2143	2.06815	0.805048	29.6856	10.9849	10.3964	6.81e-18	3.00766	up
HORVU.MOREX.r3.6HG0615780	0.546684	0.333859	0.859869	8.75536	8.63339	4.34076	3e-17	2.97366	up
HORVU.MOREX.r3.4HG0400000	0.512108	1.79532	0.827513	64.5626	20.2804	29.3189	1.66e-11	2.96761	up
HORVU.MOREX.r3.6HG0614070	0.07442	0.171227	0.046682	4.31793	1.68583	1.25785	3.92e-12	2.95534	up
HORVU.MOREX.r3.3HG0300120	0.747367	1.1663	0.43993	26.1458	5.35498	7.72704	1.72e-13	2.94987	up
HORVU.MOREX.r3.6HG0551770	3.43014	1.61548	0.838862	145.329	54.7866	57.0283	3.58e-11	2.94632	up
HORVU.MOREX.r3.1HG0089760	0	0.027124	0.014731	1.22593	0.540045	0.582629	4.42e-11	2.93292	up
HORVU.MOREX.r3.3HG0228290	0.098107	0.072352	0.183422	7.59688	1.04915	1.79943	1.56e-11	2.93192	up
HORVU.MOREX.r3.3HG0282720	0.430091	0.815178	0.507756	10.0995	3.61492	4.04033	1.77e-20	2.91773	up
HORVU.MOREX.r3.2HG0167040	0.12241	0	0.041045	1.46015	3.3792	4.05495	6.23e-11	2.91661	up
HORVU.MOREX.r3.7HG0741430	2.02879	1.95105	2.51539	18.1824	18.9331	16.2301	6.51e-33	2.87383	up
HORVU.MOREX.r3.6HG0559530	0.08924	0	0	4.42498	2.2206	1.78408	2.03e-10	2.87067	up
HORVU.MOREX.r3.5HG0519500	0.470211	0.586166	0.422873	6.31098	4.6184	2.99668	4.18e-21	2.86815	up
HORVU.MOREX.r3.6HG0542550	1.01788	0.967955	0.585855	13.8112	7.72307	4.15433	1.2e-18	2.86449	up
HORVU.MOREX.r3.3HG0303210	0.277279	0.220256	0.189544	7.0578	2.70841	1.40245	4.72e-12	2.83619	up
HORVU.MOREX.r3.4HG0409200	0.083993	0.111611	0.361831	3.88765	3.7377	1.89095	1.17e-11	2.81658	up
HORVU.MOREX.r3.1HG0009950	0	0.022097	0.155576	4.44007	1.67352	4.53359	4.51e-10	2.81525	up
HORVU.MOREX.r3.3HG0294720	0.70516	0.420425	0.345904	17.3009	6.60505	5.12247	8.43e-11	2.79162	up
HORVU.MOREX.r3.6HG0557480	0	0.03778	0.022855	0.604824	0.570468	0.698696	2.98e-10	2.78841	up
Hordeum_vulgare_newGene_14962	0.217581	0.40392	0.226927	2.23567	3.07711	2.59708	9.63e-18	2.78424	up
HORVU.MOREX.r3.1HG0080840	0.731204	0.412732	0.123915	4.43977	5.83778	5.26346	9.93e-13	2.76799	up
HORVU.MOREX.r3.3HG0291910	0.266379	0.926554	0.263175	31.3215	14.3524	10.1903	9.43e-10	2.75967	up
HORVU.MOREX.r3.3HG0251700	0.114524	0.523034	0.27061	4.39187	4.32971	3.1907	2.81e-12	2.75419	up
HORVU.MOREX.r3.7HG0736790	0.402331	0.550006	0.428697	12.5263	3.1089	3.32074	4.33e-11	2.69931	up
HORVU.MOREX.r3.2HG0200350	0.093734	0.133346	0.035974	1.54991	1.33199	0.620548	3.54e-11	2.69321	up
Hordeum_vulgare_newGene_7979	0.228335	0.513921	0.351379	3.41894	3.24538	1.37509	9.07e-13	2.68722	up
HORVU.MOREX.r3.6HG0605270	1.09908	0.677523	0.491158	5.49903	5.33338	5.82399	4.24e-24	2.67902	up
HORVU.MOREX.r3.5HG0476020	0.127858	0.454309	0.093894	6.49617	1.63639	2.2034	4.44e-10	2.65437	up
HORVU.MOREX.r3.1HG0046320	1.1497	1.52292	1.08736	15.8039	7.13688	6.7877	4.13e-18	2.651	up
HORVU.MOREX.r3.1HG0082040	0.664271	1.01303	0.40385	9.49233	4.77999	3.82391	1.1e-14	2.64093	up
HORVU.MOREX.r3.1HG0009480	0.259399	0.105947	0.352085	5.17865	1.94026	1.5614	1.3e-10	2.61448	up
HORVU.MOREX.r3.3HG0309510	0.097078	0.126279	0.051149	1.81922	1.36039	1.02269	1.49e-09	2.59619	up
HORVU.MOREX.r3.3HG0303000	0.494622	0.371512	0.079099	5.73316	3.01613	3.74766	6.03e-10	2.59376	up
HORVU.MOREX.r3.1HG0056660	2.00135	1.31482	2.14771	23.2377	12.2577	10.2407	2.08e-14	2.58995	up
HORVU.MOREX.r3.5HG0494900	0.981379	0.691434	0.590694	10.4739	3.16909	4.71886	5.92e-15	2.58806	up
HORVU.MOREX.r3.7HG0708000	0.568118	1.04662	0.387265	11.5755	3.65657	3.63126	6.86e-12	2.57582	up
HORVU.MOREX.r3.3HG0252240	0.123571	0.227462	0.201578	1.65064	2.52278	2.8093	6.33e-10	2.56831	up
HORVU.MOREX.r3.3HG0270240	0.775878	0.816557	0.325134	7.84461	3.76442	3.9602	7.1e-14	2.56407	up
HORVU.MOREX.r3.5HG0522100	1.98482	2.26694	2.29723	66.8144	18.3665	18.4491	4.6e-09	2.56124	up
HORVU.MOREX.r3.7HG0727090	0.053788	0.10645	0.197063	5.34912	1.82894	1.46135	1.28e-08	2.5605	up
HORVU.MOREX.r3.3HG0310500	0.379547	0.577414	0.214106	29.1693	7.57914	6.47937	2.68e-08	2.54761	up
HORVU.MOREX.r3.7HG0704810	1.0181	0.878238	0.627937	7.91914	5.76765	3.56727	3.3e-19	2.5396	up
HORVU.MOREX.r3.4HG0403100	0.88027	1.24485	0.64474	13.3301	5.73876	3.934	6.7e-12	2.49644	up
HORVU.MOREX.r3.5HG0524170	0.033998	0	0.020532	2.98596	0.486588	0.428923	6.78e-08	2.49003	up
HORVU.MOREX.r3.3HG0222830	0	0.11741	0.05051	1.48413	1.21454	1.09802	4.36e-08	2.485	up
HORVU.MOREX.r3.2HG0203120	0.317438	0.042518	0.086821	32.2425	10.4611	10.4036	7.32e-08	2.4837	up
HORVU.MOREX.r3.5HG0475950	1.36729	1.13537	0.797806	13.192	7.58626	4.19327	4.71e-13	2.48041	up
HORVU.MOREX.r3.6HG0626160	2.41822	1.82314	1.33065	14.2507	7.7387	12.8631	3.78e-21	2.4757	up
HORVU.MOREX.r3.3HG0248140	0.343164	0.232279	0.083403	1.94052	2.52611	3.54428	6.5e-09	2.47509	up
HORVU.MOREX.r3.5HG0497220	0.461656	0.372024	0.071778	42.6714	13.2726	15.3453	8.34e-08	2.47497	up
HORVU.MOREX.r3.1HG0082120	0.768396	1.22723	0.262923	10.1194	4.31877	5.42525	1.03e-10	2.4747	up
HORVU.MOREX.r3.4HG0383900	0.734469	1.05885	0.447517	9.4686	3.92731	4.05831	2.62e-12	2.47467	up
HORVU.MOREX.r3.5HG0499010	0.281075	0.571486	0.168804	29.2759	5.52167	10.4451	8.38e-08	2.47236	up
HORVU.MOREX.r3.7HG0748760	48.4633	45.4819	37.4519	217.112	235.248	237.733	1.25e-106	2.45987	up
HORVU.MOREX.r3.1HG0010340	0.403133	0.235759	0.325232	5.89241	1.42683	3.18428	3.22e-09	2.45951	up
HORVU.MOREX.r3.1HG0065130	2.08102	1.4619	1.04591	17.6579	6.49014	8.10705	5.45e-14	2.44928	up
Hordeum_vulgare_newGene_8900	5.82153	10.1025	10.5209	54.2885	49.5915	42.2922	1.66e-35	2.43542	up
HORVU.MOREX.r3.3HG0282970	6.89548	5.1769	3.05014	33.4541	35.0452	22.8013	4.19e-20	2.4339	up
HORVU.MOREX.r3.4HG0384790	0.168094	0.159194	0.043848	2.69386	1.0273	0.828435	1.8e-08	2.43337	up
HORVU.MOREX.r3.7HG0707220	0.118097	0.162363	0.255052	2.73982	1.81844	0.819019	5.17e-09	2.41114	up
Hordeum_vulgare_newGene_1036	0.029582	0.101709	0.374721	3.14113	2.4016	1.73919	5.89e-08	2.40674	up
Hordeum_vulgare_newGene_9223	0.681296	0.292957	0.147883	3.25622	4.10572	3.58164	7.1e-09	2.39261	up
HORVU.MOREX.r3.2HG0191150	0.133007	0.351415	0.308821	4.41813	1.59986	1.37678	3.98e-09	2.38973	up
HORVU.MOREX.r3.7HG0635170	0.894733	0.917528	0.842288	5.45533	5.35082	3.65037	3.63e-27	2.37655	up
HORVU.MOREX.r3.7HG0715810	4.2643	6.77285	3.94106	36.6313	26.6846	18.307	3.85e-25	2.36819	up
HORVU.MOREX.r3.3HG0289720	0.423255	0.382751	0.292707	2.25684	2.24613	2.0462	1.71e-15	2.36719	up
Hordeum_vulgare_newGene_10645	0.518259	0.678103	0.566576	3.33051	4.9552	2.98436	2.4e-13	2.3633	up
HORVU.MOREX.r3.3HG0286660	0.099862	0.093351	0.011191	3.14456	0.820471	0.705133	2.97e-07	2.35815	up
HORVU.MOREX.r3.4HG0406630	1.77141	1.19416	0.530268	19.3973	6.58562	5.42544	8e-09	2.35387	up
HORVU.MOREX.r3.4HG0409210	0.132215	0.186544	0.094001	1.59062	1.07414	1.00764	6.06e-09	2.34996	up
HORVU.MOREX.r3.5HG0501050	0.933571	1.23677	0.081335	9.32295	9.51572	9.30202	1.01e-07	2.34861	up
HORVU.MOREX.r3.7HG0710400	1.11339	3.12749	1.02884	14.7195	14.083	8.01713	7.87e-11	2.34157	up
HORVU.MOREX.r3.4HG0403130	0.382007	0.632426	0.261872	6.82817	2.74085	1.45229	7.1e-09	2.34001	up
HORVU.MOREX.r3.7HG0635300	0.608158	1.45646	0.159127	28.0374	32.5424	18.8097	5.97e-07	2.32386	up
HORVU.MOREX.r3.7HG0715950	11.378	6.91728	3.28405	103.771	46.9522	65.1597	5.68e-08	2.32054	up
HORVU.MOREX.r3.3HG0238590	0.12002	0.157305	0.076463	0.749283	0.729393	0.936109	1.12e-10	2.31175	up
HORVU.MOREX.r3.1HG0064890	1.74563	2.83112	1.38519	19.7305	7.7042	8.54909	2.81e-13	2.30508	up
HORVU.MOREX.r3.1HG0064920	0.34878	0.820858	0.55343	8.77386	2.26917	2.96406	8.79e-09	2.30234	up
HORVU.MOREX.r3.4HG0338600	5.74214	6.55622	5.68781	52.9467	26.653	19.254	8.41e-18	2.29879	up
HORVU.MOREX.r3.3HG0282560	3.30673	2.69832	1.9676	11.7302	14.7891	15.9633	1.19e-19	2.2968	up
HORVU.MOREX.r3.2HG0212750	0.447361	0.379838	0.351657	1.86761	2.66671	1.88817	1.27e-17	2.29526	up
Hordeum_vulgare_newGene_8869	0.438815	0.543136	0.211617	3.8486	2.82706	1.56188	7.46e-10	2.28152	up
HORVU.MOREX.r3.2HG0135120	0.170225	0.086273	0.071295	1.9735	1.00912	0.890405	2.33e-07	2.28077	up
HORVU.MOREX.r3.3HG0301300	0.419449	0.7078	0.861842	7.31958	3.94266	2.2637	3.45e-10	2.27958	up
HORVU.MOREX.r3.2HG0136680	0.124721	0.288305	0.478948	2.57766	1.49029	2.34223	1.56e-09	2.27851	up
HORVU.MOREX.r3.7HG0682550	0.050541	0.149518	0.088592	0.920152	2.07991	0.811875	4.58e-07	2.27265	up
Hordeum_vulgare_newGene_10116	0.428921	0.431063	0.170777	3.33754	2.08715	1.83418	1.47e-09	2.26998	up
Hordeum_vulgare_newGene_3208	0.305932	0.306665	0.133727	2.05554	1.87601	1.69946	5.66e-13	2.25974	up
Hordeum_vulgare_newGene_12520	3.10429	6.72242	1.88334	55.2903	24.5093	40.8126	2.84e-07	2.25425	up
HORVU.MOREX.r3.5HG0459670	4.67077	10.6955	7.30738	45.7207	41.2599	33.2585	1.54e-16	2.25059	up
Hordeum_vulgare_newGene_15465	1.38531	1.13751	0.655401	22.2359	8.03093	6.67809	3.35e-07	2.24945	up
HORVU.MOREX.r3.2HG0212940	1.51031	1.45423	0.370541	9.44032	7.25521	5.29237	9.38e-10	2.2483	up
HORVU.MOREX.r3.5HG0530810	0.177679	0.528491	0.116985	5.28933	1.78156	1.35713	3.6e-07	2.23575	up
HORVU.MOREX.r3.1HG0064880	0.618975	1.01829	0.275592	22.8391	7.51086	5.81034	1.77e-06	2.22438	up
Hordeum_vulgare_newGene_14760	0.222837	0.28205	0.271799	1.22043	1.74079	2.77276	2.05e-08	2.22271	up
HORVU.MOREX.r3.2HG0193820	6.9402	5.99628	2.1505	25.9992	28.0551	33.7471	3.21e-11	2.21836	up
HORVU.MOREX.r3.5HG0491870	2.63391	1.49461	1.81592	9.08535	8.37448	13.1203	1.05e-16	2.21747	up
HORVU.MOREX.r3.3HG0282540	2.33482	1.5314	1.2832	9.67333	9.74702	8.35507	7.81e-13	2.19656	up
HORVU.MOREX.r3.5HG0474120	0.857526	1.30594	0.916571	13.3422	4.29641	3.12253	1.13e-08	2.19454	up
HORVU.MOREX.r3.5HG0433130	0.317212	0.795993	0.372687	9.96372	1.77389	3.41996	8.41e-07	2.18737	up
HORVU.MOREX.r3.2HG0112230	0.736728	1.45218	0.66984	18.0759	4.67954	3.25502	5.26e-07	2.18337	up
HORVU.MOREX.r3.4HG0383400	0.319759	0.54849	0.375282	4.10881	1.83538	1.54195	1.06e-09	2.1786	up
HORVU.MOREX.r3.6HG0633200	0.196635	0.312713	0.373781	1.948	2.38653	1.18284	3.32e-09	2.17785	up
HORVU.MOREX.r3.6HG0547920	2.60301	1.55395	2.73641	9.98935	9.57121	15.1096	2.78e-15	2.17112	up
HORVU.MOREX.r3.2HG0128980	0.152917	0.287228	0.074622	4.18072	0.868793	0.747376	1.77e-06	2.1674	up
HORVU.MOREX.r3.4HG0385680	0	0.168588	0.092803	2.07184	2.56059	0.800698	4.17e-06	2.16073	up
HORVU.MOREX.r3.7HG0700330	0.603437	0.810071	1.09051	6.79337	3.59529	3.12191	1.45e-11	2.15564	up
HORVU.MOREX.r3.2HG0115620	0.087843	0.266111	0.139802	1.10926	1.2454	1.89796	5.97e-07	2.15074	up
HORVU.MOREX.r3.1HG0005420	0.848304	0.918904	1.03672	8.17948	3.92647	3.02729	2.62e-11	2.15012	up
HORVU.MOREX.r3.6HG0612700	0.543596	1.05256	0.472424	17.567	5.00577	4.51187	3.3e-06	2.14989	up
HORVU.MOREX.r3.1HG0026830	0.064083	0.153989	0.085861	1.02069	0.701417	0.462811	1.2e-07	2.14661	up
HORVU.MOREX.r3.2HG0173080	0.248278	1.01786	0.262247	2.69185	4.32997	3.67329	9.73e-08	2.14465	up
HORVU.MOREX.r3.5HG0495910	0.38494	0.534536	0.610627	6.49118	1.94909	1.50133	2.9e-08	2.14446	up
HORVU.MOREX.r3.3HG0306430	11.4717	13.1974	9.17061	59.1542	52.4467	37.488	3.59e-31	2.14436	up
HORVU.MOREX.r3.1HG0093670	10.4272	25.8243	13.8455	104.202	103.038	307.441	2.24e-06	2.13996	up
Hordeum_vulgare_newGene_1684	0.999752	1.51026	0.487428	96.4942	25.2869	13.8356	5.38e-06	2.13978	up
HORVU.MOREX.r3.6HG0616020	0.666308	1.07476	0.339353	3.91245	5.75669	2.71813	7.38e-09	2.13797	up
HORVU.MOREX.r3.4HG0409190	0.252444	0.694582	0.377833	3.00919	3.53176	2.06703	5.12e-08	2.13558	up
HORVU.MOREX.r3.3HG0274650	0.221541	0.356798	0.139597	3.65493	0.762612	1.86092	1.14e-06	2.12879	up
HORVU.MOREX.r3.5HG0521630	0.063541	0.291777	0.057026	1.82313	1.08806	0.923762	1.68e-06	2.12785	up
HORVU.MOREX.r3.1HG0067160	11.4294	12.0908	4.95054	62.6654	82.3628	40.8176	8.52e-08	2.12575	up
HORVU.MOREX.r3.3HG0270800	1.31248	1.29865	1.03569	10.0856	3.79561	4.24398	2.66e-13	2.12382	up
Hordeum_vulgare_newGene_3241	9.18389	8.92088	3.33034	48.0478	42.8022	39.3931	2.88e-08	2.12301	up
HORVU.MOREX.r3.2HG0211990	0.075261	0.202202	0.056603	4.46744	0.554644	0.58264	5.99e-06	2.12267	up
HORVU.MOREX.r3.1HG0055010	0.561408	1.32638	0.637913	4.65157	5.66032	3.52862	8.57e-10	2.12104	up
HORVU.MOREX.r3.1HG0075750	0.288997	0.773617	0.669514	2.72123	3.09265	3.30629	1.84e-10	2.10811	up
HORVU.MOREX.r3.1HG0051740	1.47127	1.50096	0.528165	13.983	7.73288	2.74689	3.92e-07	2.09998	up
HORVU.MOREX.r3.1HG0093760	0	0.088739	0.058813	2.30746	0.665997	0.57443	9.06e-06	2.09683	up
Hordeum_vulgare_newGene_12587	0.038218	0.036912	0.041982	0.172954	0.294922	0.467893	1.31e-06	2.09301	up
HORVU.MOREX.r3.4HG0410340	1.13181	1.27234	1.66894	10.7092	4.4825	5.08932	1.28e-11	2.08461	up
HORVU.MOREX.r3.1HG0017990	1.49113	1.5696	0.54787	7.68506	7.18109	4.99852	7.11e-09	2.08066	up
HORVU.MOREX.r3.4HG0380790	4.33622	6.50088	3.90678	45.5177	15.3454	17.5757	1.78e-09	2.07553	up
HORVU.MOREX.r3.5HG0494890	10.2724	13.2108	12.8497	44.1886	50.0893	52.2412	7.05e-56	2.07158	up
Hordeum_vulgare_newGene_8233	3.33152	4.16544	3.35961	16.417	13.5608	16.6559	9.95e-22	2.06674	up
HORVU.MOREX.r3.1HG0002450	0.278272	0.911038	0.552521	2.70029	3.57286	2.90867	3.45e-09	2.065	up
HORVU.MOREX.r3.6HG0627340	0.452712	0.543664	0.480669	5.12532	1.34455	1.82188	1.81e-08	2.06494	up
HORVU.MOREX.r3.1HG0093700	16.0334	42.89	21.3951	174.35	192.739	511.928	8.71e-06	2.06027	up
HORVU.MOREX.r3.5HG0444080	0.209141	0.852762	0.337371	12.049	2.23154	1.75059	9.31e-06	2.058	up
HORVU.MOREX.r3.2HG0193660	0.167244	0.390706	0.059323	17.7531	4.12797	4.78178	1.36e-05	2.05445	up
HORVU.MOREX.r3.7HG0702510	0.406293	0.161686	0.072334	2.00853	1.79539	1.15242	2.44e-06	2.05423	up
HORVU.MOREX.r3.3HG0218190	1.01075	1.81049	1.40241	7.34491	7.97816	5.27198	8.04e-11	2.05257	up
HORVU.MOREX.r3.7HG0708040	0.900656	1.88364	0.64255	7.96951	4.18494	6.49278	5.53e-09	2.04748	up
Hordeum_vulgare_newGene_7185	0.252083	0.292805	0.473276	1.84339	2.18374	1.9886	8.72e-08	2.04675	up
HORVU.MOREX.r3.3HG0240110	0.622539	0.970979	1.13717	5.25702	3.88607	2.93977	7.02e-15	2.03638	up
HORVU.MOREX.r3.2HG0214690	0.12195	0.244932	0.328889	33.188	6.65712	4.28176	1.56e-05	2.03546	up
HORVU.MOREX.r3.5HG0486200	3.36175	1.86671	2.08286	53.6966	15.0618	12.2814	1.51e-05	2.01809	up
HORVU.MOREX.r3.5HG0499310	0.03447	0.094742	0.370519	1.42829	3.33712	0.961171	1.66e-05	2.01331	up
HORVU.MOREX.r3.7HG0659990	0.230301	0.289968	0.123503	4.1556	0.805423	0.757737	9.83e-06	2.0128	up
HORVU.MOREX.r3.7HG0714530	0.813622	0.739679	0.535886	9.54855	2.06016	2.63266	2.33e-06	2.00919	up
HORVU.MOREX.r3.3HG0309930	0.167078	0.076644	0.201882	1.09743	0.868098	0.608024	2.44e-07	2.00756	up
HORVU.MOREX.r3.5HG0442400	0.744353	2.13214	0.337371	10.5923	11.6363	16.6208	2.13e-05	2.00176	up
HORVU.MOREX.r3.5HG0463000	0.060324	0.058653	0.112852	0.386671	0.833553	0.439598	4.54e-06	1.99289	up
HORVU.MOREX.r3.6HG0558330	4.09582	5.68239	4.48591	38.8569	13.5878	14.076	2.99e-10	1.99172	up
HORVU.MOREX.r3.5HG0428440	0.21599	0.241486	0.092425	3.01947	0.925638	0.668187	1.27e-05	1.98283	up
HORVU.MOREX.r3.3HG0222530	0.107431	1.38379	0.513889	3.95907	8.4816	4.82589	1.7e-05	1.97379	up
HORVU.MOREX.r3.4HG0347570	93.4085	88.5313	78.3674	270.046	359.848	347.959	2.86e-50	1.97336	up
HORVU.MOREX.r3.4HG0390960	0.51416	0.334275	0.176641	7.64781	1.55892	1.04117	2.31e-05	1.97226	up
HORVU.MOREX.r3.4HG0396130	5.52506	4.64956	4.27717	68.11	21.4478	18.5657	1.01e-05	1.96883	up
HORVU.MOREX.r3.5HG0474380	1.0638	1.1282	1.08865	13.8932	4.96865	3.76355	6.84e-06	1.96389	up
HORVU.MOREX.r3.2HG0181170	0.551596	0.586607	0.937239	2.98695	3.0583	4.07097	1.76e-08	1.96045	up
Hordeum_vulgare_newGene_2101	69.7305	72.418	61.1477	281.176	226.596	237.205	1.31e-77	1.9517	up
HORVU.MOREX.r3.6HG0628950	17.1663	48.8036	23.1688	130.703	167.455	216.849	2.77e-06	1.94059	up
HORVU.MOREX.r3.2HG0214130	1.09746	1.21738	0.941423	9.5767	2.78346	3.45322	5.01e-08	1.94054	up
HORVU.MOREX.r3.7HG0731790	0.999713	0.781519	0.758189	7.08028	1.84359	3.89331	1.63e-07	1.93977	up
HORVU.MOREX.r3.2HG0164340	0.343396	0.47656	0.321024	3.64476	1.9126	1.0459	2.73e-06	1.93296	up
HORVU.MOREX.r3.5HG0485130	0.380271	0.048833	0.038977	6.1054	1.25381	0.888621	5.47e-05	1.92941	up
HORVU.MOREX.r3.3HG0226060	2.32411	1.67717	1.29132	11.2584	6.34791	6.53566	8.68e-09	1.92733	up
HORVU.MOREX.r3.6HG0601510	0.465457	0.959426	0.342473	7.50928	1.5281	2.88195	1.23e-05	1.9262	up
HORVU.MOREX.r3.5HG0461160	1.78698	2.70795	1.75359	15.6868	6.36958	7.11233	2.6e-08	1.92488	up
HORVU.MOREX.r3.1HG0006420	0.56868	0.619779	0.259021	2.10227	1.82068	2.47424	3.07e-09	1.92119	up
HORVU.MOREX.r3.1HG0089440	4.12295	3.20526	2.03778	51.3499	13.2316	15.7036	3.39e-05	1.92102	up
HORVU.MOREX.r3.6HG0620200	0.806129	0.829997	0.596603	7.24479	2.89578	1.67976	1.15e-06	1.91772	up
HORVU.MOREX.r3.3HG0282530	2.60521	3.28631	2.09631	11.326	9.24282	10.1365	5.52e-18	1.91502	up
HORVU.MOREX.r3.2HG0096750	1.33456	0.672215	0.960488	11.708	3.40106	2.84287	6.22e-06	1.91401	up
HORVU.MOREX.r3.5HG0522630	0.590581	1.71037	1.44548	7.14546	8.27202	3.23533	4.81e-07	1.91195	up
HORVU.MOREX.r3.5HG0526170	0.247238	0	0.048654	1.17085	2.19544	3.04376	7.07e-05	1.9032	up
HORVU.MOREX.r3.2HG0111820	0.107241	0.213354	0.199711	0.98952	0.719522	0.783547	1.94e-07	1.90148	up
HORVU.MOREX.r3.3HG0242320	79.3804	55.078	65.5876	231.207	219.577	272.692	1.84e-37	1.90078	up
HORVU.MOREX.r3.4HG0403590	0.478143	1.13982	0.424581	3.54309	4.72731	1.99318	1.03e-06	1.89771	up
HORVU.MOREX.r3.2HG0211310	0.423795	0.150132	0.133496	3.05439	1.50453	0.597357	2.86e-05	1.89761	up
HORVU.MOREX.r3.2HG0185600	0.895051	1.45265	1.78934	8.15323	3.06294	7.742	5.12e-08	1.89662	up
HORVU.MOREX.r3.7HG0687790	1.76774	0.557598	0.796534	15.3807	3.50186	3.25959	2.55e-05	1.89564	up
HORVU.MOREX.r3.6HG0547240	0.355337	0.357274	0.343082	1.26031	1.27511	1.50242	8.74e-16	1.88847	up
HORVU.MOREX.r3.7HG0645780	2.61992	2.90518	1.8019	22.6287	8.16185	6.06855	1.11e-06	1.88733	up
Hordeum_vulgare_newGene_3907	0.719104	0.639499	0.279511	25.9248	6.20118	5.12811	8.41e-05	1.8835	up
HORVU.MOREX.r3.4HG0393690	0.866939	0.208387	0.16536	3.04038	2.62513	2.02494	1.69e-05	1.88084	up
HORVU.MOREX.r3.7HG0739820	0.72614	0.648354	0.063725	8.11133	2.80996	2.43735	6.66e-05	1.87951	up
HORVU.MOREX.r3.6HG0628680	0	0.010176	0.066995	1.07142	0.473402	0.386531	9.04e-05	1.87587	up
HORVU.MOREX.r3.1HG0051750	0.281415	0.872762	0.592399	7.18936	2.55527	1.67399	2.93e-05	1.86654	up
HORVU.MOREX.r3.5HG0429550	0.928544	0.867452	0.554534	2.61304	3.95032	3.23891	5.58e-09	1.86647	up
HORVU.MOREX.r3.2HG0195300	1.0766	3.02259	1.92142	8.68494	8.35196	6.97229	2.51e-10	1.8598	up
HORVU.MOREX.r3.3HG0245380	1.50095	0.826575	0.41805	7.53716	2.93127	3.58178	4.89e-06	1.84874	up
HORVU.MOREX.r3.5HG0470280	0.904029	0.15309	0.482421	1.99462	3.20006	4.72696	3.97e-05	1.84153	up
HORVU.MOREX.r3.2HG0163880	0.32758	0.222934	0.048259	16.3826	3.26658	4.09036	0.000124389	1.83896	up
HORVU.MOREX.r3.4HG0406270	0.096048	0.724038	0.813064	15.4343	6.72308	6.5343	0.000138992	1.83659	up
HORVU.MOREX.r3.3HG0316870	0.241906	0.588549	0.398585	2.38547	2.07263	1.26962	1.41e-06	1.83554	up
HORVU.MOREX.r3.7HG0647190	0.200071	0.32489	0.134959	45.7817	4.3345	7.28589	0.000102631	1.83553	up
HORVU.MOREX.r3.3HG0254990	0.425349	0.685778	0.155965	4.53946	2.06047	1.27554	4.26e-05	1.82962	up
HORVU.MOREX.r3.3HG0224530	4.13327	5.05167	2.9249	37.5494	13.0079	14.583	1.75e-05	1.82125	up
HORVU.MOREX.r3.7HG0712940	0.753209	1.5649	0.221822	11.4362	3.75611	2.53272	8.14e-05	1.81885	up
HORVU.MOREX.r3.4HG0412120	0.655076	1.04568	0.712113	19.0548	3.70194	3.92041	0.000166943	1.8139	up
HORVU.MOREX.r3.3HG0282640	0.761836	0.73056	0.358947	29.576	4.92917	4.41345	0.000172051	1.81082	up
Hordeum_vulgare_newGene_12708	1.52754	0.659461	0.707776	3.03788	2.35481	2.39047	5.23e-12	1.80697	up
HORVU.MOREX.r3.5HG0495360	2.41481	2.55477	1.42239	26.1657	7.80227	7.98008	8.12e-05	1.80341	up
HORVU.MOREX.r3.3HG0221160	0.324813	0.704146	0.339208	5.4079	1.48374	1.00032	4.64e-05	1.79725	up
HORVU.MOREX.r3.2HG0101890	3.13783	3.83558	2.57621	51.9047	16.5475	9.70443	0.000154823	1.79673	up
HORVU.MOREX.r3.4HG0389000	1.84626	1.54916	1.71208	6.99835	4.80936	6.03931	1.56e-17	1.79302	up
HORVU.MOREX.r3.5HG0502830	0.158617	0.102327	0.210873	0.719225	0.768359	1.04622	3.02e-05	1.78961	up
Hordeum_vulgare_newGene_15005	0.189236	0.370827	0.123752	17.6786	3.46974	1.97502	0.000192792	1.78718	up
HORVU.MOREX.r3.3HG0315260	0.694384	1.13823	0.54474	23.3796	4.55695	4.09855	0.000235396	1.78232	up
HORVU.MOREX.r3.5HG0537500	0	0	0	2.66865	15.8769	4.35942	0.000145437	1.78134	up
HORVU.MOREX.r3.6HG0554960	0.056306	0.291873	0.105638	0.984701	0.884832	0.864281	8.41e-05	1.77929	up
HORVU.MOREX.r3.6HG0613690	20.0226	30.656	18.691	98.9599	62.5736	73.9528	3.4e-20	1.77803	up
HORVU.MOREX.r3.6HG0631350	0.009432	0.17838	0.036073	31.7906	10.6948	15.3946	0.000162072	1.77491	up
HORVU.MOREX.r3.2HG0095860	2.67565	1.79572	1.61459	10.3429	6.93368	5.18643	6.64e-10	1.76737	up
HORVU.MOREX.r3.4HG0414940	0.073892	0.077019	0.047502	0.400129	0.392523	0.273357	5.13e-05	1.76589	up
HORVU.MOREX.r3.3HG0282550	1.524	2.09137	1.77736	5.10393	9.09895	8.87496	3.19e-06	1.75575	up
HORVU.MOREX.r3.1HG0078020	0.175407	0.206556	0.364237	1.10969	1.44541	0.958114	1.63e-05	1.75568	up
HORVU.MOREX.r3.3HG0281340	1.46919	1.551	1.16056	10.9613	3.66787	2.99958	2.01e-06	1.75409	up
HORVU.MOREX.r3.3HG0316030	0.897292	0.263171	0.061461	49.3259	17.7286	16.4288	0.000220662	1.7533	up
Hordeum_vulgare_newGene_6835	1.48907	1.12122	1.30234	4.79806	5.24324	4.73223	1.87e-08	1.75066	up
HORVU.MOREX.r3.3HG0320230	1.51487	2.04126	1.86459	6.81214	6.56254	5.50873	1.86e-12	1.74968	up
HORVU.MOREX.r3.7HG0746910	0.111689	0.173729	0.229593	0.731267	1.00139	0.683318	2e-05	1.74517	up
HORVU.MOREX.r3.2HG0185380	7.41994	9.1474	7.55321	69.0945	22.0056	26.7667	3.46e-05	1.74396	up
HORVU.MOREX.r3.7HG0731730	4.55218	5.03877	5.21862	30.6241	14.3509	10.5828	2.05e-08	1.74146	up
HORVU.MOREX.r3.7HG0728500	0.963004	0.342947	0.314929	2.70301	2.41304	2.50488	2.24e-05	1.74069	up
HORVU.MOREX.r3.7HG0675030	11.7277	17.5162	11.7521	51.6551	43.4923	39.4389	2.69e-19	1.7353	up
HORVU.MOREX.r3.1HG0021340	1.02482	1.08218	0.762396	31.901	6.193	4.12322	0.000363898	1.73275	up
HORVU.MOREX.r3.6HG0614470	0.484275	1.38389	0.9676	4.97552	4.12304	2.4222	6.72e-07	1.73015	up
HORVU.MOREX.r3.7HG0701630	1.98912	1.79707	0.965658	25.2774	7.42166	5.34667	0.000332891	1.72453	up
HORVU.MOREX.r3.6HG0545390	0.388767	0.405215	0.038974	3.93199	4.73976	2.60263	0.000397941	1.72372	up
HORVU.MOREX.r3.3HG0225960	0.994914	1.0596	0.788095	8.82903	1.49986	3.04719	3.55e-05	1.72233	up
Hordeum_vulgare_newGene_8251	0.158899	0.305344	0.06498	23.0097	2.81574	4.21221	0.000300882	1.72117	up
HORVU.MOREX.r3.3HG0240660	0.679582	0.245483	0.792291	2.41968	2.79972	2.26014	1.21e-05	1.72009	up
HORVU.MOREX.r3.4HG0346610	0.412033	0.617366	0.121582	3.40097	1.68828	1.21758	0.000134422	1.71953	up
HORVU.MOREX.r3.3HG0218220	2.55374	4.30676	2.31845	14.7741	8.64548	9.10309	2.37e-09	1.71886	up
HORVU.MOREX.r3.3HG0285900	3.21267	4.95297	3.38414	48.3034	13.3874	12.5727	0.000252185	1.71669	up
HORVU.MOREX.r3.5HG0536240	1.24443	0.658988	0.632116	2.71861	2.97257	3.69658	9.24e-08	1.71467	up
HORVU.MOREX.r3.5HG0469560	0	0.580981	0.077912	4.31767	2.25785	3.39713	0.000435886	1.71216	up
HORVU.MOREX.r3.1HG0090990	0.657788	1.10411	0.782272	3.28973	3.90004	1.95375	2.45e-08	1.71017	up
HORVU.MOREX.r3.5HG0470090	17.8865	26.1543	20.0027	166.48	70.8333	60.3174	4.63e-05	1.70758	up
HORVU.MOREX.r3.1HG0067090	3.10948	4.5173	3.98885	15.2959	12.0369	9.97071	8.41e-18	1.70659	up
HORVU.MOREX.r3.1HG0051710	0.178276	0.160509	0.007887	1.20049	1.05028	0.598588	0.00045165	1.69872	up
HORVU.MOREX.r3.1HG0008310	0.088921	0.076637	0.214346	0.573857	0.725495	0.839054	0.000204828	1.69434	up
HORVU.MOREX.r3.7HG0747520	0.382517	0.195343	0.473298	3.90135	1.09416	1.10024	0.000232509	1.69417	up
HORVU.MOREX.r3.4HG0345880	0.441383	1.62605	1.44454	9.40199	4.41397	2.45986	6.09e-05	1.69363	up
HORVU.MOREX.r3.5HG0537510	0	0	0	1.60556	10.0751	2.65417	0.000309943	1.69222	up
HORVU.MOREX.r3.5HG0484830	0.584598	0.607663	0.175608	6.11036	1.31128	1.21623	0.000318967	1.69144	up
HORVU.MOREX.r3.5HG0479670	0.350948	0.358281	0.163352	1.73542	1.56932	0.991088	0.000118665	1.68712	up
HORVU.MOREX.r3.4HG0415420	0.606402	0.462549	0.14221	1.82574	2.01869	1.59035	5.64e-05	1.68443	up
HORVU.MOREX.r3.7HG0709150	4.84271	10.7922	5.28064	19.6891	22.1674	27.3034	9.98e-11	1.67814	up
HORVU.MOREX.r3.2HG0198710	3.59545	5.20747	14.8231	85.2619	64.5535	31.0528	0.000530216	1.67651	up
HORVU.MOREX.r3.4HG0356280	0.146084	0.375932	0.296239	1.75149	0.80151	0.922794	2.94e-05	1.67515	up
Hordeum_vulgare_newGene_1589	0.099759	0.501477	0.408124	2.31065	1.43346	1.18345	0.000139828	1.67393	up
HORVU.MOREX.r3.1HG0094560	0.373323	0.225733	0.158935	1.16711	2.72584	0.400667	0.000324671	1.67074	up
Hordeum_vulgare_newGene_1836	0.199565	0.112021	0	1.0779	1.11183	1.57496	0.000658297	1.66837	up
HORVU.MOREX.r3.6HG0595330	0.446509	0.506667	0.495081	2.02714	1.62668	1.25221	3.99e-09	1.66691	up
HORVU.MOREX.r3.5HG0480060	0.130032	0.072507	0.140126	1.11846	0.431361	0.38893	0.000307357	1.66541	up
HORVU.MOREX.r3.7HG0643120	0.151015	0.089525	0.116939	37.2466	4.69806	2.86799	0.000428721	1.66388	up
HORVU.MOREX.r3.6HG0609830	0.643455	1.31395	0.157105	8.70153	3.44309	1.92505	0.000531932	1.66022	up
Hordeum_vulgare_newGene_2019	0.595195	0.771329	0.733677	2.74201	3.03352	2.16915	6.27e-06	1.65355	up
HORVU.MOREX.r3.1HG0009460	1.92705	2.98314	1.76923	29.5524	7.96227	6.85779	0.000569894	1.65277	up
HORVU.MOREX.r3.5HG0522760	0.141628	0.121543	0.256747	1.21658	0.905338	0.54045	0.000260131	1.6503	up
HORVU.MOREX.r3.1HG0075260	0.354469	0.592567	0.36916	3.94814	1.5459	0.71558	0.00016934	1.65019	up
HORVU.MOREX.r3.7HG0673370	0.28387	1.19392	0.555691	2.40096	2.25024	3.38812	2.28e-05	1.64996	up
HORVU.MOREX.r3.4HG0337930	0.245932	1.00595	0.107022	3.08292	2.84627	2.7523	0.000569723	1.6477	up
HORVU.MOREX.r3.1HG0020980	1.87031	3.44252	1.5047	9.56235	5.58179	8.39423	2.13e-07	1.64151	up
HORVU.MOREX.r3.6HG0614080	0.133142	0.248622	0.047634	13.0169	2.13462	1.8545	0.000619217	1.64005	up
HORVU.MOREX.r3.7HG0681260	0.263233	0.419239	0.35509	1.83202	1.74017	1.22038	0.000185396	1.64004	up
HORVU.MOREX.r3.2HG0193690	2.12732	2.65157	1.84239	26.5962	6.88988	6.66476	0.000570641	1.63736	up
HORVU.MOREX.r3.2HG0193840	3.40058	1.63642	1.00225	5.07393	8.71683	15.0624	0.000232509	1.63724	up
HORVU.MOREX.r3.5HG0501380	1.34218	2.26053	1.30767	9.87739	4.07593	3.46852	1.21e-06	1.6353	up
HORVU.MOREX.r3.5HG0534720	1.0167	1.50101	1.14759	4.8286	3.04658	3.69472	6.17e-12	1.6344	up
HORVU.MOREX.r3.4HG0397090	5.12933	11.0248	7.67934	33.4352	23.0761	20.8823	2.83e-09	1.62864	up
HORVU.MOREX.r3.3HG0253950	2.22665	1.88137	0.901432	7.5402	5.17805	5.11986	2.32e-06	1.62759	up
HORVU.MOREX.r3.2HG0127370	4.14768	4.9418	3.5807	12.6529	12.6164	12.5183	9.88e-23	1.62688	up
HORVU.MOREX.r3.6HG0577360	0.341455	1.05892	1.40208	3.00048	3.24879	5.01867	5.41e-05	1.62441	up
HORVU.MOREX.r3.7HG0654670	0.295083	0.274878	0.152517	0.95818	0.994755	1.15155	0.000114597	1.62059	up
HORVU.MOREX.r3.3HG0329000	1.61144	4.53374	1.97999	9.70009	7.95548	9.97041	4.86e-07	1.61979	up
HORVU.MOREX.r3.5HG0504250	0.473875	0.665133	0.204243	2.6235	1.88981	2.22743	0.000415603	1.61726	up
HORVU.MOREX.r3.5HG0420500	155.842	438.372	188.567	1199.91	1076.75	951.561	0.00010404	1.61712	up
Hordeum_vulgare_newGene_8390	1.85595	2.85186	1.55612	13.184	3.85669	5.35015	6.77e-06	1.61383	up
HORVU.MOREX.r3.6HG0615710	0.134921	0.361359	0.139169	0.717818	1.33327	1.01031	0.000358016	1.61374	up
HORVU.MOREX.r3.7HG0634830	0.139072	0.108646	0.019382	0.777533	0.497573	0.428075	0.000815612	1.61247	up
HORVU.MOREX.r3.5HG0536970	0.02882	0.126057	0	1.84267	0.396264	0.458736	0.000964806	1.61132	up
HORVU.MOREX.r3.3HG0312690	0.638107	0.565711	0.719829	10.8511	2.02637	2.30896	0.00102251	1.61016	up
HORVU.MOREX.r3.5HG0481630	1.77682	1.60207	2.2002	6.24027	5.97303	4.85936	1.27e-13	1.61011	up
HORVU.MOREX.r3.3HG0235760	0.439302	0.861681	0.269306	2.89675	1.24438	2.04175	6.97e-05	1.60345	up
HORVU.MOREX.r3.6HG0566190	1.76771	5.60844	1.89656	11.5479	10.8356	9.42976	2.79e-06	1.60151	up
HORVU.MOREX.r3.2HG0183740	0.417158	0.558712	0.459982	4.28173	1.48758	0.719995	0.000292087	1.59902	up
HORVU.MOREX.r3.7HG0751420	0.725026	1.84162	2.10049	9.05751	4.49427	3.97248	2.81e-05	1.59898	up
HORVU.MOREX.r3.4HG0383530	1.88442	1.23884	0.916967	7.05969	2.71141	5.33889	3.21e-05	1.59826	up
HORVU.MOREX.r3.6HG0619890	13.9392	26.6839	14.3512	86.8983	47.4513	61.6779	9.68e-06	1.59787	up
HORVU.MOREX.r3.2HG0196270	0.184329	0.391166	0.300761	0.908571	1.0412	1.4306	6.37e-05	1.59418	up
Hordeum_vulgare_newGene_7990	0.362204	0.816176	0.262749	22.4423	2.56764	4.4008	0.00104979	1.59395	up
HORVU.MOREX.r3.6HG0608960	0.250372	0.587524	0.122593	2.84169	1.048	0.801262	0.000541106	1.59215	up
HORVU.MOREX.r3.2HG0156540	3.28156	3.38945	3.27857	12.4284	11.7598	6.87482	1.36e-09	1.59131	up
HORVU.MOREX.r3.6HG0545940	0.117098	0.109197	0.114438	0.549524	0.311357	0.564173	0.00018033	1.58968	up
HORVU.MOREX.r3.3HG0240810	1.30333	1.03408	0.887931	5.70563	3.2956	3.74293	9.61e-05	1.58958	up
HORVU.MOREX.r3.2HG0209290	1.47251	2.21437	0.859975	5.7476	5.35708	4.89468	9.33e-06	1.58957	up
HORVU.MOREX.r3.7HG0672710	0.187803	1.14559	1.61382	8.37308	7.33603	7.20454	0.00123694	1.58895	up
HORVU.MOREX.r3.4HG0406580	0.075767	0.698853	0.073133	2.52581	1.88274	2.41011	0.00128146	1.58624	up
HORVU.MOREX.r3.7HG0736780	2.13873	1.04662	0.981634	11.1752	3.92855	2.89289	0.000282247	1.58144	up
HORVU.MOREX.r3.5HG0499210	3.47098	8.35844	4.26113	12.3018	16.5423	22.2886	9.82e-08	1.58028	up
HORVU.MOREX.r3.2HG0207700	0.074903	0.204964	0.177849	1.03309	0.609886	0.699141	0.000698045	1.57999	up
HORVU.MOREX.r3.3HG0240580	1.01809	1.65616	0.839458	29.3674	7.88743	3.34715	0.00137415	1.57868	up
HORVU.MOREX.r3.5HG0528590	0.308607	2.49576	0.346438	112.695	40.4875	23.9252	0.000934199	1.57734	up
HORVU.MOREX.r3.2HG0213820	6.99025	9.70711	7.59552	42.4106	16.5141	18.5013	6.23e-08	1.5749	up
HORVU.MOREX.r3.4HG0381750	4.3962	5.79893	3.21751	28.6237	8.90666	9.85453	1.74e-05	1.57181	up
HORVU.MOREX.r3.2HG0129400	1.93714	2.99955	1.01722	7.35252	5.69925	6.85979	3.74e-06	1.57047	up
Hordeum_vulgare_newGene_14251	2.55533	1.07341	1.53667	4.99695	5.15995	5.95901	1.48e-08	1.57044	up
HORVU.MOREX.r3.2HG0099640	0.171337	0.866023	0.16681	18.0597	5.10793	3.27744	0.00123137	1.56962	up
HORVU.MOREX.r3.4HG0392680	0.171679	0.525935	0.391337	0.873172	1.5126	2.01742	0.000218086	1.56721	up
HORVU.MOREX.r3.6HG0569930	0.253875	0.795965	0.373341	1.50806	2.28341	2.9283	0.000684562	1.56622	up
HORVU.MOREX.r3.1HG0086260	1.78254	2.47134	0.317617	28.4577	11.5521	8.92088	0.0015846	1.56248	up
HORVU.MOREX.r3.2HG0212850	0.183467	0.310173	0.038351	12.141	2.34671	2.07651	0.00119536	1.56133	up
HORVU.MOREX.r3.2HG0199620	0.055082	0.344788	0.012764	1.00842	1.06479	1.78948	0.00162602	1.56081	up
HORVU.MOREX.r3.6HG0598010	0.118398	0.267041	0.257873	0.84599	0.874707	0.843612	0.000232804	1.55184	up
HORVU.MOREX.r3.5HG0518070	0.284075	0.293318	0.323636	2.50384	0.887785	0.616923	0.000575237	1.55068	up
HORVU.MOREX.r3.3HG0222410	5.76802	18.1891	7.55432	41.3046	39.1997	42.1808	0.000232286	1.55055	up
HORVU.MOREX.r3.1HG0059910	0.149283	0.562813	0.085455	1.03274	1.15004	1.70414	0.000942512	1.54981	up
HORVU.MOREX.r3.5HG0427920	0.56602	0.459965	0.19016	1.84167	0.918813	1.83784	0.000154823	1.54792	up
HORVU.MOREX.r3.2HG0181540	0.461694	0.632995	1.08896	10.0608	2.44525	2.49588	0.00168024	1.5468	up
HORVU.MOREX.r3.3HG0283770	0.949633	2.04293	1.07081	3.89148	4.27516	4.25444	6.12e-08	1.54537	up
HORVU.MOREX.r3.2HG0186080	0.161866	0.905803	0.125001	7.96826	3.33942	3.49765	0.00177353	1.54373	up
Hordeum_vulgare_newGene_13538	0.99457	0.934152	1.06188	3.05813	2.72498	3.50091	7.9e-13	1.53677	up
HORVU.MOREX.r3.2HG0183080	0.559964	0.538991	0.514786	1.4336	1.7925	1.86405	1.05e-06	1.53626	up
HORVU.MOREX.r3.1HG0058390	0.514785	0.694392	0.532585	2.03103	1.50141	2.07886	3.46e-06	1.53526	up
HORVU.MOREX.r3.2HG0122480	0.131723	0.704733	0.375139	2.71425	1.11158	1.51626	0.000707427	1.53523	up
HORVU.MOREX.r3.7HG0683580	1.68344	3.50419	2.21427	9.13887	6.63139	8.92216	1.71e-05	1.53287	up
HORVU.MOREX.r3.7HG0653740	1.24035	1.38611	0.830918	8.18994	2.12553	2.33623	0.000138992	1.52975	up
HORVU.MOREX.r3.7HG0720280	569.59	682.854	555.971	1516.96	1684.53	1692.76	2.74e-50	1.52682	up
HORVU.MOREX.r3.3HG0239110	4.3074	3.95161	2.77134	14.0685	10.3993	7.72667	3.59e-10	1.52665	up
HORVU.MOREX.r3.3HG0243460	1.1762	0.880251	1.00788	5.61947	2.95387	1.65975	2.05e-05	1.52391	up
HORVU.MOREX.r3.2HG0153470	3.44788	3.92901	2.24917	9.85066	6.90858	11.588	3.96e-09	1.52314	up
HORVU.MOREX.r3.7HG0656640	0.958889	0.666171	0.478538	4.21312	1.9441	1.7121	0.000235396	1.52179	up
HORVU.MOREX.r3.7HG0718770	2.99033	1.66775	1.10402	8.01036	5.29867	5.13491	6.13e-06	1.51934	up
HORVU.MOREX.r3.6HG0622790	0.099937	0.129346	0	4.84168	5.84375	15.2573	0.00132284	1.51877	up
HORVU.MOREX.r3.7HG0742240	0.061063	0.442823	0.287095	1.8869	1.08523	1.0047	0.0014479	1.51866	up
HORVU.MOREX.r3.5HG0510240	0.610585	2.72042	0.705963	39.5705	8.0899	8.87124	0.00212427	1.51545	up
HORVU.MOREX.r3.7HG0682920	0.202233	0.361324	0.165699	0.994416	0.866071	0.658276	9.75e-05	1.51426	up
HORVU.MOREX.r3.1HG0064160	0.143597	0.069072	0.006271	0.769032	0.410605	0.435273	0.00241719	1.50997	up
HORVU.MOREX.r3.1HG0054770	0.609652	0.830257	0.969582	6.44502	1.67771	1.60428	0.000574314	1.50955	up
HORVU.MOREX.r3.5HG0497580	0.386172	0.641217	0.230251	1.69359	1.50485	2.12911	0.000883504	1.50927	up
HORVU.MOREX.r3.1HG0039240	4.37328	6.11363	3.64523	9.8493	13.3252	17.3768	8.31e-10	1.50822	up
HORVU.MOREX.r3.5HG0440170	0.174205	0.697544	0.131076	1.81158	1.49445	1.13438	0.00115503	1.50664	up
HORVU.MOREX.r3.3HG0309300	2.7445	7.4777	2.18427	85.3857	22.2116	14.8067	0.00266505	1.49766	up
HORVU.MOREX.r3.3HG0280790	3.10845	3.70935	3.1016	18.2217	5.95898	6.9738	6.68e-06	1.49568	up
HORVU.MOREX.r3.4HG0411730	1.50466	2.20234	1.59112	4.57055	5.37495	4.67369	1.6e-13	1.49491	up
HORVU.MOREX.r3.2HG0205290	0.078541	0.064687	0.010512	22.2963	4.17554	1.81794	0.00154301	1.49318	up
HORVU.MOREX.r3.3HG0325820	1.00093	0.929663	0.315788	2.74881	2.34813	3.42486	0.000514633	1.49189	up
HORVU.MOREX.r3.5HG0479990	1.5239	0.988041	1.80594	11.8844	2.23534	3.46389	0.000802889	1.49181	up
HORVU.MOREX.r3.1HG0092420	0.179222	0.374628	0.055325	1.49937	0.72657	1.08458	0.00227565	1.49095	up
HORVU.MOREX.r3.2HG0203200	0.373089	0.143884	0.052485	1.76229	1.00793	0.519083	0.0024632	1.48945	up
HORVU.MOREX.r3.7HG0642890	423.931	808.527	396.088	1537.51	1689.13	1769.52	6.93e-06	1.48653	up
HORVU.MOREX.r3.1HG0076820	0.592686	1.7766	3.83063	16.7726	13.8394	8.73357	0.00277867	1.48582	up
HORVU.MOREX.r3.3HG0323270	56.2517	171.984	71.9379	456.864	406.712	308.874	0.000802889	1.48519	up
HORVU.MOREX.r3.2HG0100940	2.13052	1.42016	1.19579	5.50842	5.62182	3.57299	1.16e-05	1.4807	up
HORVU.MOREX.r3.5HG0470890	0.979302	1.52624	2.26669	6.7392	3.77233	4.31529	9.13e-06	1.47885	up
HORVU.MOREX.r3.1HG0093870	3.63107	4.01668	1.95499	11.8463	8.71985	7.60733	1.09e-06	1.46941	up
HORVU.MOREX.r3.3HG0325680	0.915284	1.24477	0.24581	2.52459	2.88792	3.56622	0.000750476	1.46862	up
HORVU.MOREX.r3.5HG0502720	0.24725	1.05573	0.118642	2.97712	1.91142	2.06725	0.00244375	1.46847	up
Hordeum_vulgare_newGene_11984	0.53849	1.10069	0.423895	1.39237	1.76571	4.2312	0.000516585	1.46833	up
HORVU.MOREX.r3.1HG0051910	2.88961	7.714	1.70278	96.3905	23.6535	17.2639	0.00319276	1.46766	up
HORVU.MOREX.r3.1HG0009370	1.89238	1.57285	0.232731	3.38348	6.81691	7.3876	0.00235939	1.46752	up
HORVU.MOREX.r3.4HG0336940	0.94872	0.575302	0.351738	1.76172	2.69115	2.70079	0.000913815	1.4674	up
HORVU.MOREX.r3.4HG0337820	5.28526	6.29052	4.5555	17.9997	18.7484	9.53865	1.32e-09	1.46739	up
HORVU.MOREX.r3.1HG0048080	1.13114	2.35252	1.33317	19.2652	4.45685	4.69869	0.00312325	1.46644	up
HORVU.MOREX.r3.6HG0601180	0.940266	0.146287	0.155368	3.92864	1.41276	2.04927	0.00313586	1.46582	up
HORVU.MOREX.r3.2HG0103930	3.35521	4.32378	3.78515	9.01205	11.3961	10.2187	6.11e-16	1.46524	up
HORVU.MOREX.r3.4HG0389730	11.7014	12.4267	11.3475	131.965	34.5668	26.1623	0.00292719	1.46413	up
HORVU.MOREX.r3.4HG0352710	7.128	11.9923	7.11297	23.5371	23.6182	23.0133	1.27e-14	1.46247	up
HORVU.MOREX.r3.5HG0426410	0.345756	0.494461	0.604831	1.97684	1.40038	1.08041	2.13e-05	1.46218	up
HORVU.MOREX.r3.2HG0205310	0.522935	0.188142	0.312445	42.9837	5.26883	3.21083	0.00225136	1.46046	up
HORVU.MOREX.r3.1HG0003090	0	0.048586	0	14.0883	17.2404	4.45273	0.00188167	1.4595	up
HORVU.MOREX.r3.5HG0503550	0.584707	0.428226	0.300239	3.85644	0.971552	0.667216	0.00155326	1.45939	up
Hordeum_vulgare_newGene_14572	4.13894	4.89748	2.73584	3.48203	2.97497	3.25981	2.45e-08	1.45521	up
HORVU.MOREX.r3.6HG0545810	9.74474	8.37451	7.85655	23.3496	21.9728	21.925	9.19e-37	1.45441	up
HORVU.MOREX.r3.1HG0042200	1.14069	2.35536	1.43616	4.88388	5.25921	3.86343	3.75e-07	1.45313	up
HORVU.MOREX.r3.1HG0056240	0.962506	1.62461	0.880398	8.10242	1.87304	2.38407	0.000575007	1.4518	up
HORVU.MOREX.r3.7HG0701900	1.53114	3.46759	1.75652	8.83334	6.31064	5.18745	1.51e-05	1.45122	up
HORVU.MOREX.r3.2HG0194770	1.78235	5.96868	1.36502	9.45368	8.76496	12.3759	0.000346961	1.45053	up
HORVU.MOREX.r3.2HG0206030	2.68216	3.1465	1.64121	5.15017	10.2512	7.30484	3.58e-05	1.44988	up
HORVU.MOREX.r3.3HG0291040	0.303814	0.946235	0.354377	2.9767	1.24972	2.07537	0.00146368	1.44799	up
HORVU.MOREX.r3.4HG0332150	0	0	0	55.4105	6.29202	13.0524	0.00207437	1.44367	up
Hordeum_vulgare_newGene_699	0.091605	0.193317	0.018464	0.51453	0.545658	0.804296	0.00276779	1.44252	up
HORVU.MOREX.r3.3HG0224520	17.9958	20.0932	15.3243	100.459	36.529	43.6566	0.000369834	1.44148	up
HORVU.MOREX.r3.2HG0157300	0.08058	0.248936	0.327219	0.628155	1.12284	1.1081	0.00237631	1.44054	up
HORVU.MOREX.r3.2HG0208520	0.894905	3.96294	0.854755	58.691	14.4422	10.1378	0.00354535	1.4402	up
HORVU.MOREX.r3.7HG0720840	3.70853	5.83695	4.14032	14.4216	10.3331	11.9533	4.33e-11	1.43799	up
HORVU.MOREX.r3.7HG0639980	2.17152	4.78795	1.97288	7.32311	10.9984	7.08838	2.32e-06	1.43756	up
HORVU.MOREX.r3.6HG0615400	0.819732	1.73643	1.24985	5.79928	2.31633	3.78249	9.67e-05	1.43491	up
HORVU.MOREX.r3.2HG0186780	0.181026	0.251084	0.236149	0.565356	0.905614	0.864841	0.000637031	1.4345	up
HORVU.MOREX.r3.2HG0097390	21.1587	37.2112	21.1916	68.7229	71.8899	68.1672	1.63e-13	1.43406	up
HORVU.MOREX.r3.2HG0143770	0.240944	0.427414	0.51519	1.96352	1.21306	1.0573	0.000906485	1.43195	up
HORVU.MOREX.r3.4HG0415660	0.528524	0.166957	0.760411	1.98156	2.11654	2.07867	0.00234198	1.43195	up
HORVU.MOREX.r3.2HG0191440	1.71285	3.18667	1.98286	11.5095	5.29876	3.79411	2.69e-05	1.43178	up
Hordeum_vulgare_newGene_7993	1.23557	2.11047	0.475523	22.1246	4.92347	5.12372	0.00439805	1.4316	up
HORVU.MOREX.r3.5HG0420230	8.23046	10.6322	10.5649	29.4205	25.053	21.5709	5.12e-20	1.42974	up
HORVU.MOREX.r3.1HG0067010	0.573412	1.05484	0.267771	2.75646	1.52745	2.74779	0.00123694	1.42972	up
HORVU.MOREX.r3.1HG0014100	0.162692	0.125654	0.129482	0.85669	0.268053	0.435321	0.00120688	1.42949	up
HORVU.MOREX.r3.4HG0403480	2.19078	2.08412	1.94382	8.78805	5.31471	5.1807	8.87e-05	1.42949	up
HORVU.MOREX.r3.2HG0183990	0.218012	0.385709	0.355702	1.48892	0.879771	0.85365	0.000454204	1.42729	up
HORVU.MOREX.r3.3HG0231520	0.654806	1.04326	0.653954	7.81507	1.20258	1.5962	0.00305009	1.42666	up
HORVU.MOREX.r3.1HG0062450	0.32522	0.38216	0.189167	0.792435	0.707711	1.32583	0.000193235	1.42631	up
HORVU.MOREX.r3.2HG0129240	4.91178	10.1654	5.44295	22.5995	17.8437	15.5359	5.44e-08	1.42454	up
HORVU.MOREX.r3.3HG0320900	1.01001	3.21616	1.25368	17.6236	7.07151	4.78224	0.00418276	1.42384	up
HORVU.MOREX.r3.3HG0291790	0.356863	0.319079	0.387532	0.989402	1.31104	0.858507	3.64e-05	1.42367	up
HORVU.MOREX.r3.3HG0247210	0.449876	0.541587	0.349757	2.12397	1.86288	0.753494	0.000969842	1.42322	up
HORVU.MOREX.r3.6HG0619410	0.652776	1.32314	0.921655	2.4985	1.83173	5.20493	0.000430317	1.42227	up
HORVU.MOREX.r3.5HG0491940	0.361576	0.945674	1.33238	5.02891	3.09722	2.58538	0.0022206	1.42119	up
HORVU.MOREX.r3.1HG0082740	1.32918	1.03087	0.459667	7.39652	3.64125	0.956064	0.00289369	1.41827	up
HORVU.MOREX.r3.3HG0315590	0.990246	0.592726	0.092593	18.4566	4.01331	5.38205	0.00396092	1.41775	up
HORVU.MOREX.r3.6HG0567430	0.097918	0.633496	0.074462	26.0898	4.70331	5.45217	0.00313872	1.41384	up
HORVU.MOREX.r3.4HG0412650	1.21427	1.21889	0.793805	5.66378	2.42601	2.01197	0.000220662	1.41161	up
HORVU.MOREX.r3.4HG0391470	0.251928	0.082094	0.314194	0.510442	1.08374	1.19052	0.00321371	1.40724	up
HORVU.MOREX.r3.2HG0188120	0.644466	0.567912	0.161622	2.04462	1.10341	1.45973	0.000834569	1.40646	up
HORVU.MOREX.r3.6HG0576780	0.431137	0.384641	0.239549	0.932676	0.764861	1.90896	0.000972995	1.40564	up
HORVU.MOREX.r3.3HG0270430	3.10482	2.57905	4.01779	6.96192	9.42739	9.88884	1.03e-07	1.40499	up
HORVU.MOREX.r3.5HG0500800	276.512	258.944	233.943	595.549	655.798	658.954	3.07e-46	1.40416	up
HORVU.MOREX.r3.4HG0413510	1.36465	2.14488	0.517199	8.92862	3.11834	2.43397	0.0015846	1.40406	up
HORVU.MOREX.r3.2HG0200030	0.732184	3.45543	1.12586	6.58643	6.47782	8.10888	0.00289762	1.40158	up
HORVU.MOREX.r3.2HG0107420	0.467014	0.460605	0.135787	2.08659	1.06028	0.656775	0.00158816	1.40139	up
HORVU.MOREX.r3.1HG0015680	0.189459	0.223934	0.055079	0.809118	0.443433	0.732539	0.00351763	1.39935	up
HORVU.MOREX.r3.3HG0274450	7.80413	8.9426	6.64886	17.7669	16.9197	24.9795	1.97e-14	1.39749	up
HORVU.MOREX.r3.5HG0525770	30.7652	49.5782	37.5495	88.6456	109.216	101.623	2.24e-14	1.39623	up
HORVU.MOREX.r3.7HG0655340	3.3009	3.88584	3.11767	12.7056	7.2762	7.18664	4.94e-09	1.39417	up
Hordeum_vulgare_newGene_12977	0.075469	0.306085	0.119525	0.842087	0.703426	0.614155	0.00386172	1.39364	up
HORVU.MOREX.r3.7HG0731220	1.79305	4.36158	1.72602	6.5792	4.89111	12.1997	0.000219869	1.38907	up
HORVU.MOREX.r3.2HG0186150	2.60905	13.2341	1.88154	152.421	56.2697	31.9316	0.0051619	1.38646	up
HORVU.MOREX.r3.5HG0505680	0.704356	3.72261	1.21269	4.23111	6.50733	14.0699	0.00452438	1.38559	up
HORVU.MOREX.r3.5HG0419950	1.48872	4.28249	1.57245	7.46941	7.26281	6.85215	0.000157595	1.38558	up
Hordeum_vulgare_newGene_8557	0.224093	0.305763	0.254765	1.08251	0.735715	0.817383	0.00116573	1.3845	up
HORVU.MOREX.r3.6HG0632000	3.68505	7.05454	4.49136	15.1624	12.0203	12.4747	8.82e-09	1.38282	up
HORVU.MOREX.r3.7HG0744250	2.5326	4.01064	1.60918	65.8427	9.77912	8.9144	0.00590759	1.38114	up
HORVU.MOREX.r3.6HG0624650	1.37281	2.51539	1.27644	5.72973	4.17776	3.94468	1.06e-06	1.38012	up
HORVU.MOREX.r3.7HG0666610	1.98126	2.59017	2.09424	9.43831	4.09614	4.52306	1.4e-06	1.37984	up
HORVU.MOREX.r3.4HG0344790	0.259174	0.482264	0.406905	1.46694	0.892584	0.924421	5.67e-05	1.37577	up
HORVU.MOREX.r3.5HG0531690	0.259805	0.340202	0.456498	2.19494	0.724402	0.65251	0.00141478	1.3749	up
HORVU.MOREX.r3.3HG0254280	0.204003	0.192549	0.069562	0.693125	0.53307	0.460391	0.00262269	1.37359	up
HORVU.MOREX.r3.4HG0391040	2.89042	4.48413	3.75002	14.9035	9.68098	5.50892	3.48e-06	1.37072	up
HORVU.MOREX.r3.3HG0301750	34.4038	35.5396	32.3264	84.7776	80.0316	82.1119	1.92e-75	1.3706	up
HORVU.MOREX.r3.3HG0312240	1.3908	1.1807	1.02241	23.5199	2.53238	4.54867	0.00679512	1.36901	up
HORVU.MOREX.r3.7HG0744890	2.906	2.84293	2.85207	8.39574	6.26545	7.62444	1.6e-08	1.36776	up
HORVU.MOREX.r3.1HG0071500	0.242742	0.51229	0.381108	2.18412	1.10661	0.622932	0.00203876	1.36731	up
HORVU.MOREX.r3.3HG0245720	1.14256	0.867771	1.4203	3.02566	3.21043	3.79115	0.000156308	1.36666	up
HORVU.MOREX.r3.1HG0054280	0.586891	1.78185	0.852212	3.31496	4.88173	2.01397	0.00106579	1.36629	up
HORVU.MOREX.r3.3HG0287850	0.631083	1.08405	0.756427	3.79544	1.90852	1.41568	0.000117951	1.36576	up
HORVU.MOREX.r3.5HG0463670	1.05474	2.19424	0.797706	3.62064	3.59242	3.92621	2.86e-05	1.36576	up
HORVU.MOREX.r3.5HG0499290	1.0248	1.48515	0.996032	2.9795	2.30872	4.3649	1.84e-05	1.36571	up
HORVU.MOREX.r3.5HG0488070	2.28433	4.04878	1.67469	8.31553	6.68918	7.0651	3.06e-05	1.36358	up
Hordeum_vulgare_newGene_13933	0.140455	0.769691	0.421754	0.884343	2.40033	1.71749	0.0037323	1.36293	up
HORVU.MOREX.r3.6HG0633810	0.477728	0.750725	0.413795	1.54414	1.08549	1.98513	6.31e-05	1.36284	up
HORVU.MOREX.r3.6HG0542940	64.6042	75.561	71.8756	178.322	171.643	160.886	2.8e-50	1.36245	up
HORVU.MOREX.r3.7HG0713590	1.29688	0.804554	0.912909	2.55366	3.76414	2.37474	0.000182355	1.36101	up
HORVU.MOREX.r3.3HG0236140	0.342379	0.863876	0.345258	1.49531	1.21591	1.74334	0.0001721	1.361	up
HORVU.MOREX.r3.7HG0667900	1.63055	2.0436	1.73887	7.76626	3.88308	3.18098	1.48e-05	1.3607	up
HORVU.MOREX.r3.7HG0656620	1.05536	2.47505	1.6158	3.60434	4.62716	5.41739	3.14e-06	1.35986	up
HORVU.MOREX.r3.1HG0085210	0.85649	1.49786	0.335608	4.33498	3.84553	2.61764	0.00482016	1.35978	up
HORVU.MOREX.r3.4HG0405250	1.24364	2.85157	1.20005	10.2323	2.98266	4.16325	0.00156647	1.35891	up
Hordeum_vulgare_newGene_3850	0.312438	0.546307	0.550483	1.4045	1.41016	1.62731	0.000217358	1.35833	up
HORVU.MOREX.r3.6HG0599960	2.60956	6.81025	3.99281	13.3871	16.2168	7.68734	6.74e-05	1.35784	up
HORVU.MOREX.r3.6HG0618630	0.915223	1.88794	0.573839	2.72843	3.42375	3.663	0.000325604	1.35554	up
HORVU.MOREX.r3.4HG0383890	3.07078	3.21547	3.10678	12.8153	4.50174	8.87846	5.05e-05	1.35438	up
HORVU.MOREX.r3.2HG0178020	4.22613	24.4108	3.43811	489.324	110.825	89.9697	0.00552137	1.35269	up
HORVU.MOREX.r3.3HG0289930	0.185802	0.218302	0.652808	0.861176	1.39324	1.70897	0.00413584	1.34895	up
HORVU.MOREX.r3.1HG0067190	40.3048	20.3838	9.35347	74.9384	93.4571	90.2142	0.0040509	1.34876	up
HORVU.MOREX.r3.4HG0357420	230.727	359.254	263.057	550.798	679.577	860.278	1.29e-13	1.34791	up
HORVU.MOREX.r3.6HG0618080	1.77102	1.10526	1.75382	5.707	2.80686	5.13638	0.000384757	1.34544	up
HORVU.MOREX.r3.2HG0127020	0.70002	0.615733	0.957565	3.71443	1.97849	1.31502	0.000965	1.34361	up
HORVU.MOREX.r3.7HG0716940	0.955882	0.25735	0.534993	2.34529	1.70904	1.45417	0.00139238	1.33962	up
Hordeum_vulgare_newGene_6293	0.190139	0.075278	0.054247	13.2358	2.00955	0.756387	0.00502512	1.339	up
HORVU.MOREX.r3.4HG0383300	0.276675	0.249176	0.268206	0.957104	0.74462	0.650227	0.000636838	1.33862	up
HORVU.MOREX.r3.5HG0481720	0.43959	0.36377	0.166088	2.86871	0.474988	0.58318	0.00601046	1.33593	up
HORVU.MOREX.r3.1HG0039390	2.73986	4.89065	2.98534	8.95556	11.3602	7.36241	6.91e-06	1.33561	up
HORVU.MOREX.r3.2HG0139560	2.44401	1.84556	2.12095	5.30342	5.2866	5.37415	1.82e-09	1.33527	up
HORVU.MOREX.r3.6HG0570620	0.166184	0.418858	0.24216	0.738069	0.98737	0.932786	0.00223672	1.33502	up
HORVU.MOREX.r3.2HG0119310	0.648726	0.216399	0.628922	3.03622	1.07618	1.25793	0.00403537	1.33263	up
HORVU.MOREX.r3.2HG0102560	0.674987	0.996508	0.690613	2.43871	1.3137	3.38831	0.000937296	1.33225	up
HORVU.MOREX.r3.4HG0379790	0.593768	0.583391	0.541902	6.77013	1.55768	1.08503	0.0089259	1.33081	up
HORVU.MOREX.r3.2HG0172200	28.5156	118.001	38.5769	315.612	279.428	195.475	0.00738446	1.33012	up
HORVU.MOREX.r3.3HG0301770	2.90774	4.51881	3.61867	10.2227	7.09059	9.83527	8.88e-11	1.32959	up
HORVU.MOREX.r3.5HG0462180	0.405297	0.341222	0.327037	1.18036	1.54465	0.630105	0.00180509	1.32924	up
HORVU.MOREX.r3.5HG0513740	5.70851	7.74498	3.86678	12.1815	14.796	15.9438	1.31e-08	1.32779	up
HORVU.MOREX.r3.1HG0075700	2.68193	2.16473	2.41071	8.82431	5.41241	4.42176	1.4e-06	1.3265	up
HORVU.MOREX.r3.2HG0174760	1.0946	3.25339	1.68748	4.64626	5.33011	5.95205	3.74e-05	1.32252	up
HORVU.MOREX.r3.5HG0538180	0.437725	0.29872	0.105797	15.5621	2.2552	1.29508	0.00666194	1.32152	up
HORVU.MOREX.r3.2HG0103880	34.8363	44.3831	37.9962	80.6383	94.3017	101.35	3.23e-24	1.3195	up
HORVU.MOREX.r3.3HG0302160	1.72281	4.44206	1.57053	26.5464	8.07611	6.12936	0.00960295	1.31921	up
HORVU.MOREX.r3.4HG0385030	6.56414	5.34056	3.22751	11.4792	13.8682	12.357	1.89e-07	1.3165	up
HORVU.MOREX.r3.5HG0518560	0.906278	1.41954	1.25268	3.1842	3.45511	2.60743	1.05e-05	1.31591	up
HORVU.MOREX.r3.4HG0408620	5.21724	11.5163	5.57237	15.7837	15.3144	26.8492	1.99e-05	1.31575	up
HORVU.MOREX.r3.7HG0675310	2.56676	2.10147	1.95067	9.10335	3.87351	5.85073	0.000463241	1.3145	up
HORVU.MOREX.r3.4HG0348040	8.00974	13.3953	6.47119	20.3745	23.0891	26.7115	1.38e-06	1.31383	up
HORVU.MOREX.r3.3HG0230380	0.596449	0.772137	0.558841	1.52834	1.08457	2.77864	0.000394981	1.31347	up
HORVU.MOREX.r3.4HG0343130	3.54983	1.17959	2.63345	5.99402	6.51791	7.63131	0.000196104	1.31115	up
HORVU.MOREX.r3.2HG0173680	8.12218	12.8078	8.57166	81.7928	22.3736	19.7318	0.00835754	1.31057	up
HORVU.MOREX.r3.3HG0294340	1.09127	1.02957	0.384247	4.76298	1.83022	1.56836	0.00340864	1.30955	up
HORVU.MOREX.r3.6HG0618180	0.25091	0.549478	0.344312	1.22633	1.67772	0.895993	0.00424318	1.30933	up
HORVU.MOREX.r3.6HG0573420	114.058	174.789	127.439	372.359	339.625	270.723	3.64e-16	1.30617	up
Hordeum_vulgare_newGene_12931	0.034473	0.071781	0.004454	6.51689	0.717512	1.02254	0.00587527	1.30554	up
HORVU.MOREX.r3.5HG0484690	2.78795	4.41992	3.02768	18.2503	5.25936	6.22397	0.000978224	1.30503	up
Hordeum_vulgare_newGene_3769	1.52886	3.84593	2.41221	6.12781	7.37818	7.51034	0.000240383	1.30319	up
HORVU.MOREX.r3.2HG0112910	0.392244	0.600773	0.48829	0.964332	1.59709	1.47689	0.000272431	1.3028	up
HORVU.MOREX.r3.7HG0721890	0.272994	1.54884	0.91421	59.8235	9.54315	5.42164	0.00721192	1.3008	up
HORVU.MOREX.r3.3HG0282140	71.3198	74.1467	75.748	185.732	170.204	155.57	5.28e-41	1.30071	up
HORVU.MOREX.r3.1HG0055230	0.8007	0.945638	1.01118	2.33701	2.39828	2.25976	6.84e-06	1.29982	up
Hordeum_vulgare_newGene_8435	0.940165	0.556691	0.460391	2.14733	2.42675	1.76	0.000574198	1.29823	up
HORVU.MOREX.r3.6HG0538420	177.115	465.528	246.745	1120.92	848.762	664.242	0.00184794	1.2964	up
HORVU.MOREX.r3.4HG0404420	44.9408	95.916	53.5846	129.277	181.062	241.943	0.00109997	1.29447	up
HORVU.MOREX.r3.6HG0570900	12.3126	14.8257	11.4314	29.6963	29.5424	30.6917	2.05e-27	1.29365	up
HORVU.MOREX.r3.2HG0215770	35.2532	134.709	61.1079	200.661	275.057	328.866	0.00647578	1.29251	up
Hordeum_vulgare_newGene_13653	32.1935	22.4319	24.7073	137.871	57.2653	53.1239	0.00318211	1.29088	up
HORVU.MOREX.r3.6HG0572880	0.400098	0.317857	0.132867	8.7331	1.09583	0.998251	0.00981378	1.29004	up
HORVU.MOREX.r3.3HG0218180	0.413359	1.33749	0.818568	3.37215	1.98516	2.89975	0.00430938	1.28979	up
HORVU.MOREX.r3.3HG0302080	6.91363	8.24066	6.41283	16.7146	15.5454	17.8063	3.94e-19	1.28939	up
HORVU.MOREX.r3.4HG0344940	0.229973	0.598972	0.049343	12.4115	2.06195	2.53094	0.00857783	1.28829	up
HORVU.MOREX.r3.3HG0282170	23.9893	28.0368	26.6064	57.5885	64.5643	58.1047	1.13e-32	1.28763	up
HORVU.MOREX.r3.7HG0686980	0.406177	0.338441	0.229794	1.29776	1.16364	0.590671	0.0037517	1.28724	up
HORVU.MOREX.r3.5HG0488970	4.49961	6.35401	4.37451	24.5071	10.4938	9.60297	0.00197998	1.2815	up
HORVU.MOREX.r3.3HG0292920	6.78094	4.40714	4.78217	13.187	10.9992	13.5326	3.81e-11	1.2814	up
HORVU.MOREX.r3.7HG0658350	0.228924	0.248648	0.230773	0.588798	0.750622	0.80932	0.00313569	1.27696	up
HORVU.MOREX.r3.2HG0206860	27.504	126.985	48.4035	243.307	250.149	244.163	0.00949395	1.27392	up
HORVU.MOREX.r3.4HG0402000	0.296634	0.702826	0.19384	1.2612	1.07931	0.901956	0.000834569	1.27362	up
HORVU.MOREX.r3.1HG0076150	3.01644	7.16109	5.85508	13.3946	9.81323	17.0885	2.88e-05	1.27247	up
HORVU.MOREX.r3.6HG0540530	1.05506	0.295787	0.260511	1.8641	1.75923	1.36041	0.00422027	1.27172	up
HORVU.MOREX.r3.2HG0118080	0.469907	0.720951	0.517343	2.03407	1.71595	0.842134	0.000644284	1.26976	up
Hordeum_vulgare_newGene_12502	0.287805	0.832158	0.354259	1.04757	1.17394	2.86979	0.00857121	1.26516	up
Hordeum_vulgare_newGene_14973	0	0.091996	0.023315	3.08633	2.22563	0.873178	0.0081595	1.25965	up
HORVU.MOREX.r3.5HG0490650	1.52165	3.13711	1.56112	3.99201	4.66897	6.77409	2.88e-05	1.25804	up
HORVU.MOREX.r3.5HG0480430	14.3819	18.4899	14.5939	45.3641	30.3279	32	4.39e-15	1.25616	up
HORVU.MOREX.r3.7HG0747610	6.10006	7.5982	5.44847	25.3063	10.8397	10.9679	1.47e-05	1.25559	up
HORVU.MOREX.r3.7HG0643110	0.397058	0.062817	0.067653	27.5385	5.95971	1.99651	0.0081595	1.25515	up
HORVU.MOREX.r3.7HG0714140	0.571359	0.800615	0.44648	4.24364	1.00189	0.824582	0.00822628	1.25188	up
Hordeum_vulgare_newGene_15104	1.52181	3.46452	2.23939	4.07034	6.70258	7.28091	0.000117043	1.25179	up
HORVU.MOREX.r3.2HG0167910	0.161454	0.110177	0.114991	0.387333	0.316958	0.491639	0.00608101	1.25109	up
HORVU.MOREX.r3.3HG0223830	0.402946	0.438158	0.165028	0.806346	1.05791	1.02496	0.00363803	1.2466	up
HORVU.MOREX.r3.1HG0082380	15.1009	18.2533	15.1676	57.3152	27.3248	29.6629	1.02e-07	1.2466	up
HORVU.MOREX.r3.1HG0015520	2.02831	1.32889	1.12892	4.90684	3.65736	2.67738	0.000121558	1.2455	up
HORVU.MOREX.r3.6HG0543740	0.290626	0.71879	0.280783	1.37457	1.55448	1.4123	0.00935062	1.24537	up
HORVU.MOREX.r3.4HG0411100	19.0511	34.9566	22.4692	141.807	54.1901	52.4778	0.00820984	1.2433	up
HORVU.MOREX.r3.2HG0192890	4.62315	3.19178	1.20509	12.1974	4.90106	7.70134	0.00190608	1.24304	up
HORVU.MOREX.r3.1HG0044790	1.00864	0.84291	0.964412	1.71952	2.7956	2.08964	4.55e-07	1.24125	up
HORVU.MOREX.r3.7HG0659390	0.328318	0.238066	0.177443	0.692074	0.756809	0.723064	0.00467129	1.2404	up
HORVU.MOREX.r3.6HG0539500	2.33114	4.68555	1.3891	8.08002	4.87466	9.52881	0.00145535	1.23954	up
HORVU.MOREX.r3.3HG0294590	0	0.039784	0.033285	5.55851	0.82148	1.12342	0.00862483	1.23911	up
HORVU.MOREX.r3.2HG0114360	84.3335	197.837	123.217	295.258	349.666	390.391	0.000503158	1.23862	up
HORVU.MOREX.r3.1HG0059300	6.53187	10.1995	6.62284	45.0373	18.7268	12.3719	0.00887777	1.23798	up
HORVU.MOREX.r3.3HG0267770	1.69038	2.14851	1.76191	7.26754	3.2104	3.42261	9.33e-05	1.23794	up
HORVU.MOREX.r3.7HG0742520	6.00335	9.78706	5.2482	31.656	17.3797	12.0212	0.0044266	1.2366	up
HORVU.MOREX.r3.3HG0307240	0.369613	0.467615	0.174716	1.8658	0.631658	0.760598	0.00883713	1.2356	up
HORVU.MOREX.r3.2HG0185070	0.329328	1.10884	0.472471	1.85144	1.55462	1.82313	0.00256631	1.23522	up
HORVU.MOREX.r3.7HG0704190	0.540999	0.739811	0.417305	3.21852	0.896595	0.881056	0.00485071	1.23416	up
HORVU.MOREX.r3.3HG0292020	0.33711	0.473477	0.338803	1.543	1.01366	0.651862	0.00317361	1.23283	up
HORVU.MOREX.r3.2HG0172790	127.192	183.527	149.125	328.27	332.465	358.275	1.82e-21	1.23226	up
HORVU.MOREX.r3.4HG0380480	0.637806	1.44758	0.732899	2.58661	1.99214	2.27667	7.12e-05	1.23186	up
HORVU.MOREX.r3.2HG0166450	0.795369	1.06256	0.709463	1.58467	2.13463	2.54326	9.35e-05	1.22858	up
HORVU.MOREX.r3.4HG0399760	0.471474	1.28882	0.854434	3.3704	1.67227	2.27483	0.00348498	1.22825	up
Hordeum_vulgare_newGene_13243	0.271668	0.200907	0.715747	0.662516	1.41744	1.66079	0.00858262	1.22687	up
HORVU.MOREX.r3.5HG0459660	0.864733	1.8177	0.82663	2.52179	4.33863	2.7725	0.00356867	1.22427	up
HORVU.MOREX.r3.4HG0358180	5.36723	5.82099	4.33819	27.1144	7.98352	11.5736	0.0069435	1.22171	up
HORVU.MOREX.r3.4HG0397520	0.761359	0.64974	0.494003	1.35383	2.37514	1.32172	0.00204312	1.22078	up
HORVU.MOREX.r3.7HG0723590	23.9963	21.0251	21.2832	53.5179	49.6739	42.8614	1.37e-21	1.22059	up
HORVU.MOREX.r3.3HG0276740	0.866041	0.563374	0.63789	1.74639	1.4989	1.94523	0.000536824	1.2197	up
HORVU.MOREX.r3.1HG0083720	21.1475	40.9136	15.2123	62.8511	60.6778	89.9501	0.0039339	1.21925	up
HORVU.MOREX.r3.5HG0527840	8.52058	8.69675	8.21326	26.3985	18.3373	13.3588	4.55e-08	1.21746	up
Hordeum_vulgare_newGene_11195	0.886319	0.996677	0.565601	4.8517	0.996693	1.51314	0.00747197	1.21399	up
HORVU.MOREX.r3.1HG0023010	7.48749	12.0313	6.33167	19.9296	17.5621	20.6682	1.67e-08	1.21038	up
HORVU.MOREX.r3.3HG0281260	0.924662	0.363072	0.336573	1.96	1.78048	1.25867	0.00986078	1.21012	up
HORVU.MOREX.r3.3HG0326240	1.3321	1.72513	1.01211	5.33544	2.44047	2.38241	0.000555632	1.20993	up
HORVU.MOREX.r3.6HG0623840	18.5506	16.4719	5.49421	30.6138	40.1731	52.5221	0.00973565	1.20801	up
HORVU.MOREX.r3.7HG0678940	2.97512	5.87657	6.04	10.5314	11.6093	12.4971	1.03e-05	1.20663	up
HORVU.MOREX.r3.1HG0071400	1.32437	1.0886	0.931227	4.72296	1.70444	2.18427	0.00137656	1.20583	up
Hordeum_vulgare_newGene_13273	0.815335	1.01898	0.955967	4.87038	1.4098	1.87431	0.00742315	1.20556	up
HORVU.MOREX.r3.5HG0433990	0.344492	0.4198	0.256834	0.856298	1.24651	0.7	0.00467195	1.20517	up
HORVU.MOREX.r3.1HG0077090	0.686516	0.633389	0.758136	2.64849	1.23029	1.31804	0.000618714	1.20512	up
HORVU.MOREX.r3.7HG0724810	2.71606	4.20838	3.47392	7.98494	7.0504	8.01648	5.66e-11	1.2051	up
HORVU.MOREX.r3.4HG0401500	10.9759	14.9942	8.90164	56.3983	21.9442	21.5717	0.00641004	1.20503	up
HORVU.MOREX.r3.5HG0499340	1.03896	1.79796	1.58725	5.87223	2.72809	2.50908	0.000801524	1.20383	up
HORVU.MOREX.r3.4HG0335450	0.804505	0.738701	0.633966	2.92056	1.62374	1.0686	0.00154898	1.20353	up
HORVU.MOREX.r3.2HG0129660	0.254683	0.428446	0.209854	0.548426	0.907961	1.1658	0.00840548	1.19988	up
HORVU.MOREX.r3.3HG0248990	178.391	489.891	234.507	661.362	860.453	958.072	0.00556293	1.19791	up
HORVU.MOREX.r3.1HG0062990	1.69046	1.03511	1.09078	3.64335	3.30217	3.62033	0.00513277	1.19763	up
HORVU.MOREX.r3.3HG0295150	1.13227	0.847628	0.990597	3.73112	1.39697	2.59638	0.0021028	1.19697	up
HORVU.MOREX.r3.7HG0733550	14.7961	23.6577	18.3497	52.2349	36.9439	36.6553	1.12e-09	1.19521	up
HORVU.MOREX.r3.7HG0658250	0.967353	0.798709	0.571283	2.13899	1.65566	1.8316	0.000322913	1.19295	up
HORVU.MOREX.r3.4HG0412730	1477.56	1502.44	1520.16	3091.1	3292.43	3215.53	8.88e-53	1.19284	up
HORVU.MOREX.r3.6HG0620720	8.71627	9.35055	7.07937	18.4101	17.9763	18.2423	3.77e-14	1.19197	up
HORVU.MOREX.r3.5HG0500630	0.772234	1.11435	0.307191	1.97764	1.51447	2.82302	0.00891207	1.18955	up
HORVU.MOREX.r3.1HG0040790	5.20456	4.5555	3.93357	13.4987	8.87349	8.46644	7.61e-07	1.18592	up
HORVU.MOREX.r3.1HG0062740	0.356045	0.507898	0.409923	2.00423	0.744186	0.773667	0.00643386	1.18352	up
HORVU.MOREX.r3.6HG0609420	2.85323	7.23751	2.94791	9.2295	9.96665	11.8077	0.00047318	1.18186	up
HORVU.MOREX.r3.6HG0574410	2.24516	2.13863	1.47646	8.30545	3.21368	2.93528	0.00101592	1.18126	up
HORVU.MOREX.r3.7HG0660290	0.785883	0.679429	0.948235	3.9017	1.15539	1.56538	0.00565871	1.18063	up
HORVU.MOREX.r3.3HG0278670	1.68382	1.59613	0.613418	5.94571	2.8146	2.18151	0.00853268	1.18004	up
HORVU.MOREX.r3.5HG0518060	4.0669	4.05132	3.96059	16.6979	8.37291	4.35359	0.000759889	1.17784	up
HORVU.MOREX.r3.4HG0405240	2.30404	4.73284	3.01549	14.7302	6.4186	4.2894	0.00246504	1.17524	up
HORVU.MOREX.r3.2HG0205530	17.5801	43.2567	27.7177	72.2626	60.1599	84.6313	0.00145576	1.17275	up
HORVU.MOREX.r3.7HG0706130	0.441004	0.678869	0.502121	1.63193	1.47673	0.829306	0.0011003	1.17133	up
HORVU.MOREX.r3.6HG0542610	371.259	454.841	343.695	776.666	861.736	827.476	9.9e-25	1.16898	up
HORVU.MOREX.r3.1HG0056620	91.2255	86.9389	49.2613	140.598	161.975	191.668	1.66e-08	1.16863	up
HORVU.MOREX.r3.7HG0714970	0.676331	1.10375	0.83562	2.26478	1.63165	3.05046	0.00615078	1.16733	up
HORVU.MOREX.r3.2HG0186450	0.247397	0.232891	0.245457	0.667182	0.775345	0.396528	0.00333191	1.16475	up
HORVU.MOREX.r3.5HG0499260	0.519817	1.60129	0.584849	1.89671	2.05575	3.19045	0.00697438	1.16286	up
HORVU.MOREX.r3.2HG0115850	1.2742	1.463	1.11781	4.69599	3.3925	1.71791	0.00409392	1.16244	up
HORVU.MOREX.r3.1HG0081970	4.50649	4.84887	3.04967	20.3956	8.76394	4.06296	0.00710835	1.16197	up
Hordeum_vulgare_newGene_3660	1.43753	0.817319	0.610407	2.56638	2.73855	2.05682	0.0040004	1.16034	up
HORVU.MOREX.r3.1HG0046650	2.01448	1.85615	1.50343	4.71408	3.54504	3.59632	2.37e-06	1.15905	up
HORVU.MOREX.r3.3HG0301250	14.693	10.5144	11.5311	27.7129	29.0892	21.6171	2.23e-11	1.1568	up
HORVU.MOREX.r3.5HG0479680	1.79774	2.02916	0.986721	4.05782	4.48322	2.9165	0.00147688	1.1528	up
HORVU.MOREX.r3.3HG0313520	3.43939	2.90726	3.21019	7.44387	5.27107	8.25891	1.09e-06	1.15216	up
HORVU.MOREX.r3.5HG0536720	1.13747	2.14865	1.14217	4.35775	3.67613	2.46208	0.00126462	1.15155	up
HORVU.MOREX.r3.4HG0379400	0.466467	0.497732	0.512966	1.62659	0.918358	0.919139	0.000588613	1.15126	up
HORVU.MOREX.r3.5HG0446790	2.9932	5.70375	4.76153	9.01167	9.65319	10.8577	4.65e-06	1.14965	up
HORVU.MOREX.r3.7HG0677220	0.619046	0.69216	0.61718	1.93245	1.62508	1.05601	0.00154301	1.14953	up
HORVU.MOREX.r3.3HG0242150	110.688	86.4821	84.6867	198.378	215.479	177.528	1.33e-16	1.14947	up
HORVU.MOREX.r3.2HG0214310	0.077832	0.085333	0.085114	0.255152	0.223585	0.191272	0.00957116	1.14944	up
HORVU.MOREX.r3.7HG0662560	2.12123	2.06111	1.63867	7.11477	3.1691	3.21178	0.000394981	1.14869	up
HORVU.MOREX.r3.7HG0746660	0.697093	0.688764	0.543446	2.67507	1.15072	1.11613	0.00594159	1.14604	up
HORVU.MOREX.r3.4HG0385790	54.3246	56.1741	46.6727	105.641	101.967	118.64	5.36e-26	1.14592	up
HORVU.MOREX.r3.2HG0172080	5.47242	7.3502	5.31111	25.2493	6.89117	12.5043	0.0028714	1.14567	up
HORVU.MOREX.r3.4HG0374160	1.12235	1.36096	0.88975	2.03625	2.3464	3.34364	0.000423823	1.14361	up
HORVU.MOREX.r3.3HG0278710	3.06127	5.5534	3.79332	8.58172	8.47738	10.0132	9.35e-06	1.14037	up
HORVU.MOREX.r3.5HG0483860	0.621599	0.52481	0.55215	1.39334	1.86555	1.14037	0.00775624	1.14008	up
HORVU.MOREX.r3.1HG0018590	0.983899	2.22765	1.53015	4.35663	2.30049	4.42714	0.000975083	1.13971	up
Hordeum_vulgare_newGene_12722	0.829553	0.518918	0.825658	2.25265	1.23965	1.66513	0.00277818	1.13844	up
HORVU.MOREX.r3.2HG0106430	0.4462	0.707874	0.779033	2.36156	1.0379	1.57535	0.00697391	1.13842	up
HORVU.MOREX.r3.5HG0528060	3.19033	3.90543	2.55562	4.44945	10.1919	7.62128	0.000924173	1.13802	up
HORVU.MOREX.r3.2HG0167300	7.68229	17.2134	11.976	27.2821	23.5224	30.1174	2.18e-05	1.13793	up
Hordeum_vulgare_newGene_9316	2.97477	0.931539	1.32029	3.81344	4.18527	4.83304	0.00254061	1.13677	up
HORVU.MOREX.r3.5HG0425010	172.728	188.815	167.004	348.437	352.006	381.817	3.78e-43	1.13404	up
HORVU.MOREX.r3.2HG0104880	1.14702	0.896717	0.501758	2.72375	1.85661	1.64651	0.00429613	1.13362	up
HORVU.MOREX.r3.7HG0718380	1.98144	3.42671	1.91675	4.63179	6.55574	4.88349	6.43e-05	1.1322	up
HORVU.MOREX.r3.3HG0241530	4.29185	6.69445	3.60007	8.16279	10.2068	13.4374	3.55e-05	1.13022	up
HORVU.MOREX.r3.4HG0337000	2.20609	3.269	2.63977	10.9778	3.33234	5.16006	0.00255747	1.13019	up
HORVU.MOREX.r3.7HG0729030	4.4726	3.12845	4.09844	9.55791	7.54629	7.86277	2.66e-07	1.12816	up
HORVU.MOREX.r3.5HG0471860	1.02517	1.98013	1.20287	3.41697	3.31393	2.6241	0.000200253	1.12786	up
HORVU.MOREX.r3.7HG0708660	4.18798	5.57686	3.33652	14.8781	7.55594	6.76777	0.000178168	1.12663	up
HORVU.MOREX.r3.7HG0651330	13.5323	15.8535	12.7258	22.7434	26.6559	39.0688	2.6e-08	1.12353	up
HORVU.MOREX.r3.3HG0329540	311.292	251.226	271.239	523.281	604.822	581.607	4.01e-20	1.12326	up
HORVU.MOREX.r3.7HG0702290	65.1793	80.1769	65.9702	266.105	128.899	116.117	0.00387369	1.12318	up
HORVU.MOREX.r3.2HG0212740	4.28946	3.26118	6.26695	8.90357	13.0922	9.24283	0.000514795	1.12221	up
HORVU.MOREX.r3.2HG0132590	3.99984	7.53502	4.5178	9.07876	12.3688	12.8858	9.2e-06	1.12137	up
Hordeum_vulgare_newGene_8639	12.1096	13.2815	12.7198	31.7937	21.9917	24.9934	2.61e-14	1.12125	up
HORVU.MOREX.r3.5HG0490810	0.681361	0.567914	0.480428	1.95352	1.20916	0.865801	0.00177353	1.12119	up
HORVU.MOREX.r3.2HG0102150	4.12259	4.54778	4.76863	15.5101	7.12484	6.82111	4.63e-05	1.11974	up
Hordeum_vulgare_newGene_4800	1.03149	1.37186	0.678978	2.12742	2.55594	2.61372	0.00476088	1.1192	up
HORVU.MOREX.r3.7HG0716640	0.630316	0.775519	0.453774	1.42433	2.08534	1.068	0.00697255	1.11881	up
HORVU.MOREX.r3.1HG0066730	1.22241	2.79447	1.97643	4.09662	4.04093	6.0501	0.00331392	1.11784	up
HORVU.MOREX.r3.4HG0418190	9.4224	11.894	7.21618	16.2964	21.3945	21.8748	5.55e-08	1.1175	up
HORVU.MOREX.r3.5HG0446210	0.204481	0.285089	0.235123	0.741901	0.429418	0.642253	0.00837076	1.11681	up
Hordeum_vulgare_newGene_284	0.891954	2.16397	1.76561	2.97749	3.76389	3.78911	0.000323668	1.1156	up
HORVU.MOREX.r3.7HG0664700	1.12951	1.81397	1.11886	6.19663	2.3288	1.64691	0.00816457	1.11479	up
HORVU.MOREX.r3.6HG0548920	27.9634	35.1506	33.0711	64.3212	70.3239	61.1292	7.92e-19	1.11346	up
HORVU.MOREX.r3.2HG0168350	1.11631	1.46904	0.800923	2.59211	3.09362	1.8343	0.000547446	1.11326	up
HORVU.MOREX.r3.3HG0273060	0.794235	0.406634	0.344533	1.26025	1.43241	1.1734	0.00928408	1.11284	up
HORVU.MOREX.r3.2HG0098910	1.0204	0.655312	0.793414	1.67172	1.91684	2.01432	0.00116328	1.11122	up
HORVU.MOREX.r3.1HG0092410	0.628142	1.39254	1.51523	2.44387	2.52474	3.32344	0.0031367	1.10854	up
HORVU.MOREX.r3.3HG0323260	0.778786	2.89157	0.772865	3.78583	2.85369	4.43655	0.00991977	1.10825	up
Hordeum_vulgare_newGene_3672	0.574777	0.580646	0.848116	1.77584	1.61721	1.23343	0.00225972	1.10763	up
HORVU.MOREX.r3.5HG0537210	0.410915	0.814848	0.637253	1.42448	1.33166	1.48988	0.00177353	1.10569	up
HORVU.MOREX.r3.5HG0482580	0.588893	2.03744	1.02527	4.18273	2.31065	2.42786	0.00805543	1.10513	up
HORVU.MOREX.r3.6HG0551270	2.62384	2.87157	2.67304	5.98061	5.00673	8.21958	0.00367617	1.10375	up
HORVU.MOREX.r3.2HG0209220	0.596748	1.5096	0.632447	2.80093	2.19479	1.53636	0.00620821	1.10285	up
HORVU.MOREX.r3.7HG0668820	0.56374	1.16302	0.740074	2.42662	2.25332	1.15044	0.00506895	1.10283	up
HORVU.MOREX.r3.5HG0432030	0.37218	0.511582	0.317777	1.21993	0.708181	0.847083	0.0027711	1.10134	up
HORVU.MOREX.r3.7HG0681450	3.06229	8.55334	5.63113	11.4624	13.6035	14.9495	0.00355301	1.10102	up
HORVU.MOREX.r3.1HG0007370	1.63171	1.72675	1.58207	3.23865	3.00002	3.83311	1.31e-07	1.09905	up
HORVU.MOREX.r3.2HG0102910	3.53753	3.89619	2.78395	12.8991	4.68657	5.23114	0.000926784	1.09574	up
HORVU.MOREX.r3.7HG0671310	0.771506	0.802031	0.706898	1.38508	2.01559	1.64349	0.000995865	1.09521	up
HORVU.MOREX.r3.2HG0151370	2.43226	2.56336	2.43744	5.20765	5.89892	5.71907	0.00253328	1.09369	up
HORVU.MOREX.r3.3HG0303240	3.581	5.36557	2.63626	14.2492	6.05083	5.71577	0.0016099	1.09244	up
HORVU.MOREX.r3.3HG0301990	11.6968	12.1748	7.73532	18.2137	22.7867	24.8831	6.92e-06	1.09183	up
HORVU.MOREX.r3.7HG0750150	0.491004	0.744715	0.3874	1.21039	1.5771	0.898602	0.00328723	1.08896	up
HORVU.MOREX.r3.7HG0749800	1.22322	1.7446	1.25051	4.22253	3.31141	1.87063	0.00171457	1.08786	up
HORVU.MOREX.r3.4HG0412090	1.6283	2.361	1.79718	5.54292	3.29149	3.38575	4.38e-05	1.08649	up
HORVU.MOREX.r3.2HG0139310	13.9835	13.182	8.52377	40.5987	20.4521	16.2694	0.00035516	1.08601	up
HORVU.MOREX.r3.4HG0416550	4.84658	11.0836	7.78911	18.0324	15.584	16.534	9.32e-05	1.08397	up
HORVU.MOREX.r3.4HG0336280	6.68544	8.88219	7.37147	14.841	14.6381	16.421	6.1e-14	1.08193	up
HORVU.MOREX.r3.2HG0097620	183.552	189.956	186.27	344.018	389.735	373.204	2.98e-30	1.08147	up
HORVU.MOREX.r3.7HG0716400	8.67502	21.0146	11.0873	25.6307	31.3796	39.2928	0.0087278	1.08038	up
HORVU.MOREX.r3.3HG0308290	5.79897	7.14631	5.57657	22.1605	7.82472	10.4567	0.00071016	1.07941	up
HORVU.MOREX.r3.3HG0283100	1.3084	0.861122	1.2067	3.43863	2.10152	2.11019	0.00334581	1.07901	up
HORVU.MOREX.r3.5HG0535360	3.53577	4.85331	4.40526	9.74558	10.2038	6.92316	7.88e-05	1.07851	up
HORVU.MOREX.r3.5HG0517640	2.39137	3.199	1.8637	4.7992	5.51051	5.02163	5.79e-06	1.0778	up
HORVU.MOREX.r3.1HG0063610	6.5955	7.86139	6.17557	12.4151	15.1604	13.899	2.63e-09	1.07624	up
HORVU.MOREX.r3.7HG0716850	0.64404	1.50092	0.668515	1.78989	2.11517	2.74658	0.00951063	1.07591	up
HORVU.MOREX.r3.3HG0326170	2.67977	1.92278	1.74802	6.11635	4.76801	3.07901	0.00168908	1.07488	up
HORVU.MOREX.r3.6HG0632070	1.37403	1.4454	1.37113	4.52034	2.94775	1.72382	0.00151969	1.07244	up
HORVU.MOREX.r3.1HG0057570	2.80457	3.64595	2.93875	5.01689	7.77546	7.05167	0.000329702	1.0694	up
HORVU.MOREX.r3.2HG0132360	8.00926	13.6534	8.18638	27.6627	18.7716	15.2002	2.16e-05	1.06846	up
HORVU.MOREX.r3.2HG0132270	1.29153	1.92087	1.23898	3.68531	2.23716	3.5031	0.00031617	1.06798	up
HORVU.MOREX.r3.7HG0654500	2.72934	8.84512	2.79315	9.07264	10.4455	13.3143	0.00805543	1.06379	up
HORVU.MOREX.r3.3HG0312010	25.2891	25.435	20.7192	69.4293	36.2614	39.3508	8.84e-07	1.06124	up
HORVU.MOREX.r3.5HG0511770	13.8495	20.6399	11.9316	39.1562	31.7982	22.8728	2.77e-06	1.05899	up
Hordeum_vulgare_newGene_5785	1.2841	2.46451	1.46038	3.20142	3.4801	4.79194	0.000670573	1.0588	up
HORVU.MOREX.r3.5HG0518390	0.742039	0.587094	0.795225	2.1609	1.4641	1.30742	0.00967543	1.05755	up
HORVU.MOREX.r3.3HG0271660	0.619787	1.56941	0.835613	2.038	2.24669	2.26443	0.00259438	1.05583	up
HORVU.MOREX.r3.3HG0225300	0.949959	0.766012	0.841455	2.30146	1.4674	1.70638	0.00117222	1.05532	up
HORVU.MOREX.r3.5HG0420330	2.75453	6.2419	2.91446	7.77759	7.03689	10.0999	0.000492152	1.05497	up
HORVU.MOREX.r3.2HG0154530	2.25815	5.1022	3.95807	7.89701	8.75881	7.56017	0.00152262	1.05475	up
HORVU.MOREX.r3.3HG0280400	4.74476	3.43379	3.07345	10.7799	5.72637	6.89388	0.000177169	1.05216	up
HORVU.MOREX.r3.5HG0444620	1.68889	2.40649	1.33691	3.35736	4.18775	4.08642	0.0019653	1.05149	up
HORVU.MOREX.r3.6HG0564510	1.84526	3.71703	2.26171	5.82094	3.87081	6.80673	0.00080002	1.05105	up
HORVU.MOREX.r3.2HG0140290	15.4993	16.3465	15.3901	47.0097	24.7914	23.8325	6.22e-06	1.04796	up
HORVU.MOREX.r3.5HG0487680	1.33388	1.27905	1.12692	4.18425	1.53523	2.65643	0.00596302	1.04719	up
HORVU.MOREX.r3.6HG0547160	0.710446	0.654211	0.543508	1.23606	1.31944	1.30583	1.57e-05	1.04713	up
HORVU.MOREX.r3.1HG0008140	69.0597	69.604	74.6465	138.272	139.587	132.043	5.4e-32	1.04012	up
HORVU.MOREX.r3.7HG0731950	0.838374	1.00798	0.680403	2.08416	1.33003	1.88306	0.00111224	1.03955	up
HORVU.MOREX.r3.1HG0060600	1.49775	1.9071	1.40895	3.23058	2.4234	3.98739	8.88e-06	1.03932	up
HORVU.MOREX.r3.1HG0069040	2.37479	2.56412	3.47141	5.79737	5.78765	6.10317	0.00130826	1.03855	up
HORVU.MOREX.r3.5HG0505320	9.99527	10.8519	8.09677	30.8912	14.4436	13.8515	0.000108326	1.03844	up
HORVU.MOREX.r3.1HG0031210	2.92354	5.38676	2.63646	5.07019	8.3852	9.53718	0.00226654	1.03315	up
HORVU.MOREX.r3.6HG0598930	1.16465	1.37556	0.870077	2.59442	2.08726	2.55415	0.00285882	1.03251	up
HORVU.MOREX.r3.1HG0095200	7.9093	12.0324	10.1879	21.967	18.7	18.0626	7.38e-09	1.03095	up
HORVU.MOREX.r3.5HG0536260	7.44269	11.0991	8.15619	17.8577	16.3175	17.3761	5.94e-10	1.02497	up
HORVU.MOREX.r3.2HG0129780	2.16988	3.02718	1.73101	4.76473	4.96497	4.12323	0.000117286	1.0233	up
HORVU.MOREX.r3.4HG0416920	1.81064	4.93444	2.78248	6.20918	5.51943	8.29958	0.00308465	1.02231	up
Hordeum_vulgare_newGene_7487	6.60474	8.8341	7.14307	16.1206	15.8433	18.8887	9.98e-08	1.02159	up
HORVU.MOREX.r3.2HG0145270	5.69731	5.09672	4.09585	9.38751	7.83319	14.4354	0.00376686	1.02077	up
HORVU.MOREX.r3.6HG0598470	2.07082	2.89368	1.92172	8.73038	3.05553	3.44218	0.00971636	1.02063	up
HORVU.MOREX.r3.5HG0493300	4.66254	5.19126	4.7547	8.01904	11.8839	9.43844	0.00020002	1.02008	up
HORVU.MOREX.r3.5HG0470700	7.0931	5.02471	5.89102	11.279	13.4896	10.7594	1.01e-05	1.01978	up
Hordeum_vulgare_newGene_3313	1.13332	1.62801	1.084	2.38872	2.21827	3.01642	3.64e-05	1.01893	up
HORVU.MOREX.r3.3HG0270750	1.54562	2.28226	1.20888	3.87531	3.61796	2.66421	0.000451699	1.01868	up
HORVU.MOREX.r3.5HG0525300	1.13819	1.8033	1.30383	4.16148	2.36692	2.32228	0.00242516	1.01835	up
HORVU.MOREX.r3.4HG0406470	2.85278	2.02515	1.54151	4.16418	3.417	5.49544	0.000705219	1.01724	up
HORVU.MOREX.r3.5HG0463440	1.3667	1.33498	1.02504	4.47046	1.61283	2.12121	0.00976516	1.01596	up
HORVU.MOREX.r3.7HG0668680	1.38892	2.79115	1.98292	5.37346	3.66039	3.82317	0.00289762	1.01525	up
HORVU.MOREX.r3.1HG0089480	14.6086	18.0916	16.3826	26.2733	36.2871	31.0279	7.56e-11	1.00956	up
HORVU.MOREX.r3.2HG0201420	4.8914	2.78955	3.25165	9.68532	6.13592	6.27387	0.000503911	1.00916	up
HORVU.MOREX.r3.7HG0714620	3.89036	8.04134	4.75229	10.7221	9.99213	12.1997	0.000130978	1.00697	up
HORVU.MOREX.r3.3HG0287930	4.16179	4.08277	4.19861	7.7408	9.10519	6.9366	1.59e-08	1.00574	up
HORVU.MOREX.r3.7HG0749640	4.45226	3.46143	3.79483	11.124	6.33315	6.02827	0.000367223	1.00379	up
Hordeum_vulgare_newGene_9667	0.503489	0.464718	0.182365	0.757026	1.33693	0.653917	0.00842204	1.00345	up
HORVU.MOREX.r3.5HG0530200	9.93326	13.6397	11.0062	23.9621	27.136	15.64	4.29e-06	1.00257	up
HORVU.MOREX.r3.3HG0297330	0.62895	0.940303	0.489369	1.66755	1.55423	1.05305	0.00509004	1.0021	up
HORVU.MOREX.r3.7HG0703220	1.05488	2.15026	1.5336	3.16023	2.74858	3.57856	0.00119349	1.00172	up
Hordeum_vulgare_newGene_10937	1.92456	3.31943	2.19023	3.87777	5.32907	5.35639	0.00015585	1.00101	up
HORVU.MOREX.r3.1HG0070700	9.53887	8.26597	8.01108	3.49579	3.5396	4.48194	6.39e-07	-1.00107	down
HORVU.MOREX.r3.7HG0699010	129.998	57.2644	84.5031	38.5887	36.2409	37.3625	0.00492609	-1.00112	down
HORVU.MOREX.r3.2HG0200310	5.63729	3.83204	4.41545	2.15731	1.76293	2.11066	0.000114961	-1.00342	down
Hordeum_vulgare_newGene_13596	84.0606	81.2539	91.1102	31.8614	38.4848	42.9973	2.07e-12	-1.00368	down
HORVU.MOREX.r3.4HG0395160	3.03806	3.35772	2.91914	1.72359	1.34106	0.663537	0.00688936	-1.0076	down
HORVU.MOREX.r3.7HG0665210	9.50155	6.3783	7.75266	4.2834	2.33433	3.0883	0.00366494	-1.00781	down
HORVU.MOREX.r3.6HG0629730	2503.79	1977.57	2455.48	1042.92	1129.64	977.585	2.16e-15	-1.00941	down
HORVU.MOREX.r3.4HG0395990	2.16879	1.76405	1.40117	0.990172	0.629222	0.521315	0.00571155	-1.01003	down
HORVU.MOREX.r3.4HG0345410	9.86117	10.1915	9.95957	5.55271	4.23498	1.96674	0.00960153	-1.0104	down
HORVU.MOREX.r3.5HG0505000	6.54563	8.18337	7.6483	2.21726	4.05161	3.2072	0.000329897	-1.01404	down
HORVU.MOREX.r3.6HG0603290	11.334	11.0017	11.425	5.50092	4.8539	3.77212	6.25e-10	-1.0142	down
HORVU.MOREX.r3.6HG0592420	8.26091	8.66149	7.96776	3.55194	3.80687	3.71686	4.07e-09	-1.01431	down
Hordeum_vulgare_newGene_11164	36.6901	33.9453	39.2843	15.2391	16.2396	17.9498	3.6e-12	-1.01519	down
Hordeum_vulgare_newGene_13208	25.1746	20.9984	27.9985	11.6687	10.7875	10.1439	3.16e-06	-1.01533	down
HORVU.MOREX.r3.5HG0484950	5.20078	4.5149	3.97716	2.41596	1.72726	1.75982	6.07e-05	-1.01676	down
HORVU.MOREX.r3.2HG0174080	2.84089	3.45688	2.67744	1.24897	1.22125	1.00224	0.00992095	-1.01736	down
HORVU.MOREX.r3.3HG0316140	2.08351	2.80098	2.26919	1.16351	0.643892	1.1022	0.00298928	-1.02228	down
Hordeum_vulgare_newGene_14791	3769.07	1669.23	2892.07	931.958	1300.18	1098.75	0.00550059	-1.02256	down
HORVU.MOREX.r3.7HG0752420	42.2601	29.0551	35.7468	15.2576	18.1493	13.893	2.51e-08	-1.02413	down
Hordeum_vulgare_newGene_136	5.57589	4.68107	5.96132	3.38909	2.41255	2.53659	5.58e-06	-1.02531	down
HORVU.MOREX.r3.3HG0220620	12.1291	11.1743	11.4089	4.64139	5.62023	4.33294	0.000303385	-1.02638	down
HORVU.MOREX.r3.2HG0152420	2.63276	2.29317	3.22236	1.32706	1.11176	0.761155	0.00669867	-1.02713	down
HORVU.MOREX.r3.2HG0184930	21.4229	24.7903	24.875	9.66788	10.4561	11.3492	5.87e-10	-1.02841	down
HORVU.MOREX.r3.2HG0173530	90.7494	91.7835	87.7024	44.3408	41.644	40.3579	1.72e-27	-1.02903	down
HORVU.MOREX.r3.4HG0333910	2.65707	2.8598	2.68001	1.49769	1.04783	0.816621	0.000986852	-1.03017	down
HORVU.MOREX.r3.7HG0743300	7.51928	4.43133	7.53718	2.72325	2.66488	2.85414	0.000202796	-1.03204	down
HORVU.MOREX.r3.2HG0101720	33.8191	24.5649	32.031	13.5237	13.9005	12.1996	6.27e-08	-1.03238	down
HORVU.MOREX.r3.3HG0285830	2.17856	2.57985	2.69441	1.34943	0.716577	0.928134	0.00243146	-1.03289	down
HORVU.MOREX.r3.5HG0498320	56.6572	28.6628	39.4682	16.3629	19.4619	17.967	1.04e-05	-1.03319	down
HORVU.MOREX.r3.7HG0684300	4.68518	7.13365	4.81338	2.62087	2.12694	2.35265	2.2e-05	-1.03359	down
HORVU.MOREX.r3.7HG0735630	5.29454	4.2333	3.51864	2.15408	1.42533	1.87146	0.000318892	-1.03457	down
HORVU.MOREX.r3.3HG0224210	38.1347	32.2185	39.4701	15.4111	20.6298	11.3618	1.05e-06	-1.03969	down
HORVU.MOREX.r3.4HG0341870	26.1419	19.7214	19.1573	10.0264	10.5608	7.54761	3.96e-07	-1.04071	down
HORVU.MOREX.r3.5HG0494460	13.3966	17.0095	13.0492	6.24747	6.33194	6.42814	4.24e-10	-1.04182	down
HORVU.MOREX.r3.2HG0124540	345.626	304.453	317.151	130.97	159.562	136.634	8.03e-16	-1.04436	down
HORVU.MOREX.r3.3HG0313070	1.81854	1.96894	1.99647	0.910894	0.808941	0.534577	0.00358985	-1.04623	down
HORVU.MOREX.r3.3HG0305530	15.078	8.02788	14.8918	4.95039	5.86102	4.39934	0.00179078	-1.04898	down
HORVU.MOREX.r3.5HG0474460	10.3501	6.65188	6.84087	5.40275	2.30502	1.83273	0.0021064	-1.05278	down
HORVU.MOREX.r3.3HG0234040	26.6451	26.4427	20.1291	9.90053	13.1009	7.48897	3e-05	-1.05338	down
HORVU.MOREX.r3.5HG0480830	177.335	166.17	180.073	72.4356	78.9603	79.1989	5.63e-26	-1.05458	down
Hordeum_vulgare_newGene_15528	1.49179	1.12213	1.51633	0.407473	0.624735	0.535522	0.0057919	-1.05566	down
HORVU.MOREX.r3.7HG0705120	8.04418	12.6979	7.039	4.1973	3.19892	3.96387	0.000257488	-1.05704	down
HORVU.MOREX.r3.7HG0719560	16.7983	12.5511	13.4584	6.35808	5.5915	6.5343	3.11e-09	-1.05827	down
HORVU.MOREX.r3.2HG0204820	17.4285	16.2132	14.4546	6.74701	7.55546	6.55243	2.97e-11	-1.05839	down
HORVU.MOREX.r3.2HG0203310	49.1998	39.9365	40.27	25.9118	17.8436	10.4155	4.33e-05	-1.05895	down
HORVU.MOREX.r3.6HG0628880	12.3362	7.79671	10.4367	2.54165	4.86231	4.90754	0.000791137	-1.05919	down
HORVU.MOREX.r3.3HG0286330	31.6437	38.0369	29.6162	14.2359	14.3582	15.1144	8.22e-20	-1.06004	down
HORVU.MOREX.r3.5HG0496630	85.0625	72.1533	82.591	27.6159	43.1986	31.4875	2.76e-08	-1.0646	down
HORVU.MOREX.r3.6HG0576260	1.07326	1.61057	0.951407	0.488641	0.441063	0.492414	0.00133795	-1.06465	down
HORVU.MOREX.r3.4HG0407230	6.74057	14.0139	7.01962	4.07594	2.51593	3.56699	0.00871903	-1.06758	down
HORVU.MOREX.r3.4HG0404190	94.8306	38.3063	53.9153	27.7007	20.9343	26.0325	0.00102369	-1.06861	down
HORVU.MOREX.r3.7HG0669590	2.98893	4.17949	1.9391	1.28572	0.831201	1.20011	0.00726946	-1.07106	down
Hordeum_vulgare_newGene_15475	2.48666	3.35535	3.95045	1.18747	1.46217	0.955436	0.00554817	-1.07173	down
HORVU.MOREX.r3.7HG0741770	2.01197	3.44022	3.68872	1.72865	0.584375	1.1425	0.0062666	-1.07252	down
HORVU.MOREX.r3.2HG0180070	2.24505	3.31163	2.9781	1.24668	1.24297	0.973487	0.000180818	-1.07316	down
HORVU.MOREX.r3.4HG0399700	12.3542	5.86761	8.27085	4.11117	3.06137	3.45851	0.000360404	-1.07993	down
HORVU.MOREX.r3.4HG0393390	19.2989	16.4932	19.1795	8.09372	8.02099	7.50527	5.27e-15	-1.08223	down
HORVU.MOREX.r3.5HG0508700	63.7043	42.2899	57.0615	21.3796	26.091	20.9209	6.08e-10	-1.08338	down
Hordeum_vulgare_newGene_13382	3.13034	3.05259	2.79876	1.09392	0.655272	1.62002	0.00340186	-1.08599	down
HORVU.MOREX.r3.6HG0576010	5.41038	7.36273	5.8128	2.78256	1.6155	3.1377	7.71e-05	-1.08603	down
HORVU.MOREX.r3.3HG0241360	73.8178	67.7746	76.0468	28.5821	33.4084	30.7974	1.1e-15	-1.09287	down
Hordeum_vulgare_newGene_1549	3.34697	3.87402	3.48608	1.21386	1.31909	1.88413	8.64e-07	-1.0946	down
HORVU.MOREX.r3.1HG0010450	6.91289	15.8943	7.12145	3.84551	4.22784	3.71711	0.000207479	-1.09467	down
Hordeum_vulgare_newGene_15402	10.0404	10.4959	10.3312	2.86304	4.27973	4.96254	0.000321597	-1.09827	down
HORVU.MOREX.r3.1HG0083550	0.735727	0.868452	0.777444	0.241874	0.242753	0.343143	0.00752531	-1.10046	down
HORVU.MOREX.r3.3HG0244150	7.64565	5.93654	4.91283	1.98797	1.73992	3.08719	0.00248653	-1.10478	down
HORVU.MOREX.r3.5HG0511930	7.66681	6.79673	7.34907	1.7142	2.69145	4.09813	0.000339224	-1.10517	down
Hordeum_vulgare_newGene_1002	61.0267	52.568	58.212	21.1637	28.5111	22.2352	9.54e-12	-1.10541	down
HORVU.MOREX.r3.5HG0519420	35.7082	19.6782	28.3811	10.4965	12.2761	11.5895	4.02e-07	-1.10841	down
HORVU.MOREX.r3.4HG0337070	116.193	79.2788	95.8203	39.5368	39.6575	43.3656	1.6e-13	-1.10889	down
HORVU.MOREX.r3.2HG0200390	363.566	345.423	377.862	147.207	161.178	145.695	9.73e-35	-1.11083	down
HORVU.MOREX.r3.6HG0569780	5.8784	6.7744	5.80522	2.26424	2.35185	2.69565	3.09e-05	-1.11235	down
HORVU.MOREX.r3.3HG0314650	3.37703	2.9447	2.83934	1.17363	1.02945	0.897799	0.00671238	-1.11236	down
HORVU.MOREX.r3.7HG0657300	2.69848	3.56079	2.44476	0.872074	0.558583	1.50998	0.00933943	-1.11331	down
HORVU.MOREX.r3.2HG0182650	3.11887	3.59958	3.43053	1.58854	0.960387	1.42323	6.98e-05	-1.11961	down
HORVU.MOREX.r3.2HG0126960	3.68799	9.08149	3.6928	1.22815	2.61065	2.15312	0.0018473	-1.12065	down
HORVU.MOREX.r3.3HG0236540	38.559	34.6927	37.8947	14.4247	15.8967	16.3445	1.68e-21	-1.12168	down
HORVU.MOREX.r3.6HG0592760	47.6753	36.3724	47.1031	16.2074	21.5747	15.9178	3.65e-09	-1.1232	down
HORVU.MOREX.r3.7HG0648650	153.806	111.145	130.863	44.5501	61.82	56.6232	9.64e-11	-1.12437	down
HORVU.MOREX.r3.2HG0106530	3.91509	3.13454	3.41467	1.71826	1.47466	0.455219	0.00520528	-1.12522	down
HORVU.MOREX.r3.1HG0051310	16.4841	16.4889	19.2101	7.30753	7.6321	6.67234	2.42e-13	-1.12597	down
HORVU.MOREX.r3.5HG0536460	526.037	465.16	569.259	208.887	235.998	207.791	3.93e-21	-1.12708	down
HORVU.MOREX.r3.7HG0666250	2.04836	3.23674	2.10664	0.62779	0.888452	1.16728	0.00152276	-1.13033	down
HORVU.MOREX.r3.4HG0410530	10.6533	13.5008	13.2999	5.08983	3.21902	5.406	0.00129519	-1.13046	down
HORVU.MOREX.r3.2HG0108630	42.2671	38.648	39.4392	15.7129	17.754	16.5093	6.89e-20	-1.13428	down
Hordeum_vulgare_newGene_3659	2.19915	2.36776	1.74343	0.504701	0.956891	0.504848	0.000420658	-1.13704	down
HORVU.MOREX.r3.5HG0470950	65.6119	60.943	65.1199	20.5039	28.4101	29.0375	7.4e-11	-1.14022	down
Hordeum_vulgare_newGene_14808	7.2165	6.04011	6.79838	2.88303	2.46982	2.70284	3.4e-12	-1.14029	down
HORVU.MOREX.r3.1HG0084160	7.23843	9.74395	9.31713	2.59048	2.74506	4.46558	0.000420806	-1.14098	down
HORVU.MOREX.r3.2HG0190300	1.94645	4.0183	1.76677	1.47374	0.63433	0.56432	0.00359342	-1.14382	down
HORVU.MOREX.r3.3HG0242170	16.8933	14.1169	15.5144	7.71387	5.98485	5.26164	2.21e-12	-1.1477	down
HORVU.MOREX.r3.6HG0546550	2.41633	2.8678	2.90927	1.38759	0.997378	0.622689	0.000627921	-1.14901	down
HORVU.MOREX.r3.4HG0379890	4.16411	4.25236	4.6254	1.55277	1.62247	1.77292	6.84e-05	-1.15208	down
HORVU.MOREX.r3.1HG0058340	6.5899	3.63126	4.14299	1.52719	1.85387	1.96884	0.000257927	-1.1531	down
Hordeum_vulgare_newGene_10647	2.23357	2.33036	2.3833	0.874172	0.969141	0.961745	8.04e-12	-1.15341	down
HORVU.MOREX.r3.1HG0092870	11.9317	8.96256	12.0151	4.026	5.07161	3.8064	4.91e-07	-1.15797	down
HORVU.MOREX.r3.3HG0310810	27.3015	20.744	23.1189	9.76168	10.348	7.94494	9.24e-08	-1.15827	down
HORVU.MOREX.r3.5HG0510840	4.19399	3.10365	2.57697	1.52156	0.890837	1.16725	0.000280436	-1.16236	down
HORVU.MOREX.r3.7HG0665200	130.687	108.937	113.819	44.6807	44.4877	53.1836	7.5e-14	-1.1649	down
Hordeum_vulgare_newGene_2889	2.25816	2.21418	2.38218	0.773809	0.800696	0.882285	0.000520673	-1.16664	down
HORVU.MOREX.r3.2HG0096940	6.976	5.39528	5.80449	2.14168	2.18163	2.84535	8.41e-09	-1.16829	down
HORVU.MOREX.r3.1HG0094120	19.4431	19.9139	20.7104	8.75462	8.79769	5.09399	2.23e-05	-1.16837	down
HORVU.MOREX.r3.6HG0624200	1.80793	1.81747	1.04859	0.386596	0.519377	0.611499	0.00417895	-1.16852	down
HORVU.MOREX.r3.3HG0283820	2.40099	3.07144	2.08849	0.749481	0.870423	1.03741	2.01e-05	-1.16935	down
HORVU.MOREX.r3.1HG0002020	33.7116	40.3629	31.8266	13.5156	13.3481	15.7761	4.29e-17	-1.1694	down
Hordeum_vulgare_newGene_8851	2.95213	2.48585	3.57144	0.892426	1.06335	0.877445	0.0012761	-1.17103	down
HORVU.MOREX.r3.1HG0069480	5.00833	3.69958	5.49936	2.0285	1.49737	1.90861	6.67e-06	-1.17106	down
HORVU.MOREX.r3.7HG0663880	3.04646	3.18	3.70155	1.22204	1.29638	1.10163	0.000244419	-1.17192	down
HORVU.MOREX.r3.3HG0228230	8.08258	6.55412	6.35202	2.54988	2.6343	3.05697	7.58e-09	-1.17217	down
HORVU.MOREX.r3.7HG0717180	31.8166	27.4167	28.795	12.0883	11.5996	11.6175	1.17e-26	-1.17511	down
HORVU.MOREX.r3.2HG0204720	89.1054	175.681	136.306	42.6628	59.9951	51.4748	4.86e-07	-1.17625	down
Hordeum_vulgare_newGene_8817	1181.43	657.14	861.87	303.71	362.613	364.648	1.85e-09	-1.1766	down
HORVU.MOREX.r3.3HG0231790	12.691	12.0959	15.1446	5.03122	4.65913	5.94224	2.2e-08	-1.17982	down
HORVU.MOREX.r3.2HG0110810	1.73428	1.47216	1.37831	0.822818	0.173148	0.433082	0.00701151	-1.18032	down
HORVU.MOREX.r3.2HG0098620	0.541924	0.715074	0.503122	0.286648	0.113688	0.177079	0.00314577	-1.18179	down
HORVU.MOREX.r3.5HG0504090	10.4011	7.08548	9.76468	4.25798	2.32107	3.65638	5.19e-06	-1.18331	down
HORVU.MOREX.r3.2HG0190040	76.2115	60.4242	69.1377	24.862	29.3917	27.7702	3e-18	-1.18771	down
HORVU.MOREX.r3.7HG0748190	1.24968	1.17454	0.56227	0.325397	0.231782	0.425546	0.00281045	-1.18806	down
HORVU.MOREX.r3.3HG0330590	72.8444	73.9126	66.6726	31.4502	20.4409	32.5947	3.38e-13	-1.18854	down
HORVU.MOREX.r3.5HG0502080	2.05297	1.27327	1.95082	0.884985	0.433933	0.323863	0.00530904	-1.18874	down
HORVU.MOREX.r3.1HG0077280	4.77768	5.16097	5.65903	2.35256	2.1718	1.48853	1.23e-08	-1.19131	down
HORVU.MOREX.r3.5HG0512930	123.884	110.282	149.229	53.607	54.7201	42.7251	1.61e-14	-1.19762	down
Hordeum_vulgare_newGene_2991	3.21975	2.95807	3.33325	1.66586	1.51708	0.186604	0.00280361	-1.1993	down
Hordeum_vulgare_newGene_6786	0.5611	0.814225	0.813832	0.394475	0.23831	0.060189	0.00722097	-1.20278	down
HORVU.MOREX.r3.1HG0044290	6.39842	5.78593	6.36545	2.55699	2.21773	2.45417	1.74e-12	-1.20285	down
HORVU.MOREX.r3.1HG0085010	5.29922	6.27253	4.5954	1.27672	1.18883	2.24726	0.00595523	-1.203	down
Hordeum_vulgare_newGene_11154	1.2066	2.03858	1.02487	0.235029	0.333432	0.545432	0.00797825	-1.20728	down
Hordeum_vulgare_newGene_2487	3.59575	2.46533	2.68062	0.810009	1.09094	1.32458	4.67e-06	-1.20767	down
HORVU.MOREX.r3.2HG0188580	1.14536	1.03853	0.734767	0.208279	0.377793	0.296387	0.00408045	-1.21043	down
HORVU.MOREX.r3.7HG0704060	5.39431	5.27534	4.69222	1.20502	2.48336	1.85653	2.24e-05	-1.21473	down
HORVU.MOREX.r3.3HG0302120	1.50988	1.23888	1.65895	0.39556	0.410324	0.609113	0.000731462	-1.21693	down
Hordeum_vulgare_newGene_11635	39.2422	28.5082	33.6253	13.1651	15.1862	10.9358	8.03e-14	-1.22033	down
HORVU.MOREX.r3.3HG0311140	29.5205	18.173	26.1511	10.3616	7.81312	9.49435	1.17e-07	-1.22388	down
HORVU.MOREX.r3.7HG0679220	39.1816	30.6231	32.146	10.6802	13.0436	15.2511	8.52e-13	-1.22919	down
HORVU.MOREX.r3.3HG0246180	0.882136	1.24883	0.773066	0.222636	0.368774	0.241177	0.00510855	-1.23125	down
HORVU.MOREX.r3.3HG0311460	72.59	55.2509	65.9436	21.6576	26.8793	26.0831	1.51e-17	-1.23251	down
HORVU.MOREX.r3.1HG0080730	24.5992	18.7914	23.3107	9.34113	8.90865	7.07509	1.07e-11	-1.23257	down
HORVU.MOREX.r3.1HG0019150	9.44726	6.8069	7.25927	3.90748	2.06455	2.08761	0.000224992	-1.23322	down
HORVU.MOREX.r3.7HG0714750	178.612	120.182	151.472	55.023	58.7049	59.4211	4.06e-16	-1.2334	down
HORVU.MOREX.r3.2HG0214820	5.8032	4.39815	5.44053	2.09361	1.92963	1.87234	3e-10	-1.23568	down
HORVU.MOREX.r3.4HG0380990	1.56234	1.70417	1.56446	0.523748	0.320472	0.554217	0.00396284	-1.23728	down
HORVU.MOREX.r3.2HG0124760	19.3326	12.9964	14.1821	7.26028	5.38637	4.24382	1.96e-06	-1.23763	down
HORVU.MOREX.r3.3HG0274060	1.28655	1.4965	1.70424	0.622016	0.157567	0.53203	0.00393848	-1.2414	down
HORVU.MOREX.r3.7HG0746990	7.69724	8.65568	10.1913	4.59473	2.59732	1.42067	0.00088539	-1.24167	down
Hordeum_vulgare_newGene_8818	822.53	437.721	556.501	202.168	230.982	244.872	4.06e-10	-1.24282	down
HORVU.MOREX.r3.1HG0006560	2.44831	2.9019	2.10873	0.696366	0.990824	0.444336	0.00406353	-1.24296	down
HORVU.MOREX.r3.1HG0094110	128.031	139.484	143.075	55.2012	56.4104	46.4132	2.67e-27	-1.24488	down
HORVU.MOREX.r3.7HG0701930	244.719	180.094	203.654	70.8924	95.5783	70.2152	8.78e-14	-1.25014	down
HORVU.MOREX.r3.5HG0433440	35.4672	47.7112	27.9119	13.9975	13.0055	14.387	2.21e-11	-1.2504	down
HORVU.MOREX.r3.1HG0038630	2.66486	2.51199	2.73993	0.824905	1.07815	0.904984	2.77e-06	-1.25095	down
HORVU.MOREX.r3.2HG0100290	5.10611	3.85138	4.2272	1.64845	1.15999	1.78507	1.35e-05	-1.25503	down
HORVU.MOREX.r3.5HG0496190	2.68103	1.62799	2.40035	0.562553	0.974497	0.157485	0.0081595	-1.25539	down
HORVU.MOREX.r3.2HG0190150	11.1209	9.8685	9.33874	4.72055	3.60049	2.74528	2.1e-08	-1.25593	down
HORVU.MOREX.r3.3HG0305540	36.7938	20.8261	28.4085	10.5622	11.9404	8.95055	2.15e-08	-1.25644	down
HORVU.MOREX.r3.3HG0222150	16.5084	17.0821	18.6761	8.30537	4.70518	6.32285	1e-09	-1.25731	down
HORVU.MOREX.r3.6HG0617210	7.66563	5.89417	8.21675	3.06172	2.40852	2.50685	1.65e-08	-1.25789	down
HORVU.MOREX.r3.4HG0394080	1.82336	0.864464	1.39441	0.646595	0.315776	0.179669	0.00416287	-1.263	down
HORVU.MOREX.r3.5HG0501470	2.65515	3.06804	1.99517	1.0128	0.868016	0.679991	1.5e-05	-1.26925	down
HORVU.MOREX.r3.2HG0138720	3.94094	4.26532	4.97677	2.00977	1.49782	1.17913	3e-07	-1.273	down
HORVU.MOREX.r3.3HG0306540	1.63714	2.20989	2.36372	0.527111	0.621321	0.778561	0.000655339	-1.27401	down
HORVU.MOREX.r3.7HG0721080	4.90375	8.87479	6.28235	2.11955	2.57093	2.22228	6.38e-06	-1.27416	down
HORVU.MOREX.r3.4HG0345840	4.90989	5.85997	3.83001	1.84057	1.57382	1.8278	7.69e-09	-1.27539	down
HORVU.MOREX.r3.1HG0055590	4.02049	5.01173	5.54447	1.55283	0.930865	2.32115	0.000133355	-1.27604	down
HORVU.MOREX.r3.5HG0478850	10.5459	8.55351	10.9603	3.31357	3.69177	4.11467	1.12e-14	-1.27909	down
HORVU.MOREX.r3.1HG0016030	19.6388	25.3924	23.996	8.87969	5.98938	9.96439	9.4e-09	-1.27926	down
HORVU.MOREX.r3.5HG0535960	5.59959	6.01685	6.11468	3.01162	1.46787	1.75861	8.56e-07	-1.28144	down
HORVU.MOREX.r3.1HG0074330	2.17831	2.46732	3.59743	0.638955	0.846441	1.15567	0.000319552	-1.2847	down
HORVU.MOREX.r3.7HG0670690	0.962374	1.05119	0.793996	0.284203	0.176377	0.363841	0.00120314	-1.28861	down
HORVU.MOREX.r3.3HG0291400	10.299	8.09331	11.4696	2.58396	4.62394	3.17964	6.1e-07	-1.28875	down
HORVU.MOREX.r3.2HG0124520	35.7492	24.8779	31.3015	10.181	14.408	6.62539	7.13e-06	-1.29145	down
HORVU.MOREX.r3.3HG0245060	27.5545	27.1752	21.8958	11.1617	7.09609	9.69391	3.17e-13	-1.29166	down
HORVU.MOREX.r3.3HG0306600	37.9647	32.708	37.37	12.7868	12.8267	14.4463	4.47e-23	-1.29257	down
HORVU.MOREX.r3.4HG0409710	15.3029	14.6218	12.8128	5.0793	4.49678	5.80949	3.22e-11	-1.2956	down
HORVU.MOREX.r3.2HG0210780	21.6378	25.5267	24.363	8.83172	7.7977	9.24533	7.8e-14	-1.30088	down
HORVU.MOREX.r3.3HG0287730	11.09	9.01201	8.42111	4.10618	3.65916	2.30852	5.97e-09	-1.30199	down
HORVU.MOREX.r3.4HG0350960	14.5912	12.8733	20.4507	4.80145	6.838	4.71625	1.94e-06	-1.30458	down
HORVU.MOREX.r3.4HG0405050	7.53159	8.90639	6.34842	3.01394	2.1102	2.06975	0.000186825	-1.30514	down
HORVU.MOREX.r3.2HG0188160	54.8393	36.5063	34.5838	17.4469	12.6853	5.80185	0.00171457	-1.30935	down
HORVU.MOREX.r3.5HG0442910	2.13549	2.66092	2.26817	0.908866	0.193053	0.091544	0.00955378	-1.31104	down
HORVU.MOREX.r3.7HG0718080	1.68897	0.898224	0.922748	0	0.199117	0.328827	0.00983446	-1.31799	down
HORVU.MOREX.r3.7HG0655990	6.61519	6.71563	6.2879	2.0303	2.30052	2.48903	5.14e-10	-1.32423	down
HORVU.MOREX.r3.1HG0005840	3.46754	4.29405	3.5015	1.3678	1.38897	0.660573	0.000243106	-1.32829	down
HORVU.MOREX.r3.1HG0027950	7.50308	7.87698	10.2717	3.52254	3.2579	1.73624	2.02e-06	-1.33216	down
HORVU.MOREX.r3.3HG0233840	3.46033	4.04015	3.29598	1.23899	0.378219	1.46994	0.000934777	-1.3323	down
HORVU.MOREX.r3.3HG0222610	29.0245	24.2927	26.4247	8.76523	8.54247	11.2736	8.36e-17	-1.33584	down
HORVU.MOREX.r3.3HG0284500	7.01596	3.87816	5.69463	0	0.658475	1.61579	0.0087278	-1.3369	down
HORVU.MOREX.r3.7HG0716540	7.54034	10.8796	7.15559	2.94357	1.02398	2.56604	0.00251645	-1.33842	down
HORVU.MOREX.r3.4HG0342430	2.50374	6.32516	2.99744	0.710191	0.713272	1.49413	0.00248471	-1.34738	down
HORVU.MOREX.r3.1HG0076790	9.08763	12.7595	11.2213	2.18298	5.05427	3.01685	3.12e-05	-1.35143	down
Hordeum_vulgare_newGene_12899	0.646654	0.558724	0.244813	0.136037	0.157144	0.028325	0.00265806	-1.35166	down
HORVU.MOREX.r3.2HG0135410	6.04737	5.7183	7.03321	1.91307	2.66037	1.15833	5.96e-05	-1.35297	down
HORVU.MOREX.r3.1HG0040990	3.07031	1.46032	1.26579	0.680815	0.145276	0.546011	0.00310314	-1.35922	down
HORVU.MOREX.r3.7HG0729290	2.83063	2.40503	1.81368	0.384454	0.916393	0.68633	0.000396271	-1.36182	down
HORVU.MOREX.r3.5HG0431750	1.77597	1.4098	2.0289	0.372435	0	0	0.00667969	-1.36215	down
HORVU.MOREX.r3.2HG0187120	13.4733	11.3643	15.1269	4.37717	4.98439	4.33561	6.45e-12	-1.36319	down
HORVU.MOREX.r3.7HG0746860	19.8575	11.71	11.0671	7.26856	3.22284	1.89207	0.000324671	-1.36488	down
HORVU.MOREX.r3.7HG0730010	59.6126	59.3073	65.2611	25.8691	21.0942	17.2435	4.52e-18	-1.36598	down
HORVU.MOREX.r3.2HG0193060	134.857	81.8377	107.733	37.6628	37.5035	37.0623	2.53e-15	-1.36895	down
Hordeum_vulgare_newGene_2056	25.6785	14.0351	23.1317	7.7437	6.70704	6.52349	9.73e-11	-1.37091	down
HORVU.MOREX.r3.3HG0319360	6.52236	6.3296	6.882	2.83141	1.8449	1.89259	1.2e-09	-1.37857	down
HORVU.MOREX.r3.5HG0433250	23.302	13.9554	25.3411	6.86841	7.53361	6.00107	8.16e-08	-1.3821	down
Hordeum_vulgare_newGene_3777	3.58153	6.33957	6.32154	1.08902	1.31947	2.30478	2.43e-06	-1.38452	down
HORVU.MOREX.r3.2HG0162560	11.4191	11.6875	7.81725	4.06065	2.44361	3.1084	4.4e-06	-1.38514	down
HORVU.MOREX.r3.3HG0231800	3514.2	2984.38	3616.39	1059.4	1306.89	1137.89	7.93e-28	-1.3887	down
HORVU.MOREX.r3.1HG0007290	6.32449	7.14978	5.06284	1.88982	2.35124	1.74822	1.04e-08	-1.38898	down
HORVU.MOREX.r3.1HG0053960	1.63362	1.0715	1.74305	0.60091	0.350235	0.32059	0.000166943	-1.3904	down
HORVU.MOREX.r3.4HG0405710	81.6085	74.3079	74.4265	26.5269	26.3569	27.411	1.37e-42	-1.39084	down
HORVU.MOREX.r3.7HG0668900	61.9664	67.265	27.2292	19.7322	7.64926	10.3797	0.0017846	-1.39259	down
HORVU.MOREX.r3.3HG0226170	1.74363	2.00495	2.2626	0.660406	0.352361	0.384409	0.00181209	-1.39306	down
HORVU.MOREX.r3.7HG0701270	3.67566	2.13578	3.82118	0.851855	1.2393	0.770045	3.09e-05	-1.3951	down
HORVU.MOREX.r3.5HG0535950	5.59483	4.84335	3.53333	2.21728	1.20016	0.544326	0.000173351	-1.39762	down
HORVU.MOREX.r3.5HG0509120	1.55029	4.94466	1.01286	0.506364	0.354495	0	0.00557389	-1.40042	down
HORVU.MOREX.r3.2HG0208170	3.89656	7.13436	3.93347	1.16396	1.40751	1.87996	1.29e-05	-1.4025	down
HORVU.MOREX.r3.4HG0383820	35.2969	27.2266	34.3666	10.1406	10.6359	11.9695	9.22e-18	-1.40545	down
HORVU.MOREX.r3.5HG0504520	1.3953	1.46808	1.30715	0.392902	0.387074	0.387977	4.48e-05	-1.41738	down
HORVU.MOREX.r3.4HG0344050	48.9674	48.6184	45.6884	11.6922	15.5107	20.0161	1.84e-14	-1.42192	down
HORVU.MOREX.r3.1HG0069720	5.87217	5.05602	6.08635	1.61501	1.42374	2.14808	8.92e-07	-1.42284	down
HORVU.MOREX.r3.3HG0311440	31.0458	23.8496	33.5196	10.0923	8.37417	10.8964	4.28e-16	-1.42496	down
HORVU.MOREX.r3.6HG0578560	5.79201	4.24468	4.80919	1.78701	1.12847	0.724299	0.000557165	-1.42529	down
HORVU.MOREX.r3.5HG0520990	0.794392	0.440318	0.657157	0.194726	0.112573	0.120061	0.00119596	-1.42638	down
HORVU.MOREX.r3.5HG0432540	11.4943	47.3408	14.4681	1.98581	2.83642	5.76951	0.00423265	-1.43007	down
HORVU.MOREX.r3.7HG0739110	20.7044	19.0176	14.9535	5.17926	7.05575	5.29684	7.22e-13	-1.43048	down
HORVU.MOREX.r3.7HG0727370	1.55658	1.19671	2.16005	0.491584	0.243645	0.497456	0.000450678	-1.43303	down
HORVU.MOREX.r3.1HG0073940	772.956	632.11	893.233	252.029	280.842	226.561	4.15e-22	-1.43367	down
HORVU.MOREX.r3.1HG0072750	184.508	168.918	182.778	59.5388	59.6719	62.2249	4.99e-49	-1.43571	down
HORVU.MOREX.r3.6HG0541370	54.1616	58.0753	75.8201	21.6302	23.2107	17.0271	3.08e-17	-1.43776	down
HORVU.MOREX.r3.5HG0429520	63.5766	60.0624	77.7718	17.5383	27.5839	18.7281	1.48e-10	-1.44157	down
HORVU.MOREX.r3.1HG0005640	1.47559	1.64584	1.72697	0.570247	0.510636	0.313495	6.65e-06	-1.44179	down
HORVU.MOREX.r3.1HG0093240	7.03313	3.72208	6.91573	0.614609	2.22535	0.590861	0.00210006	-1.44494	down
HORVU.MOREX.r3.2HG0134620	6.50592	8.22609	1.54005	1.37006	0.74618	1.47469	0.00115384	-1.44986	down
HORVU.MOREX.r3.3HG0286680	5.73803	8.70689	8.25789	0.565675	0.926145	3.09721	0.00156063	-1.4562	down
HORVU.MOREX.r3.4HG0418330	72.8719	69.6642	7.55039	0	0	0	0.00188203	-1.45748	down
HORVU.MOREX.r3.1HG0083370	7.20182	5.36449	6.80003	3.16381	0.969521	0.894599	0.000156788	-1.46473	down
HORVU.MOREX.r3.4HG0388870	4.34795	4.12262	4.04535	1.47369	1.15567	1.10052	8.72e-08	-1.46793	down
HORVU.MOREX.r3.7HG0674610	0.573228	0.66041	0.388716	0.110735	0.114722	0.079618	0.00138944	-1.47821	down
HORVU.MOREX.r3.3HG0299950	603.253	466.715	539.438	160.703	194.815	166.227	2.85e-28	-1.47846	down
HORVU.MOREX.r3.3HG0240970	9.52218	11.5941	10.3501	2.16871	3.65461	3.55909	1.29e-08	-1.48286	down
HORVU.MOREX.r3.5HG0511140	2.76072	1.43709	1.18132	0.600776	0.36316	0.223435	0.000712253	-1.48397	down
HORVU.MOREX.r3.2HG0161720	13.2983	14.6084	14.0414	4.56134	5.04544	3.722	3.55e-20	-1.48722	down
HORVU.MOREX.r3.1HG0059210	4.25674	10.1891	1.49211	0.851676	1.11753	1.38218	0.000816904	-1.48797	down
HORVU.MOREX.r3.5HG0431050	0.980341	0.769262	1.20744	0.131732	0.304516	0.11818	0.00124373	-1.49036	down
HORVU.MOREX.r3.2HG0173330	9.11897	7.3405	7.81397	2.03837	2.88865	2.51188	4.14e-12	-1.4936	down
Hordeum_vulgare_newGene_2096	3.76025	4.41155	3.70962	1.0476	1.16711	1.61605	3.72e-11	-1.49638	down
HORVU.MOREX.r3.7HG0653870	57.0544	42.0653	49.1406	13.1929	17.5117	15.7321	1.93e-17	-1.49932	down
HORVU.MOREX.r3.2HG0108130	3.45578	2.47641	3.8292	0.616053	0.503309	1.37918	6.02e-05	-1.50254	down
HORVU.MOREX.r3.1HG0071740	8.9782	9.06484	7.02104	3.13417	2.60746	1.64731	4.14e-09	-1.50464	down
HORVU.MOREX.r3.7HG0747600	55.71	52.0506	58.6513	19.0485	15.3349	18.8579	3.65e-35	-1.50658	down
HORVU.MOREX.r3.4HG0405650	1.64747	2.36388	1.594	0.702545	0.340906	0.326924	9.21e-05	-1.50676	down
HORVU.MOREX.r3.6HG0607570	1.31424	5.03298	1.40959	0.389676	0.192685	0.720898	0.00125996	-1.50855	down
HORVU.MOREX.r3.4HG0413770	13.3934	10.1822	14.1574	3.7148	3.82444	3.83856	9.25e-12	-1.51156	down
HORVU.MOREX.r3.6HG0617190	4.88035	6.41761	4.11658	1.99495	1.22076	1.23588	1.96e-08	-1.5124	down
HORVU.MOREX.r3.6HG0546930	10.3928	8.74296	11.5963	3.54144	3.01884	3.10583	1.28e-22	-1.51308	down
HORVU.MOREX.r3.1HG0059470	740.395	474.717	734.689	179.785	230.224	134.409	8.2e-07	-1.5167	down
HORVU.MOREX.r3.3HG0228400	1.63786	1.89011	0.205373	0	0	0	0.00123992	-1.51737	down
Hordeum_vulgare_newGene_11329	17.6628	6.6654	10.2408	2.01123	2.5263	4.75199	2.57e-06	-1.51795	down
HORVU.MOREX.r3.5HG0495010	2.15065	2.06672	2.44334	0	0.454124	0.402084	0.00195358	-1.52364	down
HORVU.MOREX.r3.5HG0462380	1.21185	1.71729	1.56088	0.250477	0.23698	0.370165	0.000591028	-1.5265	down
Hordeum_vulgare_newGene_2957	3.86454	3.31702	1.01715	0.313281	1.44494	0.884788	0.00190678	-1.53502	down
HORVU.MOREX.r3.3HG0314320	1.11252	1.09944	1.57362	0.077295	0.269537	0.321106	0.00086297	-1.53606	down
HORVU.MOREX.r3.5HG0470680	17.9553	17.5037	19.5431	4.11794	6.6357	5.05121	6.78e-10	-1.54117	down
HORVU.MOREX.r3.6HG0629290	116.988	118.385	122.853	31.2011	34.5507	44.8062	8.55e-28	-1.5433	down
HORVU.MOREX.r3.7HG0715180	2.316	3.47565	3.05601	0.44971	0.849481	0.354827	0.000534378	-1.5441	down
HORVU.MOREX.r3.1HG0070660	3.71169	4.912	4.82187	1.72852	0.496379	1.13911	2.26e-05	-1.54547	down
Hordeum_vulgare_newGene_14047	4.90775	4.29223	5.70356	0.992897	1.7615	1.09198	4.04e-13	-1.5479	down
HORVU.MOREX.r3.5HG0502770	29.2204	21.1646	23.0896	8.24161	6.62559	7.48032	1.04e-21	-1.55265	down
HORVU.MOREX.r3.7HG0660260	3.24091	1.97494	1.83568	0.227485	0.594757	0.749229	0.000124764	-1.55634	down
HORVU.MOREX.r3.4HG0342490	12.2058	7.54088	10.2752	3.09404	2.78472	2.42661	1.53e-08	-1.56261	down
HORVU.MOREX.r3.2HG0182380	51.6915	32.5069	43.1629	9.95384	15.4707	11.5329	7.95e-13	-1.56612	down
HORVU.MOREX.r3.4HG0342080	3.29866	2.5364	3.282	0.837591	0.884654	0.806583	6.36e-09	-1.56925	down
HORVU.MOREX.r3.2HG0183380	8.52855	18.4873	10.2766	2.35417	3.69243	3.81777	2.81e-07	-1.57101	down
HORVU.MOREX.r3.5HG0484590	2.44797	1.61398	1.6353	0.310628	0.14921	0.696904	0.000259306	-1.57664	down
HORVU.MOREX.r3.7HG0728330	9.13006	8.77989	9.73409	1.63924	3.12883	1.74866	1.37e-05	-1.57804	down
Hordeum_vulgare_newGene_13189	1.69987	1.41576	1.28302	0.195619	0.209403	0.340776	0.000562826	-1.5819	down
HORVU.MOREX.r3.3HG0225400	2.54865	1.37537	1.8254	0.29652	0.365895	0.413735	0.00034615	-1.58262	down
HORVU.MOREX.r3.2HG0128300	0.907251	0.893535	0.951112	0.219817	0	0.092265	0.00123151	-1.58492	down
HORVU.MOREX.r3.1HG0077510	0.764639	2.14011	0.784858	0.364112	0.138623	0.195422	0.000269966	-1.59601	down
Hordeum_vulgare_newGene_715	0.938338	0.642005	0.616614	0	0	0.10918	0.00111794	-1.60243	down
HORVU.MOREX.r3.5HG0430940	13.6323	12.8789	12.0615	4.57463	2.43166	3.95865	4.72e-14	-1.60347	down
HORVU.MOREX.r3.2HG0152460	40.429	26.4448	30.9329	5.99905	12.2482	7.69336	3.9e-09	-1.6158	down
HORVU.MOREX.r3.1HG0071800	3.98651	4.3277	1.92589	1.10137	0.610816	0.610284	1.52e-05	-1.61761	down
Hordeum_vulgare_newGene_8508	7.9715	8.14108	7.72774	1.31671	1.93989	3.06592	2.22e-09	-1.62075	down
HORVU.MOREX.r3.5HG0522020	6.76127	12.1839	5.20363	2.21322	1.36312	2.30133	7.49e-07	-1.62831	down
HORVU.MOREX.r3.2HG0195390	6.27551	4.06809	2.88425	1.28072	0.562024	1.14396	1.22e-05	-1.6323	down
HORVU.MOREX.r3.5HG0497570	8.46937	8.90893	9.57242	2.05039	2.99704	2.12321	2.55e-11	-1.64139	down
HORVU.MOREX.r3.4HG0400580	60.4385	42.431	56.0661	13.9375	16.6928	14.2462	7.77e-24	-1.65311	down
HORVU.MOREX.r3.5HG0433240	25.1002	13.5326	24.4711	3.36116	4.16022	7.1835	2.54e-06	-1.6544	down
HORVU.MOREX.r3.7HG0683600	1.53444	1.46889	1.58908	0.33304	0.167264	0.394007	4.46e-05	-1.66286	down
HORVU.MOREX.r3.5HG0527250	123.914	117.446	140.408	30.0377	38.7625	38.973	6.88e-30	-1.66405	down
HORVU.MOREX.r3.7HG0748160	19.4139	23.7473	16.9032	5.23819	5.39418	6.24975	3.08e-23	-1.66742	down
HORVU.MOREX.r3.5HG0429380	50.8218	35.9009	46.5713	8.97057	14.4845	11.2287	9.76e-12	-1.68107	down
HORVU.MOREX.r3.1HG0006230	1.66485	1.29402	1.37549	0.497611	0.250845	0.184239	3.14e-06	-1.69455	down
HORVU.MOREX.r3.1HG0083520	0.452485	0.540626	0.427012	0.015702	0	0.088779	0.000503977	-1.69646	down
HORVU.MOREX.r3.2HG0188310	7.65792	6.73698	2.07691	1.491	0.985176	0.903753	1.08e-05	-1.69852	down
HORVU.MOREX.r3.5HG0509090	3.0875	8.67713	2.63334	0.749287	0.873526	1.17252	2e-05	-1.70205	down
HORVU.MOREX.r3.2HG0215250	7.49356	23.021	4.6514	1.78306	1.32037	1.07668	0.000348351	-1.70677	down
HORVU.MOREX.r3.7HG0709950	11.2372	7.54575	9.8532	1.87509	2.42239	2.66574	1.04e-09	-1.7149	down
HORVU.MOREX.r3.1HG0076190	6.19447	5.46715	6.62416	0.918303	1.06896	2.34975	1.15e-08	-1.72114	down
Hordeum_vulgare_newGene_9629	15.4856	11.4388	12.0259	3.89553	3.21853	3.23301	5.45e-22	-1.72166	down
Hordeum_vulgare_newGene_10303	8.08005	3.84091	8.3276	1.62216	1.72785	1.52133	4.24e-09	-1.72226	down
HORVU.MOREX.r3.1HG0079930	4.80537	5.96159	4.03727	1.19766	1.55641	0.624105	6.97e-08	-1.725	down
HORVU.MOREX.r3.5HG0489060	9.61623	8.6604	9.12029	1.81459	2.90667	2.31247	2.13e-15	-1.7254	down
HORVU.MOREX.r3.3HG0224480	2.64973	1.88499	2.20111	0.363879	0.170898	0	0.000332626	-1.73679	down
HORVU.MOREX.r3.2HG0190290	24.4567	24.5437	24.3683	7.50171	6.44734	5.90376	6.64e-55	-1.74541	down
HORVU.MOREX.r3.3HG0227780	6.76281	7.17469	5.95305	2.32469	1.21182	1.24535	8.1e-11	-1.74782	down
HORVU.MOREX.r3.5HG0511700	2.16185	1.19774	1.79076	0.219435	0.332677	0.356346	1.38e-05	-1.75177	down
HORVU.MOREX.r3.3HG0222640	10.9865	8.39224	10.3619	1.92233	1.7143	3.05865	2.46e-08	-1.7552	down
HORVU.MOREX.r3.2HG0181050	1.48356	1.71222	1.90108	0.211135	0.566226	0.185891	6.38e-06	-1.75723	down
HORVU.MOREX.r3.5HG0431040	1.16845	0.937524	1.50062	0.091851	0.288518	0.148866	6.36e-05	-1.75767	down
HORVU.MOREX.r3.6HG0602910	3.44572	2.63495	1.85384	0.33537	0.589889	0.579175	5.66e-06	-1.76053	down
HORVU.MOREX.r3.5HG0502220	20.4781	26.0853	22.5652	6.75969	6.22556	4.32026	1.81e-16	-1.76382	down
HORVU.MOREX.r3.5HG0429510	51.6109	39.2031	49.2608	12.3234	14.479	8.36727	7.33e-17	-1.76729	down
HORVU.MOREX.r3.2HG0209020	77.3152	80.5593	91.4469	20.4147	21.2516	23.951	7.56e-48	-1.7795	down
HORVU.MOREX.r3.4HG0386900	6.99447	4.95732	5.15426	1.81741	0.637118	0.664514	6.27e-06	-1.783	down
HORVU.MOREX.r3.5HG0439080	1.14369	0.933731	1.44791	0	0.197199	0.038621	0.00021481	-1.78774	down
HORVU.MOREX.r3.1HG0072060	103.98	83.0999	124.624	20.6353	24.2063	33.128	4.87e-19	-1.78817	down
HORVU.MOREX.r3.3HG0285070	7.23755	8.16729	7.52628	1.90786	2.18667	1.03198	4.95e-10	-1.79541	down
HORVU.MOREX.r3.1HG0073400	4.09677	7.23073	4.67019	0.804738	0.46566	0.90758	4.78e-05	-1.79889	down
HORVU.MOREX.r3.5HG0536610	11.6375	9.15892	10.1685	2.43313	2.87521	2.19282	2.47e-16	-1.80143	down
HORVU.MOREX.r3.1HG0093080	4.28039	2.50902	3.52819	1.11465	0.169863	0.240095	3.43e-05	-1.81672	down
HORVU.MOREX.r3.5HG0501480	2.31214	2.81482	2.24753	0.439537	0.122086	0.708033	3.43e-06	-1.84078	down
HORVU.MOREX.r3.5HG0490520	2.76282	2.96233	2.73952	0.926896	0.382443	0.36085	6.12e-08	-1.84915	down
HORVU.MOREX.r3.7HG0747440	20.5968	19.7475	19.845	2.95179	2.65314	7.36256	3.48e-10	-1.85342	down
HORVU.MOREX.r3.5HG0496950	4.90917	5.41322	4.14815	0.169956	0.603244	1.44414	9.83e-06	-1.85841	down
HORVU.MOREX.r3.7HG0674400	2.00954	2.3166	1.61408	0.301259	0.139488	0.191479	4.68e-05	-1.86438	down
HORVU.MOREX.r3.7HG0728340	69.1245	64.7811	73.9137	15.1257	18.8188	16.6571	9.96e-39	-1.87129	down
HORVU.MOREX.r3.7HG0747110	8.48076	5.70895	5.36898	0.418226	0.926816	1.87474	2.42e-06	-1.87144	down
HORVU.MOREX.r3.2HG0185880	37.0162	23.342	31.7685	5.44456	8.13097	6.77851	1.62e-14	-1.89279	down
HORVU.MOREX.r3.1HG0009120	16.344	15.2456	16.3624	3.37081	4.28134	3.58106	2.63e-30	-1.90562	down
HORVU.MOREX.r3.2HG0204700	11.2288	16.0933	12.0643	3.06975	2.08093	2.4909	2.16e-09	-1.90901	down
HORVU.MOREX.r3.6HG0544330	376.403	435.982	378.888	89.7986	105.884	89.8586	1.02e-66	-1.91397	down
HORVU.MOREX.r3.6HG0540160	9.00599	9.7267	10.8918	1.9771	1.80998	2.10508	1.89e-10	-1.91434	down
HORVU.MOREX.r3.3HG0309380	1.4025	1.44083	1.4523	0.312642	0.143094	0.306781	9.04e-08	-1.91531	down
Hordeum_vulgare_newGene_6246	26.4288	15.7116	18.0996	3.73359	4.66407	4.78276	2.46e-16	-1.92155	down
HORVU.MOREX.r3.2HG0099170	41.1066	43.7605	40.3936	9.27789	7.22278	12.4328	9.84e-29	-1.92274	down
Hordeum_vulgare_newGene_2007	0.463969	0.695067	0.737929	0.058456	0.021519	0.125331	2.2e-05	-1.92555	down
HORVU.MOREX.r3.4HG0353070	65.3498	36.3048	41.7802	9.34928	10.6765	12.2474	5.31e-21	-1.92566	down
HORVU.MOREX.r3.UnG0765280	6.4069	5.89625	6.37256	1.68097	1.15734	1.23181	9.22e-18	-1.93487	down
HORVU.MOREX.r3.2HG0215540	1.94461	5.13484	1.02262	0.042612	0.163822	0.434388	2.92e-05	-1.95146	down
HORVU.MOREX.r3.3HG0283600	4.00174	2.81684	2.64918	0.407672	0.751243	0.404601	5.68e-08	-1.96725	down
HORVU.MOREX.r3.5HG0430270	15.0585	17.4741	21.2139	4.05812	4.06444	3.50648	3.75e-25	-1.98974	down
HORVU.MOREX.r3.3HG0275090	34.3207	57.9974	47.393	13.7536	6.52296	4.32852	5.5e-09	-1.99023	down
HORVU.MOREX.r3.1HG0028230	10.2347	8.55094	10.6257	2.15378	1.4654	2.48582	7.34e-18	-1.99873	down
HORVU.MOREX.r3.6HG0546360	20.4663	18.3311	22.8105	4.82085	4.28273	4.2421	1.63e-30	-2.0066	down
HORVU.MOREX.r3.3HG0300010	7.59917	7.12273	7.35251	1.26676	1.06862	2.02977	1.4e-16	-2.0324	down
HORVU.MOREX.r3.3HG0284510	6.08915	6.86442	8.46133	1.64051	0.579011	0.782506	1.82e-07	-2.0456	down
Hordeum_vulgare_newGene_8470	3.15085	3.4325	4.31455	0.592231	0.663691	0.085971	1.02e-06	-2.0506	down
Hordeum_vulgare_newGene_233	1.94468	1.83083	2.71429	0.103035	0.530458	0.100679	1.48e-06	-2.0587	down
HORVU.MOREX.r3.2HG0176250	1.74968	1.53419	2.06341	0.248166	0.20813	0	4.12e-06	-2.0832	down
HORVU.MOREX.r3.5HG0506080	1.46549	1.33911	1.52209	0.223682	0.299245	0.066509	6.8e-08	-2.08503	down
Hordeum_vulgare_newGene_8336	0.822786	1.36311	1.71386	0.109607	0.067259	0.251627	9.18e-08	-2.08739	down
HORVU.MOREX.r3.2HG0195450	0.225554	1.0421	0.416149	0.073025	0.011497	0.029214	6.22e-06	-2.09052	down
HORVU.MOREX.r3.6HG0629260	5412.81	5118.4	5371.17	1083.92	1078.57	1237.97	1.56e-120	-2.0929	down
HORVU.MOREX.r3.3HG0262250	3.00114	1.78638	3.47136	0.437463	0.285916	0.640113	1.01e-10	-2.10728	down
HORVU.MOREX.r3.3HG0285660	13.4687	11.6345	12.0799	2.51399	2.7022	2.34808	6.12e-41	-2.11087	down
HORVU.MOREX.r3.5HG0429400	46.6289	36.8304	59.9568	7.39271	12.1944	5.25769	1.04e-12	-2.11123	down
HORVU.MOREX.r3.5HG0496180	2.59915	2.0483	2.23512	0.493979	0.131973	0.218316	1.26e-07	-2.11412	down
HORVU.MOREX.r3.1HG0079050	24.4861	28.0298	30.993	5.92476	4.49888	4.28895	2.47e-16	-2.15198	down
HORVU.MOREX.r3.4HG0336570	34.5616	35.4901	36.8419	7.03548	7.08144	7.30213	9.78e-69	-2.16187	down
HORVU.MOREX.r3.2HG0101600	2.93565	3.15024	0.617133	0.248581	0.211343	0.255335	1.52e-07	-2.17874	down
Hordeum_vulgare_newGene_13635	85.7406	79.3807	96.5169	11.5657	15.3223	20.6545	3.35e-30	-2.22377	down
Hordeum_vulgare_newGene_195	400.881	453.467	456.577	36.0554	24.1701	78.6507	5.69e-08	-2.24299	down
HORVU.MOREX.r3.5HG0497530	3.89495	5.56062	4.07351	0.511127	0.799786	0.715047	2.82e-13	-2.24681	down
Hordeum_vulgare_newGene_9775	5.96194	14.2842	5.49087	1.4706	1.22899	0.634751	5.31e-10	-2.24978	down
Hordeum_vulgare_newGene_1374	120.417	217.684	164.424	17.8819	24.2226	31.2812	7.75e-26	-2.31572	down
HORVU.MOREX.r3.7HG0668880	20.4834	37.8988	23.0054	5.07974	3.85768	4.19441	4.84e-23	-2.31698	down
HORVU.MOREX.r3.3HG0223370	1.09433	1.02754	1.01909	0	0	0	5.55e-07	-2.33009	down
HORVU.MOREX.r3.6HG0620630	0.7927	1.21119	0.769657	0.102428	0.021436	0.091622	1.43e-08	-2.36693	down
HORVU.MOREX.r3.2HG0204690	103.057	83.8572	98.2504	13.6649	16.762	17.3467	1.56e-60	-2.39392	down
HORVU.MOREX.r3.4HG0341070	1766.64	1624.32	1783.8	255.524	331.785	290.881	1.19e-87	-2.39701	down
HORVU.MOREX.r3.3HG0285650	7.42675	6.44822	8.2645	0.714089	1.17287	0.611785	9.7e-12	-2.40618	down
Hordeum_vulgare_newGene_5153	14.8004	7.49483	13.0279	1.71321	1.90081	1.29812	3.05e-21	-2.43177	down
HORVU.MOREX.r3.5HG0442920	3.05998	2.02475	1.84768	0.066789	0.042256	0.047502	5.58e-08	-2.46425	down
HORVU.MOREX.r3.7HG0635950	8.94971	6.51228	1.70596	0	0	0	6.84e-08	-2.48414	down
HORVU.MOREX.r3.6HG0596750	10.8669	7.45891	10.8763	0.65396	1.59999	0.320592	1.11e-10	-2.49561	down
HORVU.MOREX.r3.7HG0687560	29.3624	23.2294	24.1854	4.40958	2.65662	4.08241	1.3e-31	-2.49976	down
HORVU.MOREX.r3.2HG0112720	15.3771	30.4537	18.5027	3.03403	2.65014	3.22999	6.87e-26	-2.50876	down
HORVU.MOREX.r3.5HG0502760	49.9549	41.1465	44.3233	4.52344	8.45814	5.99184	1.02e-28	-2.51433	down
HORVU.MOREX.r3.4HG0400590	10.4985	7.68345	10.5752	1.00428	1.05914	1.34461	1.59e-17	-2.5415	down
HORVU.MOREX.r3.6HG0546960	0.469236	0.617091	0.563525	0.002122	0	0	2.22e-08	-2.55807	down
HORVU.MOREX.r3.7HG0748900	28.5267	31.4077	60.3256	5.80972	5.29119	3.26898	3.07e-19	-2.5901	down
Hordeum_vulgare_newGene_14407	49.875	48.0588	48.2124	6.79044	7.86258	6.91888	1.92e-119	-2.6004	down
HORVU.MOREX.r3.7HG0701260	47.4076	32.892	41.5603	3.06965	5.27449	7.07923	3.53e-25	-2.60545	down
HORVU.MOREX.r3.1HG0006490	29.641	28.7366	32.3437	4.40687	3.36036	4.83832	2.28e-48	-2.61219	down
HORVU.MOREX.r3.1HG0080270	3.61928	3.03185	3.78907	0.156583	0	0.351512	2.74e-10	-2.67113	down
HORVU.MOREX.r3.5HG0430240	73.6699	46.1966	68.7832	3.59988	3.75931	0.811478	1.13e-09	-2.67567	down
HORVU.MOREX.r3.7HG0747100	27.986	17.7482	11.1713	2.11894	0.474656	1.28318	6.44e-13	-2.76589	down
Hordeum_vulgare_newGene_14792	44.1363	33.0192	41.4507	4.8324	4.42213	5.5998	6.17e-64	-2.77783	down
HORVU.MOREX.r3.4HG0405030	3.22497	3.84867	4.38302	0	0	0	5.25e-10	-2.80582	down
Hordeum_vulgare_newGene_13970	5.84468	3.41138	4.21617	0.285114	0.375519	0.633385	1.12e-21	-2.82434	down
HORVU.MOREX.r3.7HG0746960	28.5204	13.2345	14.9706	1.30359	0.150121	1.5885	8.68e-13	-2.86561	down
HORVU.MOREX.r3.2HG0122620	121.179	115.588	124.756	10.4242	10.5107	19.4486	3.65e-44	-2.86698	down
HORVU.MOREX.r3.5HG0430020	22.7013	20.7499	26.0858	2.5892	3.09972	2.21114	7.87e-55	-2.87338	down
HORVU.MOREX.r3.3HG0225310	4.76965	3.20634	4.08311	0.446722	0.385165	0.370286	1.21e-37	-2.95875	down
HORVU.MOREX.r3.3HG0227830	0.941549	1.42806	0.753012	0	0	0	2.25e-11	-2.98686	down
HORVU.MOREX.r3.5HG0528020	15.5047	11.7787	11.8424	1.32939	0.961998	1.08511	1.52e-30	-3.03082	down
HORVU.MOREX.r3.1HG0080330	2.15721	2.1766	1.67604	0.151679	0.096993	0.101216	1.57e-20	-3.1272	down
[truncated: 24 more rows]

## Sheet: 6
Supplementary Table S6. The 1206 drought-tolerant related DEGs in Hindmarsh and XZ5 after 7 and 14 days of drought treatment.
[truncated: 1,208 more rows]

[truncated: 3 more sheets: 7, 8, 9]
